# Supplementary material for: Network and co-expression analysis of airway smooth muscle cell transcriptome delineates potential gene signatures in asthma
Source: Sci Rep. 2021 Jul 13;11:14386. doi: 10.1038/s41598-021-93845-x (PMC8277837; doi:10.1038/s41598-021-93845-x)
Supplement: Supplementary file 1 — Supplementary Tables. [file 41598_2021_93845_MOESM1_ESM.xlsx]

## Sheet: Index
Network and co-expression analysis of airway smooth muscle cell transcriptome delineates potential gene signatures in asthma
Priyanka Banerjee, Premanand Balraj, Nilesh Sudhakar Ambhore, Sarah A Wicher, Rodney D Britt Jr., Christina M Pabelick, Y. S. Prakash, Venkatachalem Sathish
List of Supplementary Tables (Click on the link to access the respective supplementary tables)
Supplementary Table S1: Descriptive statistics and percentage mapping per sample
Supplementary Table S2: Differentially expressed genes identified from human airway smooth muscle cells in asthmatics vs. non-asthmatics (N = 5 per group).
Supplementary Table S3. Significant transcription factors (116 TFs) identified in human airway smooth muscle cells with RIF1 and RIF2 scores
Supplementary Table S4. Network analysis of genes co-expressed in case (N = 5) and control (N = 5) in human airway smooth muscle cells.
Supplementary Table S5. Central reference network including both case (N = 5) and controls (N = 5) identified in human airway smooth muscle cells.
Supplementary Table S6. The differential gene co-expression analysis to reveal the functional relationship between gene pairs across the case and control groups.
Supplementary Table S7. Pathway over-representation analysis.
Supplementary Table S8: Human and mouse primer sequences for RT-qPCR analysis

## Sheet: S1
Supplementary Table S1. Descriptive statistics and percentage mapping per sample
Sample ID_analysis	Disease status	Age	Sex	Percentage aligned	M aligned
Case1	Asthmatic	54	M	0.907	22.2
Case2	Asthmatic	73	F	0.895	18.2
Case3	Asthmatic	75	M	0.92	21.7
Case4	Asthmatic	76	F	0.892	16.7
Case5	Asthmatic	68	F	0.925	21.2
Control1	Non-asthmatic	73	F	0.897	20.1
Control2	Non-asthmatic	27	Not known	0.881	19
Control3	Non-asthmatic	38	M	0.922	18.6
Control4	Non-asthmatic	82	M	0.877	18.7
Control5	Non-asthmatic	62	M	0.926	21.4

## Sheet: S2
Supplementary Table S2. Differentially expressed genes identified from human airway smooth muscle cells in asthmatics. Differentially expressed genes were selected with Padj<0.1. The columns represent the EnsemblId, Gene name, Gene type, Chromosome, Gene start (bp), Gene end (bp), base mean representing the mean of the normalized count of all samples, log fold change, lfcSE = standard error, stat…
Upregulated		Downregulated		Click on the links to visualize upregulated/downregulated genes.
Differentially expressed upregulated genes (83) identified from human airway smooth muscle cells in asthmatics vs. non-asthmatics (N = 5 per group). Differentially expressed genes were selected with Padj<0.1.
EnsemblID	Gene name	Gene type	Chromosome/ scaffold name	Gene start (bp)	Gene end (bp)	baseMean	log2FoldChange	lfcSE	stat	pvalue	padj
ENSG00000114200	BCHE	protein_coding	3	165772904	165837462	57.5596	4.99171	0.635665	7.85274	4.07046e-15	6.27299e-11
ENSG00000269821	KCNQ1OT1	lncRNA	11	2608328	2699994	225.672	1.55773	0.247225	6.30085	2.96009e-10	2.2809e-06
ENSG00000104313	EYA1	protein_coding	8	71197433	71592025	103.14	2.37625	0.38879	6.11193	9.84362e-10	5.05667e-06
ENSG00000167772	ANGPTL4	protein_coding	19	8363289	8374370	1300.31	1.53551	0.268765	5.71322	1.10855e-08	4.27098e-05
ENSG00000184226	PCDH9	protein_coding	13	66302834	67230445	152.866	2.35167	0.427534	5.50056	3.78594e-08	0.00011669
ENSG00000197077	KIAA1671	protein_coding	22	24952730	25197448	34.4033	3.85898	0.739525	5.21819	1.80683e-07	0.000372862
ENSG00000076641	PAG1	protein_coding	8	80967810	81112068	749.296	1.14531	0.227216	5.04061	4.64055e-07	0.000794617
ENSG00000165194	PCDH19	protein_coding	X	100291644	100410273	69.4156	3.95119	0.801571	4.92931	8.25215e-07	0.00127174
ENSG00000156011	PSD3	protein_coding	8	18527303	19084730	1708.07	0.928801	0.193152	4.80864	1.51959e-06	0.00180141
ENSG00000158258	CLSTN2	protein_coding	3	139935185	140577397	61.2611	3.14071	0.657185	4.77904	1.76135e-06	0.00187047
ENSG00000247828	TMEM161B-AS1	lncRNA	5	88268891	88439337	229.485	1.05848	0.221793	4.77238	1.82059e-06	0.00187047
ENSG00000100302	RASD2	protein_coding	22	35540831	35553999	348.869	2.1776	0.4621	4.7124	2.44813e-06	0.00235801
ENSG00000184564	SLITRK6	protein_coding	13	85792790	85806683	135.143	2.03564	0.433516	4.69564	2.65772e-06	0.0024093
ENSG00000244879	GABPB1-AS1	lncRNA	15	50354959	50372202	474.22	1.47664	0.31574	4.67674	2.91466e-06	0.00249544
ENSG00000136383	ALPK3	protein_coding	15	84817356	84873479	52.0851	3.05065	0.683117	4.46578	7.97762e-06	0.00614715
ENSG00000146411	SLC2A12	protein_coding	6	133987581	134052624	1178.56	0.953702	0.214792	4.44012	8.99095e-06	0.00631229
ENSG00000119669	IRF2BPL	protein_coding	14	77024543	77028708	1512.64	0.509218	0.114698	4.43964	9.01112e-06	0.00631229
ENSG00000100393	EP300	protein_coding	22	41092592	41180077	2285.1	0.543602	0.12351	4.40129	1.07609e-05	0.00721025
ENSG00000118058	KMT2A	protein_coding	11	118436490	118526832	1561.24	0.673463	0.156544	4.30207	1.69207e-05	0.0104306
ENSG00000260279	AC137932.1	lncRNA	16	89296128	89298317	55.1082	1.20237	0.281219	4.27557	1.90652e-05	0.0113005
ENSG00000123384	LRP1	protein_coding	12	57128483	57213361	75290.6	0.718879	0.168519	4.26588	1.9912e-05	0.0113653
ENSG00000130720	FIBCD1	protein_coding	9	130902438	130939286	297.052	1.55322	0.367658	4.22462	2.3934e-05	0.0127189
ENSG00000279159	AC003681.1	lncRNA	22	29978950	30028236	70.3819	1.30188	0.310522	4.19255	2.75833e-05	0.0141696
ENSG00000151012	SLC7A11	protein_coding	4	138164097	138242349	1737.41	1.17103	0.280033	4.18176	2.89256e-05	0.0143798
ENSG00000103150	MLYCD	protein_coding	16	83899115	83951445	257.165	0.818853	0.196192	4.17373	2.99658e-05	0.0144314
ENSG00000135870	RC3H1	protein_coding	1	173931084	174022357	867.246	0.622405	0.15034	4.14	3.47312e-05	0.0162195
ENSG00000214688	C10orf105	protein_coding	10	71711701	71737824	34.7492	2.02473	0.490644	4.12669	3.68029e-05	0.0166815
ENSG00000004799	PDK4	protein_coding	7	95583499	95596516	1567.52	1.60021	0.389385	4.1096	3.96352e-05	0.0174519
ENSG00000111816	FRK	protein_coding	6	115931149	116060891	162.28	1.03055	0.253745	4.06135	4.87899e-05	0.0197869
ENSG00000185278	ZBTB37	protein_coding	1	173868082	173903549	266.594	0.736966	0.182283	4.04297	5.27774e-05	0.0198379
ENSG00000167548	KMT2D	protein_coding	12	49018978	49060794	2132.9	0.703654	0.174015	4.04363	5.26291e-05	0.0198379
ENSG00000100354	TNRC6B	protein_coding	22	40044817	40335808	842.095	0.783747	0.194175	4.03629	5.43031e-05	0.0199004
ENSG00000280383	Z95331.1	lncRNA	22	45657019	45680130	30.8996	1.44684	0.36012	4.01766	5.87789e-05	0.0201298
ENSG00000203709	MIR29B2CHG	lncRNA	1	207801518	207879115	263.601	0.8826	0.219574	4.01959	5.82985e-05	0.0201298
ENSG00000101938	CHRDL1	protein_coding	X	110673856	110795819	100.428	2.63948	0.658581	4.00783	6.12797e-05	0.02053
ENSG00000103657	HERC1	protein_coding	15	63608618	63833948	1145.92	0.565301	0.141525	3.99437	6.48668e-05	0.0208263
ENSG00000278384	AL354822.1	protein_coding	GL000218.1	51867	54893	30.4819	2.49719	0.627278	3.981	6.8627e-05	0.0212168
ENSG00000162998	FRZB	protein_coding	2	182833275	182866637	79.7554	2.6049	0.665156	3.91622	8.99491e-05	0.0247537
ENSG00000069020	MAST4	protein_coding	5	66596361	67169595	912.002	0.91531	0.233708	3.91647	8.98547e-05	0.0247537
ENSG00000140836	ZFHX3	protein_coding	16	72782885	73891871	1448.28	0.733573	0.186625	3.93073	8.46881e-05	0.0247537
ENSG00000162144	CYB561A3	protein_coding	11	61348754	61362283	1068.67	0.645391	0.164527	3.92269	8.75648e-05	0.0247537
ENSG00000171634	BPTF	protein_coding	17	67825503	67984378	1676.02	0.539047	0.136948	3.93616	8.27957e-05	0.0247537
ENSG00000239552	HOXB-AS2	lncRNA	17	48557262	48560333	66.9313	1.09176	0.2808	3.88801	0.000101068	0.0273257
ENSG00000198744	MTCO3P12	unprocessed_pseudogene	1	634376	634922	17.4353	3.69486	0.954252	3.87199	0.000107948	0.0286826
ENSG00000173064	HECTD4	protein_coding	12	112160188	112382439	1044.95	0.56692	0.147205	3.85124	0.000117521	0.0306968
ENSG00000174332	GLIS1	protein_coding	1	53506237	53738106	178.668	1.25454	0.328027	3.82451	0.000131031	0.0325697
ENSG00000159307	SCUBE1	protein_coding	22	43197280	43343372	284.225	1.72565	0.455902	3.78514	0.00015362	0.0364221
ENSG00000257178	AC103702.1	lncRNA	17	48579630	48582259	77.8378	1.13643	0.304051	3.73763	0.000185766	0.0427291
ENSG00000245275	SAP30L-AS1	lncRNA	5	154325568	154445850	60.1564	1.1927	0.323997	3.68122	0.000232122	0.0503835
ENSG00000254087	LYN	protein_coding	8	55879835	56014169	65.3799	1.6611	0.455855	3.64393	0.000268502	0.0555927
ENSG00000118276	B4GALT6	protein_coding	18	31622247	31685836	37.1184	1.56258	0.429048	3.64198	0.00027055	0.0555927
ENSG00000015133	CCDC88C	protein_coding	14	91271323	91417844	17.5878	2.97918	0.822475	3.62222	0.000292087	0.0577097
ENSG00000157106	SMG1	protein_coding	16	18804860	18926408	2163.11	0.463678	0.127972	3.62329	0.00029088	0.0577097
ENSG00000076555	ACACB	protein_coding	12	109116595	109268226	481.935	0.987452	0.27353	3.61002	0.000306168	0.0593606
ENSG00000187554	TLR5	protein_coding	1	223109404	223143248	29.1299	1.75506	0.48691	3.60448	0.000312783	0.0595099
ENSG00000188177	ZC3H6	protein_coding	2	112275597	112340063	313.336	0.647271	0.180229	3.59139	0.000328922	0.0610724
ENSG00000181722	ZBTB20	protein_coding	3	114314500	115147288	131.354	1.56952	0.437631	3.58639	0.000335282	0.0615123
ENSG00000174197	MGA	protein_coding	15	41621224	41773081	598.575	0.532314	0.148597	3.58227	0.000340621	0.0617566
ENSG00000213742	ZNF337-AS1	lncRNA	20	25624045	25689032	72.6018	0.990616	0.277767	3.56635	0.000361991	0.0648679
ENSG00000164707	SLC13A4	protein_coding	7	135681237	135729258	60.6308	0.982599	0.276177	3.55787	0.00037388	0.0662283
ENSG00000245148	ARAP1-AS2	lncRNA	11	72700474	72705607	9.27856	2.49228	0.702191	3.54929	0.000386278	0.067647
ENSG00000166436	TRIM66	protein_coding	11	8612037	8682694	303.869	0.858834	0.242839	3.53664	0.000405254	0.0696048
ENSG00000070366	SMG6	protein_coding	17	2059839	2303785	1021.99	0.437255	0.123664	3.53583	0.000406491	0.0696048
ENSG00000171310	CHST11	protein_coding	12	104455295	104762014	147.747	0.860528	0.245588	3.50395	0.000458417	0.0749781
ENSG00000075539	FRYL	protein_coding	4	48497357	48780322	701.98	0.53639	0.152836	3.50959	0.000448796	0.0749781
ENSG00000089916	GPATCH2L	protein_coding	14	76151916	76254342	1013.59	0.511035	0.145862	3.50356	0.000459082	0.0749781
ENSG00000123496	IL13RA2	protein_coding	X	115003975	115019977	90.9804	2.00436	0.574887	3.48653	0.000489325	0.0754099
ENSG00000281490	CICP14	processed_pseudogene	7	128655962	128658791	187.492	0.966196	0.277108	3.48671	0.000489001	0.0754099
ENSG00000171105	INSR	protein_coding	19	7112255	7294414	512.352	0.545841	0.156511	3.48755	0.000487471	0.0754099
ENSG00000173889	PHC3	protein_coding	3	170086732	170181749	1338.31	0.45222	0.129487	3.49241	0.000478687	0.0754099
ENSG00000277117	FP565260.3	protein_coding	21	5022493	5040666	21.7114	3.9126	1.12567	3.47579	0.000509343	0.0769557
ENSG00000064309	CDON	protein_coding	11	125955796	126063335	203.16	1.72807	0.497868	3.47095	0.000518625	0.0775974
ENSG00000172061	LRRC15	protein_coding	3	194355249	194369743	635.048	2.429	0.703237	3.45403	0.000552272	0.0818372
ENSG00000174501	ANKRD36C	protein_coding	2	95836919	95991831	79.7497	1.0681	0.309959	3.44595	0.00056906	0.0835217
ENSG00000185112	FAM43A	protein_coding	3	194685883	194689037	865.123	0.841592	0.244575	3.44103	0.000579503	0.0837707
ENSG00000171246	NPTX1	protein_coding	17	80466834	80477843	257.223	3.45766	1.00761	3.43155	0.000600151	0.084489
ENSG00000165379	LRFN5	protein_coding	14	41607570	41904549	15.751	3.25706	0.95221	3.42053	0.000624992	0.084489
ENSG00000157741	UBN2	protein_coding	7	139230356	139308236	604.653	0.586626	0.171139	3.42777	0.000608567	0.084489
ENSG00000168916	ZNF608	protein_coding	5	124636913	124748807	468.261	0.921224	0.26977	3.41485	0.000638179	0.0847842
ENSG00000205517	RGL3	protein_coding	19	11384341	11419328	218.944	0.813114	0.239184	3.39954	0.000674999	0.0889094
ENSG00000278897	AC020951.1	TEC	19	11856032	11858302	9.98668	2.32842	0.687049	3.38901	0.000701453	0.0916109
ENSG00000226445	BX322234.1	lncRNA	6	169213254	169245773	86.7222	1.23983	0.367644	3.37236	0.000745264	0.0957105
ENSG00000240875	LINC00886	lncRNA	3	156747343	156817062	39.054	1.20719	0.358526	3.36708	0.000759683	0.096756
Differentially expressed downregulated genes (38) identified from human airway smooth muscle cells in asthmatics vs. non-asthmatics (N = 5 per group). Differentially expressed genes were selected with Padj<0.1.
EnsemblID	Gene name	Gene type	Chromosome/ scaffold name	Gene start (bp)	Gene end (bp)	baseMean	log2FoldChange	lfcSE	stat	pvalue	padj
ENSG00000123416	TUBA1B	protein_coding	12	49127782	49131397	1194.13	-0.872111	0.166069	-5.25151	1.50856e-07	0.000372862
ENSG00000128606	LRRC17	protein_coding	7	102913000	102945111	936.217	-1.5304	0.294002	-5.20542	1.93556e-07	0.000372862
ENSG00000161896	IP6K3	protein_coding	6	33721662	33746905	89.9162	-1.48302	0.302561	-4.90154	9.50891e-07	0.0013322
ENSG00000067082	KLF6	protein_coding	10	3775996	3785281	2175.9	-0.575039	0.11857	-4.84979	1.23593e-06	0.00158724
ENSG00000125968	ID1	protein_coding	20	31605283	31606515	149.614	-2.16086	0.473191	-4.56657	4.95776e-06	0.00402127
ENSG00000136826	KLF4	protein_coding	9	107484852	107490482	1301.3	-0.997898	0.231299	-4.31433	1.60089e-05	0.0102797
ENSG00000183963	SMTN	protein_coding	22	31064105	31104757	1669.09	-0.829569	0.19586	-4.23552	2.28024e-05	0.0125503
ENSG00000176014	TUBB6	protein_coding	18	12307669	12344320	2452.08	-1.01627	0.247802	-4.10113	4.11138e-05	0.0176001
ENSG00000157766	ACAN	protein_coding	15	88803436	88875354	44.2128	-3.22627	0.793909	-4.06377	4.82857e-05	0.0197869
ENSG00000143320	CRABP2	protein_coding	1	156699606	156705816	968.366	-1.32922	0.328307	-4.04872	5.14989e-05	0.0198379
ENSG00000131435	PDLIM4	protein_coding	5	132257696	132273454	694.711	-1.1683	0.289826	-4.03106	5.55265e-05	0.0199004
ENSG00000142227	EMP3	protein_coding	19	48321509	48330553	1952.73	-0.601857	0.15066	-3.99479	6.47504e-05	0.0208263
ENSG00000140682	TGFB1I1	protein_coding	16	31471585	31477960	1904.88	-0.588858	0.147944	-3.98027	6.88366e-05	0.0212168
ENSG00000114923	SLC4A3	protein_coding	2	219627394	219641980	254.446	-0.803662	0.205181	-3.91684	8.97155e-05	0.0247537
ENSG00000117318	ID3	protein_coding	1	23557926	23559501	105.113	-1.87479	0.487644	-3.84458	0.000120758	0.0310167
ENSG00000152795	HNRNPDL	protein_coding	4	82422564	82430408	3716.67	-0.511797	0.133412	-3.83621	0.000124948	0.0315669
ENSG00000188229	TUBB4B	protein_coding	9	137241287	137243707	2190.96	-0.761408	0.200008	-3.80688	0.00014073	0.0338875
ENSG00000138379	MSTN	protein_coding	2	190055700	190062729	15.7119	-2.89932	0.761396	-3.8079	0.000140152	0.0338875
ENSG00000169764	UGP2	protein_coding	2	63840940	63891562	1444.44	-0.441424	0.117836	-3.74608	0.000179616	0.0419403
ENSG00000159840	ZYX	protein_coding	7	143381295	143391111	7412.68	-0.761075	0.204831	-3.71562	0.000202703	0.0459391
ENSG00000167552	TUBA1A	protein_coding	12	49184795	49189080	7681.94	-0.815427	0.220265	-3.70202	0.000213888	0.0477715
ENSG00000160789	LMNA	protein_coding	1	156082573	156140089	15316.1	-0.678888	0.18387	-3.69222	0.000222301	0.0489412
ENSG00000107821	KAZALD1	protein_coding	10	101061989	101068131	533.937	-0.814634	0.222797	-3.65639	0.000255794	0.0547505
ENSG00000261801	LOXL1-AS1	lncRNA	15	73908071	73928248	239.247	-0.878672	0.24102	-3.64564	0.000266729	0.0555927
ENSG00000154380	ENAH	protein_coding	1	225486835	225653142	3311.41	-0.970815	0.267523	-3.6289	0.000284631	0.0577097
ENSG00000168386	FILIP1L	protein_coding	3	99830141	100114513	1466.35	-1.25006	0.346435	-3.60835	0.000308146	0.0593606
ENSG00000225630	MTND2P28	unprocessed_pseudogene	1	629640	630683	711.175	-0.883658	0.245904	-3.59351	0.000326252	0.0610724
ENSG00000167553	TUBA1C	protein_coding	12	49188736	49274600	575.699	-0.890119	0.254192	-3.50176	0.000462197	0.0749781
ENSG00000104635	SLC39A14	protein_coding	8	22367249	22434129	1441.09	-1.0168	0.290056	-3.50553	0.000455691	0.0749781
ENSG00000104549	SQLE	protein_coding	8	124998497	125022283	496.058	-0.834329	0.238944	-3.49174	0.000479884	0.0754099
ENSG00000145779	TNFAIP8	protein_coding	5	119268692	119399688	651.901	-0.572217	0.164368	-3.48131	0.000498974	0.0761355
ENSG00000176678	FOXL1	protein_coding	16	86576368	86583478	1183.66	-0.660366	0.191965	-3.44004	0.000581628	0.0837707
ENSG00000213722	DDAH2	protein_coding	6	31727038	31730617	1488.22	-0.423142	0.123674	-3.42142	0.000622952	0.084489
ENSG00000159200	RCAN1	protein_coding	21	34513142	34615113	805.418	-0.925094	0.270396	-3.42125	0.000623336	0.084489
ENSG00000117155	SSX2IP	protein_coding	1	84643707	84690803	955.054	-0.967396	0.28204	-3.43	0.000603587	0.084489
ENSG00000118523	CCN2	protein_coding	6	131948176	131951372	6893.48	-1.30151	0.379554	-3.42905	0.000605693	0.084489
ENSG00000134259	NGF	protein_coding	1	115285917	115338256	53.5752	-1.26787	0.371133	-3.41622	0.000634959	0.0847842
ENSG00000171873	ADRA1D	protein_coding	20	4220630	4249287	46.8716	-1.61959	0.478268	-3.38636	0.000708273	0.0917243
Click here to go to the top of the page

## Sheet: S3
Supplementary Table S3. Significant transcription factors (116 TFs) identified in human airway smooth muscle cells with RIF1 and RIF2 scores. TFs with RIF1 and RIF2 z-scores less than -2 or greater than 2 (threshold as suggested previously) were considered significant.
EnsemblID	RIF1	RIF2	Gene symbol	Gene description
ENSG00000144218	0.86875	-2.82181	AFF3	AF4/FMR2 family member 3
ENSG00000172262	-1.03119	-2.75792	ZNF131	zinc finger protein 131
ENSG00000142556	-0.67706	-2.67535	ZNF614	zinc finger protein 614
ENSG00000263001	0.4153	-2.63745	GTF2I	general transcription factor IIi
ENSG00000196437	0.76241	-2.55938	ZNF569	zinc finger protein 569
ENSG00000160229	-0.02966	-2.55417	ZNF66	zinc finger protein 66
ENSG00000130844	-1.26085	-2.50354	ZNF331	zinc finger protein 331
ENSG00000178935	-0.84609	-2.44609	ZNF552	zinc finger protein 552
ENSG00000172733	-0.02905	-2.43982	PURG	purine rich element binding protein G
ENSG00000129535	1.09649	-2.41509	NRL	neural retina leucine zipper
ENSG00000197714	-0.90268	-2.40034	ZNF460	zinc finger protein 460
ENSG00000105997	-1.90534	-2.35305	HOXA3	homeobox A3
ENSG00000165891	0.38985	-2.28677	E2F7	E2F transcription factor 7
ENSG00000170684	0.74944	-2.27445	ZNF296	zinc finger protein 296
ENSG00000148516	1.11806	-2.2033	ZEB1	zinc finger E-box binding homeobox 1
ENSG00000167840	0.75795	-2.20226	ZNF232	zinc finger protein 232
ENSG00000105996	-0.96128	-2.19567	HOXA2	homeobox A2
ENSG00000010030	0.66825	-2.17677	ETV7	ETS variant transcription factor 7
ENSG00000108511	-0.58262	-2.16435	HOXB6	homeobox B6
ENSG00000196357	1.94765	-2.10517	ZNF565	zinc finger protein 565
ENSG00000197808	-0.37423	-2.07411	ZNF461	zinc finger protein 461
ENSG00000250312	-0.30607	-2.05539	ZNF718	zinc finger protein 718
ENSG00000198081	-0.13297	-2.02554	ZBTB14	zinc finger and BTB domain containing 14
ENSG00000197302	0.29321	-2.02377	ZNF720	zinc finger protein 720
ENSG00000118526	-0.30432	-2.01889	TCF21	transcription factor 21
ENSG00000006194	-1.5352	-2.00555	ZNF263	zinc finger protein 263
ENSG00000176293	2.21062	-1.68494	ZNF135	zinc finger protein 135
ENSG00000132005	2.02131	-1.53897	RFX1	regulatory factor X1
ENSG00000183621	-2.12647	-1.52257	ZNF438	zinc finger protein 438
ENSG00000131845	-2.16845	-1.39785	ZNF304	zinc finger protein 304
ENSG00000236104	2.27325	-1.38178	ZBTB22	zinc finger and BTB domain containing 22
ENSG00000110693	2.43549	-1.26577	SOX6	SRY-box transcription factor 6
ENSG00000062370	-2.234	-1.21489	ZNF112	zinc finger protein 112
ENSG00000171448	-2.08002	-1.19955	ZBTB26	zinc finger and BTB domain containing 26
ENSG00000166949	-2.21616	-1.19205	SMAD3	SMAD family member 3
ENSG00000120068	-2.74994	-1.13662	HOXB8	homeobox B8
ENSG00000173068	-2.73381	-1.11737	BNC2	basonuclin 2
ENSG00000152217	-2.27681	-1.0896	SETBP1	SET binding protein 1
ENSG00000036549	-2.19152	-1.07907	AC118549	#N/A
ENSG00000177374	-2.17098	-1.04903	HIC1	HIC ZBTB transcriptional repressor 1
ENSG00000185697	-2.20658	-1.04478	MYBL1	MYB proto-oncogene like 1
ENSG00000103241	-2.72455	-1.04411	FOXF1	forkhead box F1
ENSG00000148737	-2.10732	-0.90841	TCF7L2	transcription factor 7 like 2
ENSG00000165512	-2.24398	-0.79016	ZNF22	zinc finger protein 22
ENSG00000171469	2.10062	-0.77798	ZNF561	zinc finger protein 561
ENSG00000101665	-2.06201	-0.7774	SMAD7	SMAD family member 7
ENSG00000125826	2.02242	-0.71248	RBCK1	RANBP2-type and C3HC4-type zinc finger containing 1
ENSG00000147601	2.60831	-0.70882	TERF1	telomeric repeat binding factor 1
ENSG00000119042	-2.00125	-0.70864	SATB2	SATB homeobox 2
ENSG00000196628	-2.49069	-0.68106	TCF4	transcription factor 4
ENSG00000075407	-2.12928	-0.65191	ZNF37A	zinc finger protein 37A
ENSG00000105229	2.50311	-0.53649	PIAS4	protein inhibitor of activated STAT 4
ENSG00000170365	-2.18394	-0.52936	SMAD1	SMAD family member 1
ENSG00000113658	-2.05646	-0.50899	SMAD5	SMAD family member 5
ENSG00000130751	-2.17097	-0.48787	NPAS1	neuronal PAS domain protein 1
ENSG00000198846	2.32209	-0.46597	TOX	thymocyte selection associated high mobility group box
ENSG00000143373	2.16234	-0.42547	ZNF687	zinc finger protein 687
ENSG00000141956	2.18316	-0.41494	PRDM15	PR/SET domain 15
ENSG00000123933	2.0835	-0.3955	MXD4	MAX dimerization protein 4
ENSG00000151623	2.10392	-0.34256	NR3C2	nuclear receptor subfamily 3 group C member 2
ENSG00000122877	-2.02448	-0.31157	EGR2	early growth response 2
ENSG00000085276	-2.11043	-0.19494	MECOM	MDS1 and EVI1 complex locus
ENSG00000178919	-2.31856	-0.13494	FOXE1	forkhead box E1
ENSG00000062194	-2.57398	-0.12503	GPBP1	GC-rich promoter binding protein 1
ENSG00000185551	-2.26281	-0.07208	NR2F2	nuclear receptor subfamily 2 group F member 2
ENSG00000178338	2.18041	0.01414	ZNF354B	zinc finger protein 354B
ENSG00000143437	-2.36015	0.12705	ARNT	aryl hydrocarbon receptor nuclear translocator
ENSG00000196793	2.20787	0.16203	ZNF239	zinc finger protein 239
ENSG00000198911	2.25838	0.19841	SREBF2	sterol regulatory element binding transcription factor 2
ENSG00000095574	-2.21051	0.20121	IKZF5	IKAROS family zinc finger 5
ENSG00000104447	-2.09054	0.23034	TRPS1	transcriptional repressor GATA binding 1
ENSG00000134532	2.25328	0.27333	SOX5	SRY-box transcription factor 5
ENSG00000167384	-2.34034	0.31702	ZNF180	zinc finger protein 180
ENSG00000171649	-2.22868	0.33446	ZIK1	zinc finger protein interacting with K protein 1
ENSG00000185669	-2.16029	0.43879	SNAI3	snail family transcriptional repressor 3
ENSG00000105821	2.26015	0.47751	DNAJC2	DnaJ heat shock protein family (Hsp40) member C2
ENSG00000173276	2.0782	0.55772	ZBTB21	zinc finger and BTB domain containing 21
ENSG00000197054	2.54407	0.69124	ZNF763	zinc finger protein 763
ENSG00000123685	2.43039	0.71354	BATF3	basic leucine zipper ATF-like transcription factor 3
ENSG00000143379	2.22277	0.83158	SETDB1	SET domain bifurcated histone lysine methyltransferase 1
ENSG00000198429	2.09861	0.9824	ZNF69	zinc finger protein 69
ENSG00000170265	2.04862	0.98819	ZNF282	zinc finger protein 282
ENSG00000251369	2.26912	1.19773	ZNF550	zinc finger protein 550
ENSG00000110851	2.01862	1.49488	PRDM4	PR/SET domain 4
ENSG00000180884	2.6638	1.5197	ZNF792	zinc finger protein 792
ENSG00000198466	0.67544	2.01586	ZNF587	zinc finger protein 587
ENSG00000033800	0.04389	2.03514	PIAS1	protein inhibitor of activated STAT 1
ENSG00000105856	-0.62676	2.04724	HBP1	HMG-box transcription factor 1
ENSG00000127124	0.97837	2.08604	HIVEP3	HIVEP zinc finger 3
ENSG00000164011	1.30274	2.09834	ZNF691	zinc finger protein 691
ENSG00000189079	0.25037	2.10431	ARID2	AT-rich interaction domain 2
ENSG00000103326	0.93655	2.127	CAPN15	calpain 15
ENSG00000165244	-0.38329	2.1324	ZNF367	zinc finger protein 367
ENSG00000170561	0.61574	2.13839	IRX2	iroquois homeobox 2
ENSG00000143067	0.98812	2.16398	ZNF697	zinc finger protein 697
ENSG00000162772	1.85751	2.16602	ATF3	activating transcription factor 3
ENSG00000001167	2.09263	2.27765	NFYA	nuclear transcription factor Y subunit alpha
ENSG00000175387	-0.49732	2.32001	SMAD2	SMAD family member 2
ENSG00000025156	0.63602	2.32831	HSF2	heat shock transcription factor 2
ENSG00000118922	-0.98387	2.4004	KLF12	Kruppel like factor 12
ENSG00000108509	0.37932	2.41	CAMTA2	calmodulin binding transcription activator 2
ENSG00000214022	0.50632	2.43075	REPIN1	replication initiator 1
ENSG00000136451	1.39464	2.45167	VEZF1	vascular endothelial zinc finger 1
ENSG00000083812	1.152	2.50763	ZNF324	zinc finger protein 324
ENSG00000174306	0.30269	2.51542	ZHX3	zinc fingers and homeoboxes 3
ENSG00000198551	-0.88106	2.53302	ZNF627	zinc finger protein 627
ENSG00000198839	0.49254	2.5431	ZNF277	zinc finger protein 277
ENSG00000124496	0.47469	2.60124	TRERF1	transcriptional regulating factor 1
ENSG00000117625	0.27691	2.60617	RCOR3	REST corepressor 3
ENSG00000198556	0.39785	2.64789	ZNF789	zinc finger protein 789
ENSG00000122515	0.11592	2.83628	ZMIZ2	zinc finger MIZ-type containing 2
ENSG00000185278	-0.31332	2.86207	ZBTB37	zinc finger and BTB domain containing 37
ENSG00000157657	0.33652	2.88714	ZNF618	zinc finger protein 618
ENSG00000180855	0.26496	2.91211	ZNF443	zinc finger protein 443
ENSG00000198182	-0.14128	2.91339	ZNF607	zinc finger protein 607
ENSG00000010244	0.46775	3.04781	ZNF207	zinc finger protein 207
Click here to go to the top of the page

## Sheet: S4
Supplementary Table S4. Network analysis of genes co-expressed in case (N = 5) and control (N = 5) in human airway smooth muscle cells. The links for the case and control are given below. The case network comprised of 11,923 nodes and 33,650 edges, while 12,401 nodes and 34,825 edges were identified for the control network. The Gene name and Gene symbol in bold are the hub genes identified for re…
Case		Control			Click on the links for genes co-expressed in case/controls.
Case
Gene Name	Gene Symbol	Degree	Average Shortest Path Length	BetweennessCentrality	Closeness Centrality	Clustering Coefficient	Neighborhood Connectivity	Topological Coefficient
ENSG00000101665	SMAD7	264	5.22471	0.0350765	0.191398	0.0101394	5.88258	0.00985761
ENSG00000122877	EGR2	262	5.34835	0.023303	0.186974	0.00754585	4.99618	0.0110732
ENSG00000167384	ZNF180	252	5.17027	0.0109198	0.193413	0.0257699	13.7341	0.0162633
ENSG00000143437	ARNT	247	5.10359	0.0161505	0.19594	0.0214279	14.4494	0.0155502
ENSG00000177374	HIC1	245	5.29299	0.0207222	0.188929	0.00839746	7.22857	0.0123331
ENSG00000198846	TOX	243	5.31496	0.0296199	0.188148	0.00809441	6.01235	0.00924777
ENSG00000123416	TUBA1B	241	5.33895	0.0298751	0.187303	0.0164592	9.24481	0.0110968
ENSG00000185551	NR2F2	240	5.01292	0.0170761	0.199485	0.0300558	16.8125	0.0170083
ENSG00000167553	TUBA1C	239	5.42728	0.0290957	0.184254	0.00566084	4.84519	0.0089361
ENSG00000167552	TUBA1A	237	5.63546	0.0234309	0.177448	0.00672245	4.97468	0.0105631
ENSG00000103241	FOXF1	233	5.17321	0.00797693	0.193304	0.0390336	19.4893	0.0200095
ENSG00000069020	MAST4	230	5.18462	0.0181552	0.192878	0.0236567	13.5565	0.0178272
ENSG00000183621	ZNF438	229	5.27898	0.0137745	0.189431	0.0249751	12.7467	0.0155478
ENSG00000166949	SMAD3	229	5.06073	0.0133352	0.1976	0.0470773	22.3013	0.0203479
ENSG00000131845	ZNF304	225	5.16021	0.0291071	0.193791	0.00480159	5.57333	0.0119584
ENSG00000085276	MECOM	224	5.44774	0.00827679	0.183562	0.0181374	9.54018	0.0169005
ENSG00000263001	GTF2I	223	5.25356	0.0146497	0.190347	0.0199976	9.91928	0.0154522
ENSG00000006194	ZNF263	221	5.12624	0.0279282	0.195075	0.0154258	8.24887	0.0145139
ENSG00000157741	UBN2	220	5.56031	0.0584247	0.179846	0	1.48636	0.0347403
ENSG00000176014	TUBB6	219	5.24836	0.0202135	0.190536	0.0137824	8.59361	0.0130987
ENSG00000148737	TCF7L2	217	5.40505	0.0151968	0.185012	0.0205666	10.3963	0.0141117
ENSG00000225630	MTND2P28	215	5.26581	0.0227501	0.189904	0.00995436	6.7907	0.0125011
ENSG00000118526	TCF21	213	5.31362	0.017124	0.188196	0.0182921	9.43192	0.0123425
ENSG00000172733	PURG	213	5.09067	0.0141382	0.196438	0.0301621	16.8357	0.0188161
ENSG00000167772	ANGPTL4	212	5.51015	0.0407723	0.181483	0	1.71698	0.0512129
ENSG00000110693	SOX6	212	5.09294	0.0127671	0.19635	0.0186444	13	0.0179868
ENSG00000173064	HECTD4	212	5.12464	0.0122145	0.195136	0.0294196	16.434	0.020967
ENSG00000142556	ZNF614	209	5.09269	0.00670277	0.19636	0.0363452	17.3493	0.023482
ENSG00000157106	SMG1	207	5.32704	0.0198219	0.187721	0.0103185	8.77295	0.0132531
ENSG00000197808	ZNF461	206	5.57205	0.0192065	0.179467	0.00416765	5.01456	0.0190026
ENSG00000172262	ZNF131	205	5.09923	0.00557026	0.196108	0.0575801	22.3805	0.0277329
ENSG00000173068	BNC2	204	5.24962	0.00327699	0.19049	0.0557809	22.8676	0.0285784
ENSG00000095574	IKZF5	202	5.64813	0.0151718	0.17705	0.0143343	7.02475	0.0170798
ENSG00000198081	ZBTB14	201	5.48473	0.0149055	0.182324	0.0122388	9.50746	0.0156856
ENSG00000170365	SMAD1	200	5.34164	0.0110562	0.187209	0.0192462	10.145	0.0156677
ENSG00000120068	HOXB8	199	5.36747	0.00539668	0.186307	0.0233491	13.5779	0.0213568
ENSG00000151623	NR3C2	198	5.34449	0.0273885	0.187109	0.00974209	5.57576	0.0156065
ENSG00000196628	TCF4	198	5.33484	0.00247737	0.187447	0.0457366	20.5455	0.0258045
ENSG00000105997	HOXA3	193	5.19141	0.00500942	0.192626	0.0435017	17.7565	0.0262752
ENSG00000123496	IL13RA2	192	5.53926	0.00894168	0.18053	0.0359402	14.3958	0.0214397
ENSG00000245275	SAP30L-AS1	191	5.45429	0.0231299	0.183342	0.0135023	7.12565	0.0131186
ENSG00000103657	HERC1	191	5.55561	0.019145	0.179998	0.0122899	7.42932	0.0149793
ENSG00000062370	ZNF112	191	5.17765	0.0177755	0.193138	0.0112428	9.49738	0.0163636
ENSG00000010030	ETV7	191	5.39398	0.0172128	0.185392	0.0111325	7.93717	0.0144078
ENSG00000197077	KIAA1671	191	5.12154	0.00641746	0.195254	0.0473409	18.9372	0.0277287
ENSG00000165891	E2F7	191	5.17724	0.0056305	0.193153	0.0486635	20.0524	0.0263225
ENSG00000185697	MYBL1	190	5.3252	0.0123488	0.187786	0.0336397	15.9263	0.0175497
ENSG00000171469	ZNF561	187	5.35724	0.00808689	0.186663	0.0341556	15.2674	0.023475
ENSG00000165512	ZNF22	186	5.6249	0.0214541	0.177781	0.0087184	5.46774	0.0169798
ENSG00000165194	PCDH19	185	5.12968	0.00557865	0.194944	0.0564042	22.0973	0.0261006
ENSG00000160229	ZNF66	185	5.53078	0.00354102	0.180806	0.0309636	13.0865	0.0293889
ENSG00000261801	LOXL1-AS1	183	5.7534	0.050729	0.17381	0	1.61202	0.0510018
ENSG00000004799	PDK4	183	6.2638	0.0187112	0.159648	0	2.25137	0.104281
ENSG00000158258	CLSTN2	179	5.70944	0.0359505	0.175148	0.00979223	4.70391	0.0111445
ENSG00000136383	ALPK3	178	5.45101	0.00713799	0.183452	0.0370723	16.236	0.0231862
ENSG00000100354	TNRC6B	177	5.48423	0.0104911	0.182341	0.0285696	14.0734	0.0176217
ENSG00000174332	GLIS1	176	6.48473	0.0344329	0.154208	0	1.13636	0.0227273
ENSG00000033800	PIAS1	175	6.1691	0.0394885	0.162098	0	1.45714	0.0457143
ENSG00000164707	SLC13A4	175	5.15425	0.0112336	0.194015	0.0288341	16.0343	0.0193237
ENSG00000134259	NGF	174	5.41453	0.00826994	0.184688	0.0143512	8.66667	0.0198586
ENSG00000188177	ZC3H6	173	5.68176	0.035695	0.176002	0.00497379	3.2659	0.0141331
ENSG00000118523	CCN2	172	5.74098	0.025584	0.174186	0.00815993	4.4593	0.0131051
ENSG00000144218	AFF3	172	5.4334	0.0108841	0.184047	0.0135999	8.86628	0.0187787
ENSG00000108511	HOXB6	171	5.3569	0.00711378	0.186675	0.0225662	13.8246	0.0227943
ENSG00000178338	ZNF354B	169	5.5661	0.0139271	0.179659	0.00908707	5.66864	0.0151439
ENSG00000176293	ZNF135	169	5.12531	0.0100951	0.19511	0.0530431	23.1953	0.0257022
ENSG00000196357	ZNF565	169	5.42518	0.00869741	0.184326	0.0313469	12.568	0.0300299
ENSG00000171649	ZIK1	167	5.61315	0.00547816	0.178153	0.0247457	12.1078	0.030884
ENSG00000118058	KMT2A	165	5.31605	0.0169903	0.188109	0.0243163	13.3818	0.0178258
ENSG00000125826	RBCK1	164	5.9917	0.0206343	0.166898	0.00299267	3.52439	0.0149161
ENSG00000104635	SLC39A14	164	6.20726	0.0205124	0.161102	0	1.96951	0.0969512
ENSG00000214688	C10orf105	164	5.61106	0.0153344	0.17822	0.0225198	9.94512	0.0164807
ENSG00000152217	SETBP1	164	5.3673	0.0121023	0.186313	0.0136915	8.70732	0.0149016
ENSG00000134532	SOX5	163	5.36076	0.008689	0.186541	0.0416572	14.0675	0.0263919
ENSG00000062194	GPBP1	162	5.37217	0.010219	0.186145	0.0357335	14.3025	0.0202123
ENSG00000129535	NRL	161	5.3278	0.0219678	0.187695	0.00939441	4.09317	0.0227866
ENSG00000104447	TRPS1	161	5.9693	0.0147891	0.167524	0.00815217	5.06211	0.0168
ENSG00000117155	SSX2IP	161	5.61391	0.00636412	0.178129	0.0256211	10.646	0.0257407
ENSG00000130751	NPAS1	160	5.72999	0.0243052	0.17452	0.00495283	4.6	0.0224719
ENSG00000239552	HOXB-AS2	160	6.13446	0.0137708	0.163014	0.0128931	4.83125	0.0181727
ENSG00000130844	ZNF331	160	5.2893	0.00908881	0.189061	0.0265723	13.575	0.0232896
ENSG00000076555	ACACB	159	5.77747	0.0278231	0.173086	0	2.34591	0.0747729
ENSG00000226445	BX322234.1	159	5.39977	0.0151637	0.185193	0.0210174	10.5094	0.0200601
ENSG00000236104	ZBTB22	159	5.30381	0.0120139	0.188544	0.041796	14.5031	0.0268938
ENSG00000213742	ZNF337-AS1	157	5.86387	0.0175907	0.170536	0.00424628	3.6242	0.0145901
ENSG00000130720	FIBCD1	157	5.21188	0.0109639	0.191869	0.0274375	13.6497	0.0218821
ENSG00000171448	ZBTB26	157	5.7019	0.00745401	0.17538	0.0227013	11.1401	0.0225969
ENSG00000036549	ZZZ3	157	5.39406	0.00428358	0.185389	0.0595296	17.293	0.0331161
ENSG00000104549	SQLE	156	6.24048	0.0140223	0.160244	0.0128205	4.77564	0.0181536
ENSG00000178919	FOXE1	156	5.68655	0.0117114	0.175854	0.020761	9.16026	0.0215093
ENSG00000132005	RFX1	156	5.52307	0.00917473	0.181059	0.0580645	17.1987	0.0290411
ENSG00000135870	RC3H1	155	6.57163	0.0316996	0.152169	0	1.34839	0.0580645
ENSG00000278897	AC020951.1	155	5.45227	0.0184241	0.18341	0.0130708	7.69677	0.0225116
ENSG00000164011	ZNF691	154	5.87502	0.040251	0.170212	0.00415924	3.08442	0.0178451
ENSG00000185112	FAM43A	154	6.26673	0.00905831	0.159573	0.0127324	5.0974	0.0196152
ENSG00000146411	SLC2A12	153	5.65174	0.0216689	0.176937	0.0227898	9.49673	0.0196489
ENSG00000168386	FILIP1L	153	5.47995	0.0102946	0.182483	0.0257998	12.1503	0.0192308
ENSG00000181722	ZBTB20	153	5.21204	0.00312619	0.191863	0.0730994	25.4902	0.031688
ENSG00000198911	SREBF2	151	5.97836	0.0171408	0.16727	0.00309051	3.90066	0.0191407
ENSG00000161896	IP6K3	150	6.26439	0.0267982	0.159633	0	2.08	0.09
ENSG00000170684	ZNF296	147	5.30976	0.0107854	0.188332	0.0306588	13.7551	0.0232956
ENSG00000184226	PCDH9	146	6.09763	0.0174051	0.163998	0.00765234	4.56849	0.0158559
ENSG00000188229	TUBB4B	145	5.84902	0.0095845	0.170969	0.0132184	6.06207	0.0225199
ENSG00000160789	LMNA	144	5.31983	0.0151436	0.187976	0.0117521	4.54861	0.0235071
ENSG00000154380	ENAH	144	5.807	0.0101486	0.172206	0.0337995	11.8333	0.0261584
ENSG00000136826	KLF4	144	5.29324	0.0053041	0.18892	0.07061	20.9722	0.0306062
ENSG00000148516	ZEB1	142	5.43105	0.00760769	0.184126	0.037259	12.838	0.0243595
ENSG00000187554	TLR5	141	5.72043	0.0115437	0.174812	0.0191489	7.46809	0.020659
ENSG00000198744	MTCO3P12	140	5.8824	0.0050611	0.169999	0.0321685	11.15	0.0235125
ENSG00000167840	ZNF232	140	5.42183	0.00265393	0.18444	0.0617677	18.2786	0.0364714
ENSG00000118276	B4GALT6	139	6.09998	0.0236955	0.163935	0	1.99281	0.0763697
ENSG00000145779	TNFAIP8	138	5.92174	0.0314483	0.168869	0.00507775	3.68116	0.0161502
ENSG00000143067	ZNF697	138	6.45378	0.0193112	0.154948	0.015339	4.57246	0.0224293
ENSG00000171634	BPTF	138	5.49941	0.0123766	0.181838	0.0466519	14.8841	0.0287889
ENSG00000183963	SMTN	137	5.94649	0.0267688	0.168167	0.0150279	6.29927	0.0154693
ENSG00000178935	ZNF552	137	5.35833	0.00901549	0.186625	0.0661228	20.1168	0.0304579
ENSG00000089916	GPATCH2L	136	6.67438	0.0140123	0.149827	0.0119826	4.21324	0.0191102
ENSG00000244879	GABPB1-AS1	135	6.40698	0.0173254	0.15608	0.0123825	4.22222	0.0199578
ENSG00000171873	ADRA1D	135	6.45403	0.0146881	0.154942	0.0184632	4.82963	0.0218415
ENSG00000198429	ZNF69	134	6.37024	0.0119941	0.15698	0	2.71642	0.143035
ENSG00000119042	SATB2	134	5.90119	0.00962027	0.169457	0.0270452	9.25373	0.0255654
ENSG00000279159	AC003681.1	134	5.65308	0.00675544	0.176895	0.0217709	9.27612	0.0257494
ENSG00000064309	CDON	134	5.69686	0.00582508	0.175535	0.0380429	11.7836	0.0268623
ENSG00000143379	SETDB1	133	6.32209	0.0254734	0.158175	0.018797	5.57143	0.0175032
ENSG00000123685	BATF3	133	6.26497	0.0239877	0.159618	0	2.10526	0.100478
ENSG00000251369	ZNF550	133	5.78972	0.0171134	0.17272	0.0170882	6.30827	0.0186935
ENSG00000128606	LRRC17	131	5.66969	0.0187016	0.176377	0.0156195	6.41221	0.0189322
ENSG00000151012	SLC7A11	131	6.14159	0.0111487	0.162824	0.00540223	3.9084	0.0205483
ENSG00000105229	PIAS4	130	5.82084	0.0154517	0.171797	0.0125224	6.69231	0.019278
ENSG00000254087	LYN	130	6.28854	0.00677297	0.159019	0.0122838	5.83077	0.0219825
ENSG00000162998	FRZB	130	5.7414	0.00608751	0.174173	0.0231365	11.7154	0.0225221
ENSG00000067082	KLF6	129	6.07516	0.0196588	0.164605	0.00835756	4.44961	0.0132742
ENSG00000172061	LRRC15	129	5.7586	0.0132897	0.173653	0.0169574	6.77519	0.0220123
ENSG00000197054	ZNF763	129	5.97727	0.0123025	0.1673	0.0150194	5.65116	0.0167291
ENSG00000213722	DDAH2	128	6.82084	0.0130634	0.14661	0.0171014	4.51562	0.0220395
ENSG00000165379	LRFN5	128	5.39473	0.010163	0.185366	0.015502	8.74219	0.0208653
ENSG00000250312	ZNF718	128	5.60393	0.00425166	0.178446	0.0520423	16.7422	0.0337121
ENSG00000174197	MGA	126	6.34642	0.0125478	0.157569	0.00495238	3.1746	0.015873
ENSG00000113658	SMAD5	125	5.60158	0.00436308	0.178521	0.0616774	17.096	0.0315424
ENSG00000070366	SMG6	124	6.4802	0.0124281	0.154316	0.00721217	3.14516	0.0177861
ENSG00000170265	ZNF282	124	6.64595	0.0114075	0.150468	0.01508	4.85484	0.0209302
ENSG00000180884	ZNF792	123	5.97643	0.0180188	0.167324	0.00773024	3.5935	0.0222694
ENSG00000197714	ZNF460	123	5.44305	0.00816102	0.183721	0.0313208	13.4878	0.0314415
ENSG00000278384	AL354822.1	122	6.28938	0.00638596	0.158998	0.0186966	6.17213	0.0264845
ENSG00000257178	AC103702.1	121	6.43801	0.0137384	0.155327	0.00674931	3.44628	0.0178719
ENSG00000015133	CCDC88C	121	5.67422	0.00788193	0.176236	0.0130854	7.54545	0.0293588
ENSG00000105821	DNAJC2	120	5.74241	0.0266994	0.174143	0.00756303	3.4	0.0214912
ENSG00000123933	MXD4	120	6.18353	0.0125204	0.16172	0.00756303	3.375	0.0221354
ENSG00000184564	SLITRK6	120	5.52659	0.00618639	0.180943	0.0232493	9.51667	0.0254279
ENSG00000203709	MIR29B2CHG	119	6.08262	0.0308042	0.164403	0.010255	3.91597	0.0153389
ENSG00000075539	FRYL	119	5.47526	0.0122181	0.18264	0.0239282	8.72269	0.0248943
ENSG00000107821	KAZALD1	119	5.5416	0.00949647	0.180453	0.0219342	10.3109	0.0301825
ENSG00000156011	PSD3	118	6.07289	0.0181155	0.164666	0.00492539	3.11864	0.0171295
ENSG00000165244	ZNF367	118	6.2388	0.0105863	0.160287	0.0173837	6.38136	0.0213511
ENSG00000117625	RCOR3	117	6.52382	0.019411	0.153284	0.0116416	4.30769	0.0168758
ENSG00000105996	HOXA2	117	5.56702	0.00956503	0.179629	0.0617448	15.3162	0.0295922
ENSG00000110851	PRDM4	116	6.74207	0.0185788	0.148322	0	1.81034	0.0810345
ENSG00000240875	LINC00886	116	6.21582	0.0131527	0.16088	0.0131934	5.02586	0.0227685
ENSG00000247828	TMEM161B-AS1	115	6.50025	0.0272832	0.15384	0	1.49565	0.0495652
ENSG00000198556	ZNF789	115	6.78686	0.0185166	0.147343	0	2.06957	0.133696
ENSG00000114923	SLC4A3	115	6.00713	0.0097703	0.166469	0.0176964	7.01739	0.022527
ENSG00000100393	EP300	114	6.51594	0.0149777	0.15347	0.0163018	4.90351	0.0220551
ENSG00000185669	SNAI3	114	6.08346	0.0107216	0.16438	0.0136625	5.85088	0.0206398
ENSG00000171105	INSR	113	6.32906	0.0112081	0.158001	0.0207016	5.50442	0.0212319
ENSG00000174501	ANKRD36C	112	5.6228	0.00978569	0.177847	0.00595238	5.07143	0.0232143
ENSG00000142227	EMP3	112	5.81144	0.0085561	0.172074	0.0148005	4.96429	0.0211187
ENSG00000010244	ZNF207	111	7.13177	0.015219	0.140218	0	1.53153	0.0885886
ENSG00000140682	TGFB1I1	110	5.96704	0.0177937	0.167587	0.0108424	4.48182	0.0205742
ENSG00000143373	ZNF687	110	6.39591	0.0146108	0.15635	0.0206839	5.29091	0.0237698
ENSG00000198466	ZNF587	110	6.68336	0.0115844	0.149625	0.0191826	4.35455	0.0248485
ENSG00000123384	LRP1	109	6.71272	0.0322669	0.148971	0	1.80734	0.100917
ENSG00000245148	ARAP1-AS2	108	6.09873	0.00947718	0.163969	0.0313257	8.59259	0.0252179
ENSG00000138379	MSTN	108	6.43986	0.00797927	0.155283	0.0114226	5.15741	0.0215351
ENSG00000147601	TERF1	107	5.82872	0.0201269	0.171564	0.0102275	4.59813	0.0273284
ENSG00000168916	ZNF608	107	6.40018	0.0160105	0.156245	0.00722977	3.06542	0.0229714
ENSG00000143320	CRABP2	107	6.25541	0.0122051	0.159862	0.0149885	4.69159	0.0226061
ENSG00000170561	IRX2	106	6.19594	0.0273622	0.161396	0.0212039	5.49057	0.0229588
ENSG00000141956	PRDM15	106	5.7326	0.0217394	0.174441	0.0163522	7.21698	0.0191546
ENSG00000125968	ID1	105	5.92216	0.00277517	0.168857	0.0445055	12	0.0377648
ENSG00000104313	EYA1	104	7.12079	0.0146524	0.140434	0	1.18269	0.0608974
ENSG00000114200	BCHE	104	6.04429	0.0120692	0.165445	0.0156833	5.28846	0.0233839
ENSG00000131435	PDLIM4	103	6.35531	0.0220516	0.157349	0.00513992	3.12621	0.0232821
ENSG00000108509	CAMTA2	103	6.77135	0.0188644	0.147681	0	1.8835	0.126214
ENSG00000196793	ZNF239	103	5.84424	0.00948226	0.171109	0.0260803	6.65049	0.0267799
ENSG00000166436	TRIM66	103	6.93457	0.0048491	0.144205	0.0224633	4.6699	0.0259835
ENSG00000159200	RCAN1	102	6.50528	0.0219019	0.153721	0.00698893	3.05882	0.0192188
ENSG00000196437	ZNF569	102	5.81983	0.0089525	0.171826	0.0304795	9.44118	0.0258467
ENSG00000180855	ZNF443	102	7.28208	0.00534397	0.137323	0.024073	5.31373	0.0339912
ENSG00000111816	FRK	100	7.05268	0.0221202	0.14179	0.00707071	2.6	0.0188461
ENSG00000173889	PHC3	100	6.00612	0.0181436	0.166497	0.0173737	5.35	0.019112
ENSG00000280383	Z95331.1	100	5.60527	0.0179843	0.178404	0.0214141	7.67	0.0253242
ENSG00000167548	KMT2D	99	5.6519	0.00488199	0.176932	0.0470006	14.1515	0.0304336
ENSG00000083812	ZNF324	98	6.6025	0.0119649	0.151458	0.0195666	4.60204	0.022763
ENSG00000100302	RASD2	98	7.93759	0.00949818	0.125983	0.00736377	2.54082	0.0188927
ENSG00000176678	FOXL1	98	6.52273	0.00694787	0.15331	0.0132548	4.31633	0.022569
ENSG00000118922	KLF12	97	6.52156	0.0138785	0.153338	0.0109536	4.50515	0.021164
ENSG00000124496	TRERF1	97	6.84449	0.0135632	0.146103	0.0146048	4.64948	0.0222575
ENSG00000198551	ZNF627	97	6.57742	0.011151	0.152035	0.0304983	7.19588	0.0223692
ENSG00000269821	KCNQ1OT1	97	5.74031	0.00335051	0.174207	0.0362973	10.3711	0.0318913
ENSG00000159840	ZYX	96	6.20659	0.0200857	0.161119	0.0144737	4.71875	0.0186521
ENSG00000001167	NFYA	96	6.46444	0.0148307	0.154693	0.0173246	4.26042	0.0212814
ENSG00000075407	ZNF37A	96	6.01778	0.0128998	0.166174	0.0245614	6.02083	0.0271718
ENSG00000277117	FP565260.3	96	6.1306	0.00665655	0.163116	0.00745614	4.54167	0.031002
ENSG00000127124	HIVEP3	96	7.27663	0.00524203	0.137426	0.031579	6.34375	0.0302939
ENSG00000174306	ZHX3	95	6.52449	0.011994	0.153269	0.0156775	4.97895	0.0288971
ENSG00000103326	CAPN15	94	6.35875	0.033185	0.157264	0	1.56383	0.0626478
ENSG00000171246	NPTX1	94	6.23578	0.0155897	0.160365	0.020819	6.85106	0.0213806
ENSG00000173276	ZBTB21	94	6.25239	0.0139559	0.159939	0.0228781	6.43617	0.0210275
ENSG00000140836	ZFHX3	94	6.00931	0.012799	0.166408	0.0178449	5.48936	0.0287
ENSG00000175387	SMAD2	93	6.66725	0.0223419	0.149987	0	2.52688	0.117452
ENSG00000197302	ZNF720	93	6.19745	0.00452765	0.161357	0.026648	5.68817	0.0317082
ENSG00000214022	REPIN1	92	6.44498	0.0292424	0.15516	0.00668896	3.07609	0.0213509
ENSG00000185278	ZBTB37	92	6.47962	0.0153666	0.15433	0.0145724	4.34783	0.0260278
ENSG00000260279	AC137932.1	92	7.14201	0.00658379	0.140017	0.0315337	6.20652	0.0310399
ENSG00000198839	ZNF277	92	7.55762	0.00621869	0.132317	0.0102723	3	0.0247826
ENSG00000101938	CHRDL1	92	6.15207	0.00545718	0.162547	0.0269947	6.6413	0.0257033
ENSG00000117318	ID3	91	6.71213	0.0177161	0.148984	0	1.53846	0.0897436
ENSG00000157657	ZNF618	90	6.7149	0.00796689	0.148923	0.019975	4.78889	0.0262508
ENSG00000076641	PAG1	89	6.79517	0.0149144	0.147163	0.00893769	3.23596	0.0266712
ENSG00000136451	VEZF1	88	6.41461	0.0215111	0.155894	0	1.85227	0.0568182
ENSG00000119669	IRF2BPL	88	6.09084	0.0124771	0.164181	0	3.34091	0.101779
ENSG00000025156	HSF2	88	7.1873	0.012427	0.139134	0.00600836	2.98864	0.0256973
ENSG00000162144	CYB561A3	88	6.62179	0.010668	0.151017	0	2.44318	0.120265
ENSG00000171310	CHST11	88	6.56014	0.00870351	0.152436	0.00992685	3.05682	0.0260417
ENSG00000198182	ZNF607	87	6.73301	0.0148958	0.148522	0.0160385	5.31034	0.0271968
ENSG00000157766	ACAN	87	6.1431	0.0135356	0.162784	0.0179096	4.72414	0.0247419
ENSG00000103150	MLYCD	87	6.04806	0.00600446	0.165342	0.0243251	6.33333	0.0368774
ENSG00000189079	ARID2	82	7.10376	0.00575682	0.140771	0.0328214	6.20732	0.0277162
ENSG00000162772	ATF3	81	6.81849	0.0111284	0.14666	0.0132716	3.51852	0.0347924
ENSG00000169764	UGP2	80	6.50646	0.0146026	0.153693	0.00917722	3.4875	0.0280637
ENSG00000122515	ZMIZ2	80	7.17875	0.0108013	0.1393	0.0183544	4.0625	0.0245833
ENSG00000205517	RGL3	79	7.25994	0.00722655	0.137742	0.00843882	3.35443	0.0266951
ENSG00000152795	HNRNPDL	78	5.88005	0.00445946	0.170066	0.0599401	12.1923	0.033645
ENSG00000159307	SCUBE1	74	7.02852	0.0116337	0.142277	0	2.04054	0.115616
ENSG00000281490	CICP14	72	7.19938	0.00812595	0.138901	0.0136933	3.375	0.0334302
ENSG00000105856	HBP1	68	6.2159	0.0302333	0.160878	0	1.61765	0.0441177
ENSG00000149489	ROM1	17	5.28812	0.00140066	0.189103	0.433824	189.176	0.194626
ENSG00000127616	SMARCA4	16	5.3481	0.00026719	0.186982	0.458333	208.562	0.218162
ENSG00000112531	QKI	15	5.40127	0.00130777	0.185141	0.352381	153.6	0.186101
ENSG00000181004	BBS12	15	5.30565	0.0011392	0.188478	0.314286	174.533	0.190331
ENSG00000171812	COL8A2	15	5.39867	0.000516	0.185231	0.47619	199.6	0.228899
ENSG00000005884	ITGA3	15	5.3028	0.00041604	0.18858	0.438095	210.667	0.206536
ENSG00000174903	RAB1B	15	5.68302	0.00033998	0.175963	0.438095	132.733	0.214086
ENSG00000188167	TMPPE	15	5.34692	0.00031101	0.187024	0.514286	187.8	0.209131
ENSG00000272316	AL021368.2	15	5.40396	0.00017038	0.18505	0.533333	199.467	0.225897
ENSG00000140455	USP3	15	5.36504	0.00016303	0.186392	0.457143	206.067	0.226447
ENSG00000159267	HLCS	15	5.49958	5.995e-05	0.181832	0.533333	207.933	0.235485
ENSG00000149231	CCDC82	15	5.52256	3.037e-05	0.181075	0.609524	201.667	0.252399
ENSG00000182378	PLCXD1	15	5.51183	1.783e-05	0.181428	0.580952	201.667	0.249897
ENSG00000087253	LPCAT2	14	5.31245	0.00166386	0.188237	0.417582	213.857	0.191051
ENSG00000071127	WDR1	14	5.38022	0.00107174	0.185866	0.252747	163.857	0.190753
ENSG00000231584	FAHD2CP	14	5.34239	0.00091205	0.187182	0.428571	207.429	0.213624
ENSG00000158528	PPP1R9A	14	5.32536	0.000607	0.187781	0.417582	202.071	0.199281
ENSG00000162869	PPP1R21	14	5.27588	0.00059267	0.189542	0.450549	201.429	0.215432
ENSG00000270607	AC009549.1	14	5.45571	0.0005089	0.183294	0.538462	196.929	0.233052
ENSG00000266053	NDUFV2-AS1	14	5.43567	0.00022456	0.18397	0.340659	198.786	0.220383
ENSG00000153391	INO80C	14	5.43877	8.322e-05	0.183865	0.56044	201.571	0.244033
ENSG00000157625	TAB3	14	5.50419	8.217e-05	0.18168	0.538462	189.857	0.237916
ENSG00000139579	NABP2	14	5.46687	8.016e-05	0.18292	0.527473	206.643	0.243109
ENSG00000143207	COP1	14	5.45219	7.038e-05	0.183413	0.516484	203.429	0.237928
ENSG00000197860	SGTB	14	5.53808	6.418e-05	0.180568	0.549451	197	0.243812
ENSG00000213533	STIMATE	14	5.43231	5.849e-05	0.184084	0.593407	192.071	0.237712
ENSG00000133597	ADCK2	14	5.45043	5.725e-05	0.183472	0.571429	195.571	0.245077
ENSG00000162390	ACOT11	14	5.5161	5.072e-05	0.181287	0.571429	202.071	0.234694
ENSG00000254682	AP002387.1	14	5.52693	2.341e-05	0.180932	0.604396	199.714	0.252483
ENSG00000152818	UTRN	13	5.36437	0.00084947	0.186415	0.474359	208.077	0.223019
ENSG00000186205	MTARC1	13	5.36244	0.00065143	0.186482	0.512821	200	0.224719
ENSG00000130005	GAMT	13	5.41461	0.00056614	0.184685	0.5	202.846	0.233963
ENSG00000165171	METTL27	13	5.43667	0.0004969	0.183936	0.333333	149.846	0.183635
ENSG00000116514	RNF19B	13	5.40924	0.00049207	0.184869	0.320513	213.077	0.201016
ENSG00000137501	SYTL2	13	5.44934	0.00044158	0.183509	0.320513	185	0.214866
ENSG00000286502	AL645768.1	13	5.63773	0.00040094	0.177376	0.371795	126.385	0.206174
ENSG00000101986	ABCD1	13	5.4209	0.00039425	0.184471	0.487179	194.462	0.223342
ENSG00000175198	PCCA	13	5.7076	0.00034036	0.175205	0.474359	137.231	0.230253
ENSG00000163788	SNRK	13	5.5328	0.00031619	0.18074	0.551282	155.385	0.231572
ENSG00000184787	UBE2G2	13	5.42518	0.00029089	0.184326	0.384615	194.615	0.218179
ENSG00000105290	APLP1	13	5.41059	0.00028767	0.184823	0.487179	215.538	0.224988
ENSG00000158161	EYA3	13	5.36697	0.00022769	0.186325	0.410256	205.692	0.230597
ENSG00000123159	GIPC1	13	5.4053	0.00019296	0.185004	0.410256	205.538	0.225124
ENSG00000136950	ARPC5L	13	5.42879	0.00018381	0.184203	0.525641	207.846	0.234061
ENSG00000170004	CHD3	13	5.44623	0.00012955	0.183613	0.397436	194.923	0.233162
ENSG00000273356	LINC02019	13	5.46569	0.00011913	0.182959	0.564103	183.077	0.239004
ENSG00000106459	NRF1	13	5.48817	0.00011822	0.18221	0.525641	192	0.240601
ENSG00000181513	ACBD4	13	5.78393	0.00011645	0.172893	0.448718	129.846	0.237379
ENSG00000204381	LAYN	13	5.42568	7.952e-05	0.184309	0.487179	217.308	0.244716
ENSG00000102805	CLN5	13	5.42677	7.707e-05	0.184272	0.512821	206.308	0.23578
ENSG00000197046	SIGLEC15	13	5.48968	3.642e-05	0.18216	0.564103	185.615	0.246829
ENSG00000132470	ITGB4	13	5.46947	2.35e-05	0.182833	0.615385	195.385	0.255739
ENSG00000101439	CST3	13	5.53062	1.448e-05	0.180812	0.653846	199.538	0.262551
ENSG00000044115	CTNNA1	12	5.31891	0.00196002	0.188009	0.272727	180.917	0.192992
ENSG00000164045	CDC25A	12	5.41377	0.00110081	0.184714	0.19697	164.417	0.184324
ENSG00000107372	ZFAND5	12	5.34424	0.00109877	0.187117	0.454545	196.917	0.214649
ENSG00000046604	DSG2	12	5.30314	0.00109356	0.188568	0.348485	183.917	0.210672
ENSG00000174371	EXO1	12	5.62942	0.00103231	0.177638	0.439394	146.25	0.210312
ENSG00000122824	NUDT10	12	5.70232	0.00101475	0.175367	0.393939	119	0.224528
ENSG00000179051	RCC2	12	5.42476	0.00100696	0.18434	0.227273	160.833	0.196858
ENSG00000007047	MARK4	12	5.3824	0.00079897	0.185791	0.257576	170	0.204819
ENSG00000113810	SMC4	12	5.40874	0.00074932	0.184886	0.5	192.25	0.236761
ENSG00000128311	TST	12	5.53682	0.00074781	0.180609	0.469697	143.667	0.234749
ENSG00000164904	ALDH7A1	12	5.53229	0.00067451	0.180757	0.378788	194.5	0.224337
ENSG00000241404	EGFL8	12	5.57817	0.00065704	0.17927	0.333333	153.583	0.197408
ENSG00000138050	THUMPD2	12	5.4558	0.00065124	0.183291	0.409091	147.583	0.198632
ENSG00000286482	AL117344.2	12	5.48985	0.00062326	0.182154	0.439394	207.583	0.221777
ENSG00000106780	MEGF9	12	5.7482	0.00057428	0.173968	0.348485	163.75	0.225862
ENSG00000227124	ZNF717	12	5.3814	0.00057013	0.185825	0.393939	221.25	0.222362
ENSG00000175416	CLTB	12	5.41537	0.00056597	0.18466	0.378788	177.583	0.21283
ENSG00000227051	C14orf132	12	5.32973	0.00053986	0.187627	0.454545	195.583	0.218192
ENSG00000247317	LY6E-DT	12	5.39423	0.00042979	0.185383	0.333333	167.833	0.206946
ENSG00000213250	RBMS2P1	12	5.73318	0.00041652	0.174423	0.348485	122.333	0.223644
ENSG00000159445	THEM4	12	5.77562	0.00029646	0.173141	0.439394	130.083	0.227418
ENSG00000185483	ROR1	12	5.55318	0.00025961	0.180077	0.484848	154.583	0.237327
ENSG00000175155	YPEL2	12	5.78108	0.0002493	0.172978	0.5	136.417	0.235607
ENSG00000226419	SLC16A1-AS1	12	5.34055	0.00022583	0.187247	0.378788	217.083	0.214004
ENSG00000158373	H2BC5	12	5.39935	0.00019152	0.185208	0.454545	202.583	0.227366
ENSG00000185033	SEMA4B	12	5.42292	0.00018929	0.184403	0.30303	191	0.213886
ENSG00000157954	WIPI2	12	5.487	0.00018056	0.182249	0.30303	210.833	0.211256
ENSG00000115825	PRKD3	12	5.48952	0.00016895	0.182165	0.484848	163.75	0.232599
ENSG00000164970	FAM219A	12	5.46343	0.00015401	0.183035	0.575758	190.5	0.239924
ENSG00000106624	AEBP1	12	5.45588	0.00014959	0.183288	0.454545	222.417	0.241495
ENSG00000135108	FBXO21	12	5.45588	0.00014959	0.183288	0.454545	222.417	0.241495
ENSG00000115652	UXS1	12	5.52131	0.00014512	0.181117	0.439394	203.583	0.229261
ENSG00000130935	NOL11	12	5.44305	0.00012587	0.183721	0.378788	200.5	0.238124
ENSG00000238045	AC009133.1	12	5.50788	0.00011978	0.181558	0.348485	194.5	0.239237
ENSG00000108848	LUC7L3	12	5.49472	0.00011846	0.181993	0.393939	191.167	0.240159
ENSG00000232931	LINC00342	12	5.44414	0.00011021	0.183684	0.363636	208.167	0.23207
ENSG00000117593	DARS2	12	5.78049	9.288e-05	0.172996	0.636364	144.917	0.252029
ENSG00000128564	VGF	12	5.81958	8.255e-05	0.171834	0.530303	135.417	0.257446
ENSG00000078403	MLLT10	12	5.79005	8.124e-05	0.17271	0.545455	136	0.250923
ENSG00000104047	DTWD1	12	5.52994	6.031e-05	0.180834	0.606061	198.5	0.25646
ENSG00000262919	CCNQ	12	5.47819	4.332e-05	0.182542	0.621212	180.583	0.258715
ENSG00000279518	AC083843.3	12	5.57297	3.665e-05	0.179437	0.575758	188.75	0.256106
ENSG00000282057	AC092807.3	12	5.48113	3.637e-05	0.182444	0.560606	186.583	0.24713
ENSG00000058668	ATP2B4	12	5.52852	1.846e-05	0.18088	0.530303	217.75	0.258918
ENSG00000135315	CEP162	12	5.54328	1.501e-05	0.180399	0.681818	191.667	0.273029
ENSG00000286190	AC055839.2	12	5.55729	1.147e-05	0.179944	0.606061	211.167	0.257207
ENSG00000196544	BORCS6	12	5.59369	4.62e-06	0.178773	0.621212	195.917	0.284349
ENSG00000164330	EBF1	12	5.58858	4.39e-06	0.178936	0.666667	201.833	0.290826
ENSG00000168077	SCARA3	11	5.3543	0.00143983	0.186766	0.454545	208.455	0.241267
ENSG00000134014	ELP3	11	5.44036	0.0013428	0.183811	0.454545	189.182	0.237551
ENSG00000111540	RAB5B	11	5.79886	0.00129706	0.172448	0.381818	163.636	0.233433
ENSG00000180346	TIGD2	11	5.85103	0.00122022	0.17091	0.254545	146.818	0.201121
ENSG00000141519	CCDC40	11	5.88416	0.0012009	0.169948	0.272727	103.818	0.206809
ENSG00000275131	AC241952.1	11	5.47744	0.00116689	0.182567	0.309091	190.909	0.204838
ENSG00000157978	LDLRAP1	11	5.69477	0.00114941	0.1756	0.290909	161.545	0.191524
ENSG00000176225	RTTN	11	5.37678	0.00105517	0.185985	0.218182	162.636	0.207709
ENSG00000246214	AC024588.1	11	5.39155	0.00104074	0.185476	0.490909	200.273	0.225532
ENSG00000149591	TAGLN	11	5.33744	0.0009688	0.187356	0.345455	155.727	0.189449
ENSG00000126247	CAPNS1	11	5.35296	0.00087252	0.186812	0.363636	204.182	0.220499
ENSG00000261188	Z95115.1	11	5.38903	0.0008195	0.185562	0.345455	181.091	0.218973
ENSG00000134317	GRHL1	11	5.68067	0.00079001	0.176035	0.563636	147	0.254168
ENSG00000143549	TPM3	11	5.37175	0.00076419	0.186159	0.454545	217.909	0.222811
ENSG00000143222	UFC1	11	5.35036	0.00071611	0.186903	0.327273	160.364	0.195565
ENSG00000140740	UQCRC2	11	5.34508	0.00071254	0.187088	0.436364	224.818	0.221714
ENSG00000148053	NTRK2	11	5.36814	0.00070883	0.186284	0.254545	172.636	0.197873
ENSG00000153914	SREK1	11	5.28527	0.00067917	0.189205	0.4	223.091	0.216715
ENSG00000149476	TKFC	11	5.77915	0.00065522	0.173036	0.309091	119.545	0.205248
ENSG00000105568	PPP2R1A	11	5.67162	0.0006	0.176317	0.363636	177.455	0.215357
ENSG00000125633	CCDC93	11	5.34097	0.00059555	0.187232	0.345455	188	0.204348
ENSG00000284693	LINC02606	11	5.6774	0.00055137	0.176137	0.363636	121.909	0.206976
ENSG00000126878	AIF1L	11	5.37007	0.0005505	0.186217	0.309091	185.455	0.215645
ENSG00000264964	AP001033.1	11	5.33803	0.00054047	0.187335	0.290909	165.727	0.201615
ENSG00000112701	SENP6	11	5.40933	0.00052663	0.184866	0.2	163.364	0.207199
ENSG00000254473	AL354920.1	11	5.46033	0.00051446	0.183139	0.527273	173.909	0.251677
ENSG00000230565	ZNF32-AS2	11	5.74987	0.00049827	0.173917	0.381818	166.455	0.235771
ENSG00000138182	KIF20B	11	5.75893	0.00049383	0.173643	0.363636	125.364	0.242483
ENSG00000186111	PIP5K1C	11	5.34919	0.00049125	0.186944	0.509091	193.455	0.229756
ENSG00000072958	AP1M1	11	5.44405	0.00048638	0.183687	0.254545	184.909	0.209885
ENSG00000259330	INAFM2	11	5.47106	0.00044692	0.18278	0.345455	214.364	0.218646
ENSG00000101400	SNTA1	11	5.36655	0.00042076	0.186339	0.418182	224.455	0.231875
ENSG00000141052	MYOCD	11	5.3746	0.00041599	0.18606	0.4	216.909	0.244267
ENSG00000157837	SPPL3	11	5.59881	0.00040808	0.178609	0.418182	141.455	0.217288
ENSG00000287202	AC008119.1	11	5.88903	0.00038173	0.169807	0.381818	161	0.243939
ENSG00000118518	RNF146	11	5.46729	0.00034966	0.182906	0.454545	217.909	0.230105
ENSG00000156218	ADAMTSL3	11	5.48599	0.00034885	0.182282	0.454545	169.364	0.225218
ENSG00000137198	GMPR	11	5.46955	0.00031877	0.18283	0.418182	165.636	0.210733
ENSG00000136169	SETDB2	11	5.77923	0.00030833	0.173033	0.490909	131.818	0.256456
ENSG00000144649	GASK1A	11	5.35212	0.00030578	0.186842	0.418182	218.818	0.23403
ENSG00000172828	CES3	11	5.48406	0.00029809	0.182347	0.345455	203.545	0.229476
ENSG00000164953	TMEM67	11	5.83728	0.00026914	0.171313	0.290909	158.091	0.224561
ENSG00000164919	COX6C	11	5.43407	0.00025869	0.184024	0.454545	190.182	0.236138
ENSG00000110811	P3H3	11	5.49547	0.00023256	0.181968	0.309091	208.182	0.232087
ENSG00000101335	MYL9	11	5.46804	0.00022492	0.182881	0.4	223.091	0.236576
ENSG00000105339	DENND3	11	5.38735	0.00022481	0.18562	0.345455	184	0.232911
ENSG00000100644	HIF1A	11	5.50176	0.00021967	0.18176	0.4	200.909	0.23093
ENSG00000128266	GNAZ	11	5.45127	0.00021902	0.183444	0.545455	182.909	0.240987
ENSG00000247796	AC008966.1	11	5.38702	0.00021596	0.185632	0.381818	215.636	0.234133
ENSG00000172531	PPP1CA	11	5.58757	0.00021426	0.178969	0.636364	156.091	0.275618
ENSG00000111186	WNT5B	11	5.38894	0.00021261	0.185565	0.345455	184.636	0.229647
ENSG00000109339	MAPK10	11	5.47853	0.00019824	0.182531	0.345455	151.636	0.226661
ENSG00000148411	NACC2	11	5.71305	0.00019673	0.175038	0.4	175.091	0.222197
ENSG00000189007	ADAT2	11	5.62364	0.00018557	0.177821	0.418182	137.818	0.221573
ENSG00000237765	FAM200B	11	5.4823	0.00017583	0.182405	0.436364	183.182	0.255841
ENSG00000106133	NSUN5P2	11	5.44732	0.00017015	0.183576	0.472727	223.727	0.242129
ENSG00000162692	VCAM1	11	5.55276	0.00016203	0.180091	0.436364	158.091	0.208443
ENSG00000111335	OAS2	11	5.48801	0.00015965	0.182216	0.363636	203.273	0.221913
ENSG00000166317	SYNPO2L	11	5.45898	0.00015382	0.183184	0.527273	198.727	0.24504
ENSG00000231609	AC007098.1	11	5.45949	0.00015269	0.183167	0.545455	206.364	0.233443
ENSG00000128951	DUT	11	5.45949	0.00015269	0.183167	0.545455	206.364	0.233443
ENSG00000173641	HSPB7	11	5.57012	0.0001422	0.179529	0.272727	185.727	0.219948
ENSG00000079102	RUNX1T1	11	5.40966	0.00014212	0.184854	0.527273	203	0.25332
ENSG00000164604	GPR85	11	5.55117	0.00014122	0.180142	0.363636	199.273	0.237796
ENSG00000148690	FRA10AC1	11	5.78166	0.00013705	0.172961	0.581818	140	0.263653
ENSG00000171451	DSEL	11	5.55511	0.00013336	0.180014	0.509091	159.273	0.247703
ENSG00000134186	PRPF38B	11	5.56626	0.00012901	0.179654	0.381818	191.364	0.24788
ENSG00000137507	LRRC32	11	5.66063	0.00012839	0.176659	0.527273	140.182	0.237596
ENSG00000161999	JMJD8	11	5.45756	9.94e-05	0.183232	0.472727	221.818	0.24609
ENSG00000112139	MDGA1	11	5.56182	9.444e-05	0.179797	0.4	193.455	0.26037
ENSG00000131236	CAP1	11	5.49966	7.658e-05	0.181829	0.381818	196.273	0.244007
ENSG00000139908	TSSK4	11	5.64008	6.175e-05	0.177303	0.636364	155.182	0.26022
ENSG00000081386	ZNF510	11	5.46167	5.765e-05	0.183094	0.581818	200.636	0.263995
ENSG00000211455	STK38L	11	5.51761	5.7e-05	0.181238	0.672727	182.909	0.272186
ENSG00000166289	PLEKHF1	11	5.50436	4.648e-05	0.181674	0.527273	218.273	0.260469
ENSG00000142669	SH3BGRL3	11	5.48289	3.903e-05	0.182386	0.527273	216.091	0.250395
ENSG00000065534	MYLK	11	5.61634	3.86e-05	0.178052	0.563636	206.727	0.283577
ENSG00000242068	AC108734.3	11	5.51711	2.681e-05	0.181254	0.581818	200.909	0.271132
ENSG00000279495	AL928654.4	11	5.52021	2.133e-05	0.181152	0.6	209.636	0.263032
ENSG00000174405	LIG4	11	5.58732	1.392e-05	0.178977	0.672727	189.818	0.289799
ENSG00000261485	PAN3-AS1	11	5.55653	1.239e-05	0.179968	0.672727	190.545	0.284396
ENSG00000151929	BAG3	11	5.61072	9.7e-06	0.17823	0.690909	192.091	0.281246
ENSG00000108688	CCL7	11	5.59797	3.77e-06	0.178636	0.672727	201.182	0.297167
ENSG00000223749	MIR503HG	11	5.69141	1.94e-06	0.175703	0.690909	191.909	0.30127
ENSG00000099834	CDHR5	10	5.67665	0.0022249	0.17616	0.311111	138.4	0.215241
ENSG00000004142	POLDIP2	10	5.25029	0.00192568	0.190466	0.333333	185.6	0.198715
ENSG00000119403	PHF19	10	5.34315	0.0018074	0.187156	0.333333	192.3	0.213667
ENSG00000143850	PLEKHA6	10	5.67212	0.00175122	0.176301	0.488889	135.1	0.277778
ENSG00000123739	PLA2G12A	10	5.37695	0.00141098	0.185979	0.266667	181.1	0.220732
ENSG00000164610	RP9	10	5.3918	0.00125153	0.185467	0.288889	151.9	0.211266
ENSG00000105254	TBCB	10	5.42904	0.00098096	0.184195	0.222222	183.3	0.207475
ENSG00000136213	CHST12	10	5.21725	0.00097231	0.191672	0.377778	220.2	0.221875
ENSG00000111860	CEP85L	10	5.56492	0.00096644	0.179697	0.244444	174.9	0.218899
ENSG00000198794	SCAMP5	10	5.41671	0.00085146	0.184614	0.288889	169.7	0.228264
ENSG00000125965	GDF5	10	5.4074	0.0008496	0.184932	0.488889	218.3	0.23847
ENSG00000225422	RBMS1P1	10	5.31228	0.00080317	0.188243	0.333333	195.1	0.217391
ENSG00000205702	CYP2D7	10	5.58187	0.00073683	0.179152	0.288889	190.9	0.220694
ENSG00000067829	IDH3G	10	5.68093	0.00062395	0.176028	0.644444	146.7	0.290495
ENSG00000079387	SENP1	10	5.59914	0.00061848	0.178599	0.377778	150.2	0.218314
ENSG00000139263	LRIG3	10	5.80498	0.00058658	0.172266	0.266667	151.9	0.204582
ENSG00000169515	CCDC8	10	5.38249	0.00057586	0.185788	0.466667	219.3	0.234545
ENSG00000155367	PPM1J	10	5.78301	0.00056603	0.17292	0.377778	159.8	0.208073
ENSG00000018408	WWTR1	10	5.45831	0.00056597	0.183207	0.222222	168.3	0.226685
ENSG00000271122	AC018647.2	10	5.39968	0.00053361	0.185196	0.4	218.9	0.244855
ENSG00000109062	SLC9A3R1	10	5.31941	0.00051208	0.187991	0.311111	182.8	0.216726
ENSG00000106610	STAG3L4	10	5.38156	0.00049099	0.18582	0.4	203.1	0.227436
ENSG00000135838	NPL	10	5.48557	0.00048942	0.182296	0.244444	158.3	0.218646
ENSG00000145390	USP53	10	5.39196	0.00048057	0.185461	0.444444	166.3	0.25197
ENSG00000143157	POGK	10	5.35556	0.00047559	0.186722	0.311111	170	0.212766
ENSG00000110328	GALNT18	10	5.45009	0.00046679	0.183483	0.311111	178	0.227331
ENSG00000182774	RPS17	10	5.80339	0.00046647	0.172313	0.244444	157.6	0.210133
ENSG00000267100	ILF3-DT	10	5.53481	0.00046266	0.180675	0.377778	177.6	0.221598
ENSG00000273055	AC005046.1	10	5.37762	0.0004438	0.185956	0.4	219.5	0.245526
ENSG00000102119	EMD	10	5.35875	0.00044169	0.186611	0.333333	173.6	0.207407
ENSG00000124784	RIOK1	10	5.39683	0.00044142	0.185294	0.4	205	0.247464
ENSG00000179094	PER1	10	5.69191	0.00043535	0.175688	0.311111	170	0.226064
ENSG00000059377	TBXAS1	10	5.43399	0.0004254	0.184027	0.555556	202.4	0.257707
ENSG00000110944	IL23A	10	5.39138	0.00040928	0.185481	0.266667	179.8	0.212279
ENSG00000198315	ZKSCAN8	10	5.4459	0.00040883	0.183624	0.266667	149.5	0.219062
ENSG00000184481	FOXO4	10	5.31589	0.0003443	0.188115	0.377778	225.3	0.238559
ENSG00000134668	SPOCD1	10	5.70458	0.00033496	0.175298	0.355556	159.3	0.241945
ENSG00000120885	CLU	10	5.43231	0.00031337	0.184084	0.377778	190.4	0.247273
ENSG00000130821	SLC6A8	10	5.72354	0.00030613	0.174717	0.377778	131.6	0.234581
ENSG00000267571	AC104532.2	10	5.54638	0.00029895	0.180298	0.288889	158.7	0.232551
ENSG00000148450	MSRB2	10	5.53942	0.00029851	0.180524	0.555556	181.8	0.27656
ENSG00000186976	EFCAB6	10	5.5739	0.00029356	0.179408	0.555556	161.4	0.253858
ENSG00000112739	PRPF4B	10	5.4209	0.00028737	0.184471	0.4	177.1	0.230599
ENSG00000135250	SRPK2	10	5.79097	0.0002614	0.172682	0.377778	115.6	0.22019
ENSG00000139496	NUP58	10	5.84105	0.00025177	0.171202	0.444444	133.2	0.244404
ENSG00000127585	FBXL16	10	5.43432	0.00024593	0.184016	0.377778	175.7	0.233644
ENSG00000137288	UQCC2	10	5.86764	0.00024541	0.170426	0.333333	162	0.230441
ENSG00000239887	C1orf226	10	5.48062	0.00023593	0.182461	0.4	174.1	0.237057
ENSG00000132589	FLOT2	10	5.46427	0.00023464	0.183007	0.422222	170.9	0.236704
ENSG00000110013	SIAE	10	5.53481	0.00023365	0.180675	0.333333	163.9	0.218242
ENSG00000230487	PSMG3-AS1	10	5.39918	0.00023358	0.185213	0.555556	184.4	0.229353
ENSG00000132554	RGS22	10	5.50679	0.0002318	0.181594	0.355556	205.1	0.240164
ENSG00000168118	RAB4A	10	5.49304	0.00023166	0.182049	0.333333	206.8	0.233672
ENSG00000138119	MYOF	10	5.88257	0.00022149	0.169994	0.377778	166.5	0.246884
ENSG00000251194	AL133330.1	10	5.58455	0.00020536	0.179065	0.466667	147.5	0.224695
ENSG00000268279	AC090004.1	10	5.49656	0.00019919	0.181932	0.311111	193.6	0.229929
ENSG00000169122	FAM110B	10	5.43827	0.00019594	0.183882	0.488889	219.7	0.254872
ENSG00000260428	SCX	10	5.41344	0.00019247	0.184726	0.488889	217	0.235103
ENSG00000181754	AMIGO1	10	5.50889	0.00018841	0.181525	0.266667	199.9	0.218231
ENSG00000176994	SMCR8	10	5.45689	0.00018834	0.183255	0.355556	158.7	0.222269
ENSG00000155090	KLF10	10	5.79056	0.00017468	0.172695	0.422222	134.7	0.242086
ENSG00000169760	NLGN1	10	5.57314	0.00017048	0.179432	0.422222	198.1	0.253649
ENSG00000149548	CCDC15	10	5.55385	0.00015926	0.180055	0.422222	169.9	0.244109
ENSG00000163347	CLDN1	10	5.5546	0.00015838	0.180031	0.422222	200	0.250313
ENSG00000088766	CRLS1	10	5.3944	0.0001568	0.185378	0.533333	195.1	0.248535
ENSG00000169692	AGPAT2	10	5.82327	0.00015443	0.171725	0.711111	145.2	0.279769
ENSG00000132970	WASF3	10	5.82327	0.00015443	0.171725	0.711111	145.2	0.279769
ENSG00000275395	FCGBP	10	5.82327	0.00015443	0.171725	0.711111	145.2	0.279769
ENSG00000175550	DRAP1	10	5.50981	0.00015285	0.181494	0.377778	157.2	0.218031
ENSG00000234072	AC074117.1	10	5.53397	0.00015239	0.180702	0.355556	201.8	0.25512
ENSG00000149639	SOGA1	10	5.85925	0.00014826	0.17067	0.288889	158.6	0.236364
ENSG00000168016	TRANK1	10	5.51468	0.00014698	0.181334	0.466667	187.6	0.247361
ENSG00000111775	COX6A1	10	5.54202	0.00013378	0.18044	0.444444	141.7	0.227814
ENSG00000102387	TAF7L	10	5.96905	0.00013086	0.167531	0.4	155.9	0.261139
ENSG00000073150	PANX2	10	5.50193	0.00012869	0.181754	0.4	154.5	0.219772
ENSG00000145901	TNIP1	10	5.48826	0.00012592	0.182207	0.266667	212.9	0.224
ENSG00000139899	CBLN3	10	5.44808	0.00012462	0.183551	0.488889	193.3	0.244867
ENSG00000170396	ZNF804A	10	5.4589	0.000123	0.183187	0.444444	220.3	0.25706
ENSG00000286964	AL136169.1	10	5.44405	0.00011719	0.183687	0.511111	200.4	0.253866
ENSG00000132716	DCAF8	10	5.79357	0.00011049	0.172605	0.533333	138.1	0.266089
ENSG00000230630	DNM3OS	10	5.73671	0.00010866	0.174316	0.422222	179.6	0.236627
ENSG00000142207	URB1	10	5.55922	0.00010839	0.179881	0.444444	189.5	0.259589
ENSG00000120370	GORAB	10	5.65333	0.00010729	0.176887	0.355556	200.9	0.250187
ENSG00000120594	PLXDC2	10	5.48222	9.851e-05	0.182408	0.4	170.6	0.23531
ENSG00000253227	AC090192.2	10	5.6077	9.706e-05	0.178326	0.466667	188	0.270115
ENSG00000010404	IDS	10	5.475	9.682e-05	0.182648	0.444444	202.2	0.256274
ENSG00000084731	KIF3C	10	5.79005	7.678e-05	0.17271	0.488889	135.5	0.269384
ENSG00000135437	RDH5	10	5.55863	7.627e-05	0.1799	0.355556	181.5	0.246269
ENSG00000136738	STAM	10	5.64922	6.795e-05	0.177016	0.6	157.9	0.247335
ENSG00000132821	VSTM2L	10	5.80045	5.848e-05	0.1724	0.533333	138.5	0.269455
ENSG00000170522	ELOVL6	10	5.98952	5.544e-05	0.166958	0.466667	163.1	0.283652
ENSG00000165028	NIPSNAP3B	10	5.60837	5.519e-05	0.178305	0.4	196.6	0.268213
ENSG00000182809	CRIP2	10	5.50143	5.378e-05	0.181771	0.577778	191.4	0.257604
ENSG00000176723	ZNF843	10	5.48901	5.173e-05	0.182182	0.422222	197.3	0.244969
ENSG00000140937	CDH11	10	5.47995	3.869e-05	0.182483	0.577778	182.9	0.269367
ENSG00000177700	POLR2L	10	5.53028	3.606e-05	0.180823	0.488889	202.3	0.262047
ENSG00000100528	CNIH1	10	5.8642	3.55e-05	0.170526	0.533333	131.2	0.269959
ENSG00000237940	LINC01238	10	5.65526	3.483e-05	0.176827	0.666667	157.9	0.286388
ENSG00000137872	SEMA6D	10	5.872	3.385e-05	0.1703	0.466667	122.9	0.254979
ENSG00000131408	NR1H2	10	5.89079	3.37e-05	0.169757	0.533333	127.1	0.263147
ENSG00000132485	ZRANB2	10	5.55561	3.343e-05	0.179998	0.555556	184.3	0.270235
ENSG00000172086	KRCC1	10	5.51963	2.824e-05	0.181172	0.533333	213.2	0.272286
ENSG00000163625	WDFY3	10	5.56886	2.605e-05	0.17957	0.511111	190.5	0.26118
ENSG00000197162	ZNF785	10	5.50143	2.384e-05	0.181771	0.577778	186	0.26458
ENSG00000013583	HEBP1	10	5.52097	2.331e-05	0.181128	0.711111	189.9	0.276017
ENSG00000135424	ITGA7	10	5.5484	1.162e-05	0.180232	0.555556	218.5	0.269089
ENSG00000179071	CCDC89	10	5.80557	9.88e-06	0.172248	0.777778	150.5	0.33223
ENSG00000072062	PRKACA	10	5.56408	9.37e-06	0.179724	0.622222	175.1	0.289901
ENSG00000179456	ZBTB18	10	5.57146	9.27e-06	0.179486	0.622222	195.2	0.282899
ENSG00000124193	SRSF6	10	5.59428	5.53e-06	0.178754	0.577778	210.8	0.295652
ENSG00000171462	DLK2	10	5.67279	4.99e-06	0.17628	0.644444	191.6	0.284695
ENSG00000105701	FKBP8	9	5.42921	0.00196262	0.184189	0.333333	130.889	0.215988
ENSG00000283031	AC009242.1	9	5.37267	0.00145047	0.186127	0.305556	186.667	0.225993
ENSG00000131711	MAP1B	9	5.52902	0.00137342	0.180864	0.25	200.556	0.210668
ENSG00000273723	SUGT1-DT	9	5.46502	0.0013135	0.182982	0.333333	195.111	0.21488
ENSG00000170043	TRAPPC1	9	5.39876	0.00131181	0.185228	0.416667	190.889	0.232656
ENSG00000021645	NRXN3	9	5.30976	0.00127855	0.188332	0.527778	208.444	0.259767
ENSG00000198406	BZW1P2	9	5.31111	0.00126335	0.188285	0.361111	199.556	0.230977
ENSG00000164051	CCDC51	9	5.54999	0.00123063	0.18018	0.25	201.333	0.228402
ENSG00000169902	TPST1	9	5.30943	0.00098518	0.188344	0.166667	186.444	0.208894
ENSG00000188825	LINC00910	9	5.83048	0.00082749	0.171512	0.416667	135.667	0.241202
ENSG00000132570	PCBD2	9	5.30599	0.00082453	0.188466	0.25	192	0.214641
ENSG00000140022	STON2	9	5.46536	0.00079527	0.182971	0.277778	151	0.2106
ENSG00000139112	GABARAPL1	9	5.50185	0.00075817	0.181757	0.472222	213.556	0.241306
ENSG00000145495	MARCHF6	9	5.62708	0.00073059	0.177712	0.361111	141.778	0.225044
ENSG00000106443	PHF14	9	5.44363	0.00070735	0.183701	0.194444	157.556	0.22785
ENSG00000104884	ERCC2	9	5.38123	0.00068	0.185831	0.277778	191.111	0.228329
ENSG00000160072	ATAD3B	9	5.757	0.00061265	0.173701	0.361111	169.778	0.255305
ENSG00000156463	SH3RF2	9	5.42224	0.00061164	0.184425	0.361111	197.222	0.222976
ENSG00000167136	ENDOG	9	5.99069	0.00059245	0.166926	0.25	97.6667	0.238211
ENSG00000287200	AC022506.2	9	5.57247	0.00059211	0.179454	0.361111	146.111	0.241322
ENSG00000135540	NHSL1	9	5.58824	0.00056911	0.178947	0.277778	154.667	0.238512
ENSG00000260578	AC110597.1	9	5.54823	0.00056209	0.180238	0.361111	155.778	0.239658
ENSG00000153975	ZUP1	9	5.52919	0.00055837	0.180858	0.444444	206.333	0.241044
ENSG00000104218	CSPP1	9	5.3694	0.00054694	0.186241	0.472222	228	0.250979
ENSG00000177666	PNPLA2	9	5.41017	0.00053404	0.184837	0.305556	185	0.237179
ENSG00000160563	MED27	9	5.42451	0.00050882	0.184348	0.472222	223.667	0.256077
ENSG00000176720	BOK	9	5.59252	0.0004969	0.17881	0.416667	145	0.252613
ENSG00000079308	TNS1	9	5.85212	0.00047015	0.170878	0.25	147.667	0.216512
ENSG00000138764	CCNG2	9	5.77328	0.00045112	0.173212	0.555556	137.333	0.256698
ENSG00000213465	ARL2	9	5.80658	0.00043946	0.172219	0.388889	112.111	0.235294
ENSG00000270108	AL049840.6	9	5.58321	0.00042986	0.179109	0.416667	197.222	0.21999
ENSG00000184524	CEND1	9	5.38894	0.00042479	0.185565	0.305556	195.444	0.225952
ENSG00000283828	AL137002.2	9	5.95294	0.00041767	0.167984	0.416667	160.556	0.269841
ENSG00000259660	DNM1P47	9	5.50243	0.00041213	0.181738	0.361111	186.333	0.22396
ENSG00000152270	PDE3B	9	5.4282	0.00038038	0.184223	0.333333	228.111	0.239864
ENSG00000102934	PLLP	9	5.84013	0.00037638	0.171229	0.333333	156.333	0.249956
ENSG00000253352	TUG1	9	5.4745	0.00037309	0.182665	0.25	159.889	0.219326
ENSG00000015676	NUDCD3	9	5.49841	0.00036293	0.181871	0.277778	170.222	0.243522
ENSG00000148468	FAM171A1	9	5.38995	0.00035892	0.18553	0.333333	187.444	0.233721
ENSG00000250397	AP006623.1	9	5.48524	0.00035818	0.182308	0.472222	193.444	0.255394
ENSG00000179091	CYC1	9	5.79181	0.00035396	0.172657	0.611111	158.778	0.26201
ENSG00000186908	ZDHHC17	9	5.50478	0.00034477	0.18166	0.277778	155.333	0.236619
ENSG00000267287	AC068473.3	9	5.49178	0.00032303	0.18209	0.361111	178.111	0.250352
ENSG00000004534	RBM6	9	5.79475	0.00031302	0.17257	0.472222	113.222	0.256159
ENSG00000156697	UTP14A	9	5.95001	0.00029743	0.168067	0.277778	149.222	0.231352
ENSG00000151287	TEX30	9	5.49329	0.00028694	0.18204	0.527778	207.556	0.260421
ENSG00000263465	SRSF8	9	5.46125	0.00028419	0.183108	0.416667	226.333	0.25749
ENSG00000049089	COL9A2	9	5.97593	0.00027866	0.167338	0.305556	141.778	0.240113
ENSG00000054277	OPN3	9	5.42996	0.00027759	0.184163	0.305556	167.222	0.227204
ENSG00000204396	VWA7	9	6.0489	0.0002743	0.165319	0.416667	157.333	0.275058
ENSG00000156675	RAB11FIP1	9	5.51074	0.00027388	0.181464	0.222222	172.111	0.221223
ENSG00000141560	FN3KRP	9	5.51074	0.00027388	0.181464	0.222222	172.111	0.221223
ENSG00000143847	PPFIA4	9	5.46746	0.00026646	0.1829	0.472222	222.333	0.270808
ENSG00000281026	N4BP2L2-IT2	9	5.80599	0.00026159	0.172236	0.638889	146.889	0.293778
ENSG00000107738	VSIR	9	5.82696	0.00026007	0.171616	0.527778	170.222	0.283704
ENSG00000175203	DCTN2	9	5.6051	0.00024943	0.178409	0.638889	157.556	0.27985
ENSG00000048471	SNX29	9	5.47869	0.00022912	0.182525	0.222222	155.222	0.232021
ENSG00000082996	RNF13	9	5.82033	0.00022903	0.171812	0.5	131.889	0.258606
ENSG00000285967	NIPBL-DT	9	5.47559	0.00021427	0.182629	0.388889	223.889	0.252571
ENSG00000119703	ZC2HC1C	9	5.47559	0.00021427	0.182629	0.388889	223.889	0.252571
ENSG00000015171	ZMYND11	9	5.50973	0.00021067	0.181497	0.444444	225.889	0.253808
ENSG00000233695	GAS6-AS1	9	5.61466	0.00020569	0.178105	0.305556	186.889	0.227636
ENSG00000228775	WEE2-AS1	9	5.45278	0.00019769	0.183393	0.583333	181.778	0.277948
ENSG00000170946	DNAJC24	9	5.48222	0.00019141	0.182408	0.166667	155.778	0.221432
ENSG00000185513	L3MBTL1	9	5.48222	0.00019141	0.182408	0.166667	155.778	0.221432
ENSG00000119640	ACYP1	9	5.70617	0.00017969	0.175249	0.472222	126.778	0.243335
ENSG00000061337	LZTS1	9	5.83946	0.00016607	0.171249	0.472222	116.333	0.25126
ENSG00000287125	AC018695.9	9	5.87603	0.00016436	0.170183	0.472222	167.889	0.285041
ENSG00000157538	VPS26C	9	5.43499	0.0001633	0.183993	0.444444	222.778	0.26712
ENSG00000166167	BTRC	9	5.49027	0.00016162	0.18214	0.388889	221.333	0.250377
ENSG00000178694	NSUN3	9	5.69435	0.00015933	0.175613	0.333333	199	0.242252
ENSG00000205336	ADGRG1	9	5.44909	0.00015491	0.183517	0.388889	225.667	0.252706
ENSG00000240370	RPL13P5	9	5.55301	0.00015475	0.180082	0.222222	168.333	0.236092
ENSG00000141401	IMPA2	9	5.63882	0.00014904	0.177342	0.444444	190	0.225118
ENSG00000257298	AC008147.2	9	5.84055	0.00014639	0.171217	0.527778	167.222	0.289312
ENSG00000152767	FARP1	9	5.87628	0.00014242	0.170176	0.416667	113.556	0.235592
ENSG00000186575	NF2	9	5.54387	0.00014123	0.180379	0.583333	173	0.299827
ENSG00000128928	IVD	9	5.73629	0.00013218	0.174329	0.444444	164.889	0.280712
ENSG00000101246	ARFRP1	9	5.97828	0.00012899	0.167272	0.416667	109.556	0.252432
ENSG00000180182	MED14	9	5.42224	0.0001276	0.184425	0.5	208.556	0.252489
ENSG00000159086	PAXBP1	9	5.59931	0.00011888	0.178593	0.333333	185.556	0.273681
ENSG00000163344	PMVK	9	5.98801	0.00011077	0.167001	0.444444	155.333	0.269676
ENSG00000126218	F10	9	5.47962	0.00011034	0.182494	0.583333	212	0.252081
ENSG00000009335	UBE3C	9	5.41679	0.00011031	0.184611	0.555556	197.778	0.272046
ENSG00000230417	LINC00595	9	5.60057	0.00010516	0.178553	0.361111	184.889	0.274723
ENSG00000248810	LINC02432	9	5.45177	0.00010451	0.183427	0.527778	217	0.254695
ENSG00000259291	ZNF710-AS1	9	5.5494	0.00010137	0.1802	0.444444	164.667	0.232095
ENSG00000125753	VASP	9	5.57105	9.896e-05	0.1795	0.5	188.556	0.277288
ENSG00000231672	DIRC3	9	5.53825	9.412e-05	0.180562	0.5	214.333	0.269263
ENSG00000087095	NLK	9	5.46192	9.369e-05	0.183086	0.444444	211.889	0.279168
ENSG00000213719	CLIC1	9	5.46544	9.211e-05	0.182968	0.472222	211	0.267427
ENSG00000279452	AC006277.1	9	5.63286	8.82e-05	0.17753	0.361111	186.889	0.238379
ENSG00000184922	FMNL1	9	5.51183	8.497e-05	0.181428	0.555556	217.667	0.257289
ENSG00000090975	PITPNM2	9	5.56719	7.679e-05	0.179624	0.388889	162	0.229304
ENSG00000169609	C15orf40	9	5.61097	7.513e-05	0.178222	0.5	210	0.259901
ENSG00000012232	EXTL3	9	5.48406	7.279e-05	0.182347	0.5	208.889	0.275943
ENSG00000277778	PGM5P2	9	5.44657	7.271e-05	0.183602	0.611111	184.111	0.26529
ENSG00000172757	CFL1	9	5.51535	7.171e-05	0.181312	0.388889	183.333	0.245277
ENSG00000181649	PHLDA2	9	5.49799	6.776e-05	0.181885	0.527778	184.667	0.26864
ENSG00000181027	FKRP	9	5.65702	6.17e-05	0.176771	0.555556	163.667	0.279295
ENSG00000106351	AGFG2	9	5.46687	5.742e-05	0.18292	0.527778	217.667	0.27906
ENSG00000051523	CYBA	9	5.9303	5.324e-05	0.168626	0.5	168.556	0.283764
ENSG00000184675	AMER1	9	5.83593	5.193e-05	0.171352	0.5	136.444	0.269121
ENSG00000143630	HCN3	9	5.59973	5.134e-05	0.17858	0.5	189	0.285498
ENSG00000120137	PANK3	9	6.00864	5.046e-05	0.166427	0.472222	162.667	0.295221
ENSG00000118579	MED28	9	5.63521	4.691e-05	0.177456	0.555556	173.333	0.293785
ENSG00000164190	NIPBL	9	5.90203	4.075e-05	0.169433	0.444444	125.111	0.249723
ENSG00000275052	PPP4R3B	9	5.56995	3.383e-05	0.179535	0.388889	213	0.278431
ENSG00000169398	PTK2	9	5.8918	3.145e-05	0.169728	0.472222	127.333	0.269774
ENSG00000145777	TSLP	9	5.96242	3.127e-05	0.167717	0.555556	125.222	0.272815
ENSG00000173821	RNF213	9	5.70148	2.739e-05	0.175393	0.555556	158.333	0.264771
ENSG00000103044	HAS3	9	5.5869	2.724e-05	0.17899	0.583333	190.444	0.290585
ENSG00000140459	CYP11A1	9	5.69057	2.59e-05	0.175729	0.75	157.889	0.303632
ENSG00000101546	RBFA	9	5.62095	2.363e-05	0.177906	0.638889	201	0.29646
ENSG00000107331	ABCA2	9	5.82906	2.362e-05	0.171554	0.694444	150.667	0.278807
ENSG00000101447	FAM83D	9	5.69401	2.079e-05	0.175623	0.472222	188	0.279346
ENSG00000163866	SMIM12	9	5.51527	1.499e-05	0.181315	0.5	213.444	0.300203
ENSG00000108797	CNTNAP1	9	5.55603	1.141e-05	0.179985	0.527778	214.778	0.278932
ENSG00000267257	AC105105.1	9	5.58572	1.124e-05	0.179028	0.694444	200.222	0.291021
ENSG00000141837	CACNA1A	9	5.54706	1.053e-05	0.180276	0.527778	212.222	0.279608
ENSG00000224963	U82695.1	9	6.04144	8.89e-06	0.165524	0.527778	166.333	0.301875
ENSG00000142235	LMTK3	9	6.04144	8.89e-06	0.165524	0.527778	166.333	0.301875
ENSG00000171222	SCAND1	9	5.64888	8.89e-06	0.177026	0.5	185.667	0.277944
ENSG00000134146	DPH6	9	5.55251	8.85e-06	0.180099	0.555556	213.556	0.28323
ENSG00000116668	SWT1	9	5.85883	5.61e-06	0.170682	0.833333	146.889	0.330831
ENSG00000168490	PHYHIP	9	5.61089	5.26e-06	0.178225	0.75	185.444	0.310108
ENSG00000116212	LRRC42	9	5.62699	5.23e-06	0.177715	0.638889	195.111	0.304861
ENSG00000070808	CAMK2A	9	5.61231	4.39e-06	0.17818	0.555556	208.778	0.297828
ENSG00000115760	BIRC6	9	5.61936	2.85e-06	0.177956	0.694444	214.111	0.306749
ENSG00000165323	FAT3	9	5.62464	2.63e-06	0.177789	0.75	190.222	0.311329
ENSG00000100234	TIMP3	9	5.63672	2.37e-06	0.177408	0.722222	198.889	0.314698
ENSG00000129518	EAPP	9	5.87754	1.37e-06	0.170139	0.833333	151.889	0.346778
ENSG00000185862	EVI2B	9	5.87754	1.37e-06	0.170139	0.833333	151.889	0.346778
ENSG00000130413	STK33	8	5.52005	0.00206488	0.181158	0.285714	191.25	0.219575
ENSG00000165929	TC2N	8	5.49404	0.00183178	0.182015	0.321429	126.375	0.210275
ENSG00000234745	HLA-B	8	5.44808	0.00177175	0.183551	0.285714	150.75	0.217532
ENSG00000151790	TDO2	8	5.78133	0.00160488	0.172971	0.25	154.75	0.257292
ENSG00000213366	GSTM2	8	5.32344	0.00160136	0.187849	0.25	216.375	0.217462
ENSG00000146904	EPHA1	8	5.26371	0.00154395	0.18998	0.392857	230.625	0.244819
ENSG00000145191	EIF2B5	8	5.96645	0.00141373	0.167604	0.214286	105.5	0.226613
ENSG00000033011	ALG1	8	5.5874	0.00139519	0.178974	0.357143	203.75	0.236773
ENSG00000060237	WNK1	8	5.52776	0.00136294	0.180905	0.25	158.375	0.224787
ENSG00000048028	USP28	8	5.97819	0.00120379	0.167275	0.428571	111.25	0.247222
ENSG00000124571	XPO5	8	5.71934	0.00119642	0.174845	0.214286	174	0.222631
ENSG00000115648	MLPH	8	5.27185	0.00114068	0.189687	0.392857	227.875	0.249315
ENSG00000020129	NCDN	8	5.62758	0.00110966	0.177696	0.321429	158	0.228292
ENSG00000154639	CXADR	8	5.47911	0.00110828	0.182511	0.285714	157.625	0.240282
ENSG00000172935	MRGPRF	8	5.65182	0.00104293	0.176934	0.214286	148.875	0.250843
ENSG00000166833	NAV2	8	5.52743	0.00098625	0.180916	0.285714	148	0.23053
ENSG00000006125	AP2B1	8	5.40555	0.00093136	0.184995	0.214286	241.25	0.236861
ENSG00000226526	AL049569.1	8	5.43919	0.0009287	0.183851	0.357143	158	0.235469
ENSG00000066557	LRRC40	8	5.44187	0.00089059	0.18376	0.321429	158.625	0.244792
ENSG00000100097	LGALS1	8	5.59881	0.0008698	0.178609	0.5	162.75	0.267475
ENSG00000189221	MAOA	8	5.72807	0.00086958	0.174579	0.178571	173.5	0.211903
ENSG00000236304	AP001189.1	8	5.38727	0.00085939	0.185623	0.214286	155.5	0.216099
ENSG00000099284	MACROH2A2	8	5.74769	0.00084631	0.173983	0.142857	171	0.213972
ENSG00000126062	TMEM115	8	5.50084	0.00083736	0.18179	0.285714	156	0.245669
ENSG00000111341	MGP	8	5.37494	0.00081857	0.186049	0.535714	232.5	0.25719
ENSG00000128567	PODXL	8	5.84281	0.00077219	0.17115	0.321429	155.75	0.241099
ENSG00000162601	MYSM1	8	5.54093	0.00075575	0.180475	0.285714	132	0.214927
ENSG00000001617	SEMA3F	8	5.31933	0.00075219	0.187994	0.357143	198	0.248118
ENSG00000185946	RNPC3	8	5.66331	0.0007519	0.176575	0.285714	178.25	0.223091
ENSG00000108950	FAM20A	8	5.62599	0.0007514	0.177747	0.321429	191.625	0.232121
ENSG00000109787	KLF3	8	5.9714	0.00069572	0.167465	0.5	123.875	0.271061
ENSG00000185246	PRPF39	8	5.61449	0.00067845	0.17811	0.5	196.625	0.269349
ENSG00000259956	RBM15B	8	5.79483	0.00065631	0.172568	0.25	124	0.237764
ENSG00000267121	AC008105.3	8	5.43038	0.00063697	0.184149	0.571429	227.625	0.28402
ENSG00000171681	ATF7IP	8	5.57658	0.00058528	0.179321	0.285714	141.75	0.235857
ENSG00000245573	BDNF-AS	8	5.45915	0.00056817	0.183179	0.321429	181.375	0.24914
ENSG00000105953	OGDH	8	5.79601	0.00055736	0.172533	0.321429	127.75	0.246622
ENSG00000185813	PCYT2	8	5.66298	0.00055272	0.176586	0.214286	163.25	0.233883
ENSG00000062716	VMP1	8	5.71859	0.00054734	0.174868	0.5	170.375	0.254291
ENSG00000117114	ADGRL2	8	5.80339	0.00053895	0.172313	0.178571	165.375	0.222409
ENSG00000141338	ABCA8	8	5.39809	0.00050734	0.185251	0.428571	183.875	0.23771
ENSG00000244005	NFS1	8	5.54773	0.00050359	0.180254	0.178571	146.5	0.206453
ENSG00000197083	ZNF300P1	8	5.61558	0.00048264	0.178076	0.5	163.5	0.281897
ENSG00000170525	PFKFB3	8	5.92979	0.00047502	0.16864	0.321429	142.5	0.243793
ENSG00000280287	AC131212.3	8	5.8314	0.00047264	0.171485	0.285714	105.375	0.248526
ENSG00000168491	CCDC110	8	5.92745	0.00046612	0.168707	0.285714	98.875	0.239988
ENSG00000013503	POLR3B	8	5.78997	0.00046286	0.172713	0.285714	159	0.24805
ENSG00000129071	MBD4	8	5.49052	0.00046165	0.182132	0.321429	169.25	0.226846
ENSG00000121058	COIL	8	5.56844	0.00043881	0.179583	0.321429	199.625	0.224803
ENSG00000142459	EVI5L	8	5.54236	0.00043696	0.180429	0.464286	164.125	0.269942
ENSG00000128739	SNRPN	8	5.65761	0.00043518	0.176753	0.321429	134.375	0.248383
ENSG00000131446	MGAT1	8	5.43483	0.00043386	0.183999	0.357143	216.75	0.258036
ENSG00000157240	FZD1	8	5.43483	0.00043386	0.183999	0.357143	216.75	0.258036
ENSG00000124313	IQSEC2	8	5.75642	0.00043314	0.173719	0.571429	172.125	0.251277
ENSG00000168765	GSTM4	8	5.93894	0.00042861	0.16838	0.464286	114.75	0.271277
ENSG00000178057	NDUFAF3	8	5.79852	0.00042842	0.172458	0.25	160.625	0.249418
ENSG00000250722	SELENOP	8	5.34935	0.00041437	0.186938	0.285714	193	0.229216
ENSG00000175376	EIF1AD	8	5.52776	0.00040622	0.180905	0.428571	205.5	0.248489
ENSG00000072954	TMEM38A	8	5.43575	0.00040592	0.183967	0.321429	188.875	0.239385
ENSG00000103319	EEF2K	8	5.62733	0.0004019	0.177704	0.392857	200.5	0.270216
ENSG00000115317	HTRA2	8	5.39817	0.00040155	0.185248	0.25	167.625	0.241174
ENSG00000137764	MAP2K5	8	5.37812	0.00039637	0.185938	0.428571	195.375	0.256735
ENSG00000130311	DDA1	8	5.46326	0.00039576	0.183041	0.642857	184.75	0.288928
ENSG00000131069	ACSS2	8	5.50805	0.0003932	0.181552	0.25	143.875	0.225509
ENSG00000186716	BCR	8	5.58757	0.00038456	0.178969	0.392857	201.625	0.231876
ENSG00000204946	ZNF783	8	5.7029	0.00037816	0.175349	0.357143	193.875	0.269645
ENSG00000111845	PAK1IP1	8	5.34667	0.00037014	0.187032	0.357143	206.625	0.246565
ENSG00000095303	PTGS1	8	5.34667	0.00037014	0.187032	0.357143	206.625	0.246565
ENSG00000151789	ZNF385D	8	5.38668	0.00036876	0.185643	0.285714	194	0.235571
ENSG00000172986	GXYLT2	8	5.57608	0.00036821	0.179338	0.321429	147.125	0.245618
ENSG00000148700	ADD3	8	5.57918	0.00035457	0.179238	0.428571	200.125	0.251098
ENSG00000054267	ARID4B	8	5.58975	0.00035038	0.178899	0.321429	150.625	0.24373
ENSG00000100650	SRSF5	8	5.37183	0.00033612	0.186156	0.464286	231.375	0.261595
ENSG00000010256	UQCRC1	8	5.42887	0.00032337	0.1842	0.321429	205	0.238782
ENSG00000144061	NPHP1	8	5.71641	0.0003109	0.174935	0.25	174.125	0.224227
ENSG00000168438	CDC40	8	5.40572	0.00030051	0.184989	0.357143	199.375	0.247053
ENSG00000125772	GPCPD1	8	5.73914	0.00029427	0.174242	0.321429	173	0.233784
ENSG00000087111	PIGS	8	5.38307	0.00029288	0.185767	0.285714	188.375	0.238593
ENSG00000148308	GTF3C5	8	5.55947	0.00029013	0.179873	0.285714	167.375	0.270396
ENSG00000176697	BDNF	8	5.55947	0.00029013	0.179873	0.285714	167.375	0.270396
ENSG00000116260	QSOX1	8	5.50587	0.0002861	0.181624	0.428571	190.625	0.255872
ENSG00000246705	H2AJ	8	5.81488	0.00028388	0.171973	0.535714	112.5	0.271739
ENSG00000169271	HSPB3	8	5.96838	0.0002826	0.16755	0.392857	140.75	0.266068
ENSG00000103037	SETD6	8	5.61944	0.00027661	0.177954	0.392857	229.125	0.254867
ENSG00000254004	ZNF260	8	5.74165	0.00027189	0.174166	0.428571	123.125	0.261968
ENSG00000110195	FOLR1	8	5.62926	0.00026486	0.177643	0.214286	160.5	0.251176
ENSG00000012048	BRCA1	8	5.75541	0.00026168	0.17375	0.321429	142.75	0.232667
ENSG00000144712	CAND2	8	5.6868	0.0002516	0.175846	0.5	181.875	0.237435
ENSG00000136531	SCN2A	8	5.56492	0.00024606	0.179697	0.571429	215.625	0.292571
ENSG00000130433	CACNG6	8	5.49765	0.00023047	0.181896	0.25	151.375	0.242
ENSG00000162241	SLC25A45	8	5.60594	0.00022429	0.178382	0.607143	157.75	0.284747
ENSG00000165959	CLMN	8	5.46427	0.00021845	0.183007	0.285714	165.875	0.246285
ENSG00000214279	SCART1	8	6.0224	0.00021222	0.166047	0.357143	149.5	0.256658
ENSG00000170421	KRT8	8	5.56039	0.00020825	0.179843	0.428571	219.125	0.2669
ENSG00000164742	ADCY1	8	5.65744	0.00020741	0.176758	0.428571	168.625	0.277344
ENSG00000234409	CCDC188	8	5.48884	0.00020176	0.182188	0.428571	215.875	0.280722
ENSG00000107130	NCS1	8	5.6535	0.00019728	0.176882	0.571429	203.75	0.285364
ENSG00000125843	AP5S1	8	5.63144	0.00019563	0.177575	0.321429	164.75	0.242994
ENSG00000172167	MTBP	8	5.53011	0.00019546	0.180828	0.25	205.75	0.238676
ENSG00000142910	TINAGL1	8	5.70257	0.00019334	0.17536	0.214286	150.75	0.253788
ENSG00000127603	MACF1	8	5.45353	0.00019233	0.183367	0.5	180.625	0.279605
ENSG00000164167	LSM6	8	5.50604	0.00018786	0.181619	0.357143	211.25	0.250594
ENSG00000068784	SRBD1	8	5.99874	0.00018745	0.166702	0.5	115.375	0.284877
ENSG00000260708	AL118516.1	8	5.86185	0.00018363	0.170595	0.285714	153.75	0.270467
ENSG00000100558	PLEK2	8	5.95915	0.00018302	0.167809	0.392857	118.125	0.257642
ENSG00000213096	ZNF254	8	5.57339	0.00016482	0.179424	0.535714	159.75	0.271684
ENSG00000258057	BCDIN3D-AS1	8	5.86185	0.00016337	0.170595	0.285714	153	0.264731
ENSG00000171621	SPSB1	8	5.94196	0.00016038	0.168295	0.428571	150.875	0.255288
ENSG00000122870	BICC1	8	5.57977	0.00015862	0.179219	0.392857	160.375	0.269992
ENSG00000221963	APOL6	8	5.91587	0.00015004	0.169037	0.428571	122.125	0.266958
ENSG00000084693	AGBL5	8	5.52122	0.00014585	0.181119	0.357143	213	0.262639
ENSG00000108852	MPP2	8	5.49514	0.00014545	0.181979	0.464286	218	0.279685
ENSG00000267769	AC011498.6	8	5.53254	0.00014294	0.180749	0.25	188.875	0.244657
ENSG00000253626	EIF5AL1	8	5.50319	0.00014142	0.181713	0.428571	166.875	0.279055
ENSG00000251474	RPL32P3	8	5.50285	0.00013939	0.181724	0.535714	222.75	0.276022
ENSG00000162520	SYNC	8	5.48809	0.00013837	0.182213	0.428571	197	0.266576
ENSG00000163512	AZI2	8	5.56543	0.00013815	0.179681	0.321429	159.875	0.257863
ENSG00000212747	RTL8B	8	5.63286	0.00013614	0.17753	0.285714	170.125	0.252786
ENSG00000176658	MYO1D	8	5.56366	0.00013276	0.179738	0.321429	155.125	0.240132
ENSG00000273783	AL136040.1	8	5.89893	0.00012972	0.169522	0.535714	165.875	0.297267
ENSG00000125637	PSD4	8	5.84231	0.00012741	0.171165	0.75	148.375	0.322554
ENSG00000122952	ZWINT	8	6.0255	0.00012737	0.165961	0.392857	158.125	0.261364
ENSG00000155011	DKK2	8	5.43265	0.00012546	0.184072	0.428571	231.75	0.276402
ENSG00000106976	DNM1	8	5.43265	0.00012546	0.184072	0.428571	231.75	0.276402
ENSG00000102921	N4BP1	8	5.43265	0.00012546	0.184072	0.428571	231.75	0.276402
ENSG00000285752	CDC42-AS1	8	6.01594	0.00012122	0.166225	0.285714	142.125	0.250661
ENSG00000166025	AMOTL1	8	6.01594	0.00012122	0.166225	0.285714	142.125	0.250661
ENSG00000109107	ALDOC	8	5.44984	0.00012046	0.183492	0.428571	224.5	0.27197
ENSG00000018625	ATP1A2	8	5.56668	0.0001196	0.17964	0.607143	173.5	0.317185
ENSG00000270170	NCBP2AS2	8	6.00151	0.00011956	0.166625	0.464286	120.125	0.282647
ENSG00000183506	PI4KAP2	8	5.59319	0.00011478	0.178789	0.464286	179.625	0.271337
ENSG00000268388	FENDRR	8	5.64452	0.000114	0.177163	0.464286	203	0.286319
ENSG00000111642	CHD4	8	5.56291	0.00011334	0.179762	0.428571	221.125	0.283858
ENSG00000182253	SYNM	8	5.48062	0.00011299	0.182461	0.25	173.125	0.248921
ENSG00000164687	FABP5	8	5.76942	0.00011194	0.173328	0.285714	152	0.283349
ENSG00000196878	LAMB3	8	5.53112	0.00010871	0.180795	0.571429	212.875	0.273267
ENSG00000151883	PARP8	8	5.53984	0.00010687	0.180511	0.428571	175.25	0.2802
ENSG00000132424	PNISR	8	5.54899	0.00010643	0.180213	0.642857	212.75	0.285188
ENSG00000023041	ZDHHC6	8	5.56937	0.00010052	0.179554	0.357143	182.625	0.250515
ENSG00000108773	KAT2A	8	5.64125	9.793e-05	0.177266	0.428571	199.375	0.263558
ENSG00000171517	LPAR3	8	6.13756	9.649e-05	0.162931	0.428571	159.125	0.286712
ENSG00000168246	UBTD2	8	5.55813	9.51e-05	0.179917	0.464286	219	0.268558
ENSG00000180287	PLD5	8	5.7019	9.444e-05	0.17538	0.321429	161.25	0.273557
ENSG00000177854	TMEM187	8	5.91126	9.328e-05	0.169169	0.392857	112.625	0.266884
ENSG00000206527	HACD2	8	5.50386	9.281e-05	0.181691	0.357143	226.875	0.271707
ENSG00000146197	SCUBE3	8	5.50386	9.281e-05	0.181691	0.357143	226.875	0.271707
ENSG00000196220	SRGAP3	8	5.84306	9.19e-05	0.171143	0.571429	171.875	0.313069
ENSG00000168824	NSG1	8	5.49161	9.024e-05	0.182096	0.464286	182.25	0.26205
ENSG00000256139	AC007637.1	8	5.95789	8.885e-05	0.167845	0.285714	151.75	0.248363
ENSG00000011198	ABHD5	8	5.91059	8.802e-05	0.169188	0.535714	138.875	0.289927
ENSG00000156469	MTERF3	8	5.55377	8.377e-05	0.180058	0.428571	217.625	0.265073
ENSG00000100345	MYH9	8	5.55377	8.377e-05	0.180058	0.428571	217.625	0.265073
ENSG00000164989	CCDC171	8	5.52776	7.681e-05	0.180905	0.428571	224.25	0.267921
ENSG00000158411	MITD1	8	5.4979	7.583e-05	0.181888	0.464286	213.75	0.279412
ENSG00000153993	SEMA3D	8	5.79878	7.577e-05	0.17245	0.5	172	0.279675
ENSG00000154642	C21orf91	8	5.7357	7.376e-05	0.174347	0.5	180.25	0.264684
ENSG00000096093	EFHC1	8	5.97249	7.213e-05	0.167434	0.464286	156.75	0.265228
ENSG00000166394	CYB5R2	8	5.97249	7.213e-05	0.167434	0.464286	156.75	0.265228
ENSG00000150281	CTF1	8	5.59176	7.11e-05	0.178834	0.285714	144.25	0.250434
ENSG00000009780	FAM76A	8	5.53171	6.805e-05	0.180776	0.392857	169.5	0.25643
ENSG00000125676	THOC2	8	5.88341	6.793e-05	0.169969	0.428571	165.375	0.26934
ENSG00000063978	RNF4	8	5.5744	5.549e-05	0.179392	0.571429	220	0.284974
ENSG00000204084	INPP5B	8	5.48759	5.259e-05	0.182229	0.535714	211.875	0.287094
ENSG00000204977	TRIM13	8	5.48759	5.259e-05	0.182229	0.535714	211.875	0.287094
ENSG00000129315	CCNT1	8	6.16524	5.253e-05	0.1622	0.5	118.25	0.289828
ENSG00000141279	NPEPPS	8	5.79685	5.147e-05	0.172508	0.357143	185.125	0.248656
ENSG00000127947	PTPN12	8	5.50797	5.124e-05	0.181555	0.535714	214	0.283069
ENSG00000275765	AC091982.3	8	5.83174	4.918e-05	0.171475	0.392857	185.75	0.258171
ENSG00000134371	CDC73	8	6.01065	4.856e-05	0.166371	0.535714	166.75	0.315814
ENSG00000215146	BX322639.1	8	5.59067	4.855e-05	0.178869	0.285714	147	0.25
ENSG00000276603	AL109614.1	8	5.59067	4.855e-05	0.178869	0.285714	147	0.25
ENSG00000256616	AP002414.2	8	5.59218	4.569e-05	0.178821	0.392857	168.125	0.269864
ENSG00000132819	RBM38	8	5.59889	4.564e-05	0.178607	0.607143	183	0.290938
ENSG00000149923	PPP4C	8	5.57155	4.108e-05	0.179483	0.5	168.75	0.284091
ENSG00000007080	CCDC124	8	5.85623	4.072e-05	0.170758	0.5	142.625	0.278021
ENSG00000116406	EDEM3	8	6.01057	3.918e-05	0.166374	0.5	162.875	0.307892
ENSG00000073417	PDE8A	8	5.67396	3.582e-05	0.176244	0.607143	163.875	0.277073
ENSG00000188707	ZBED6CL	8	5.79215	3.526e-05	0.172647	0.464286	169.5	0.297891
ENSG00000064687	ABCA7	8	5.79215	3.526e-05	0.172647	0.464286	169.5	0.297891
ENSG00000140479	PCSK6	8	5.72228	3.33e-05	0.174756	0.607143	163.375	0.281952
ENSG00000122176	FMOD	8	5.54664	3.31e-05	0.180289	0.607143	207.875	0.282823
ENSG00000151914	DST	8	5.54664	3.31e-05	0.180289	0.607143	207.875	0.282823
ENSG00000111364	DDX55	8	5.62708	3.258e-05	0.177712	0.571429	183.5	0.297407
ENSG00000284024	AC069544.2	8	5.61617	3.206e-05	0.178057	0.464286	170.375	0.263545
ENSG00000279302	AC013643.3	8	5.51015	3.147e-05	0.181483	0.571429	211.125	0.291207
ENSG00000272462	U91328.1	8	5.72194	2.894e-05	0.174766	0.714286	159.25	0.308382
ENSG00000072210	ALDH3A2	8	5.731	2.854e-05	0.17449	0.535714	179.875	0.296617
ENSG00000232112	TMA7	8	5.821	2.843e-05	0.171792	0.535714	135.5	0.296499
ENSG00000163686	ABHD6	8	5.54269	2.623e-05	0.180418	0.464286	194.375	0.275709
ENSG00000112031	MTRF1L	8	5.85489	2.25e-05	0.170797	0.607143	141.625	0.332941
ENSG00000280367	AP002364.1	8	5.60921	1.76e-05	0.178278	0.642857	204.125	0.30928
ENSG00000150938	CRIM1	8	5.52424	1.524e-05	0.18102	0.535714	205.375	0.300695
ENSG00000151729	SLC25A4	8	5.53741	1.296e-05	0.18059	0.5	191.875	0.287669
ENSG00000134853	PDGFRA	8	5.55687	1.153e-05	0.179957	0.535714	192.625	0.28793
ENSG00000090054	SPTLC1	8	5.57834	9.67e-06	0.179265	0.607143	188.375	0.304814
ENSG00000171161	ZNF672	8	5.80985	9.03e-06	0.172122	0.75	151.375	0.347989
ENSG00000113387	SUB1	8	5.80985	9.03e-06	0.172122	0.75	151.375	0.347989
ENSG00000170502	NUDT9	8	5.90379	8.87e-06	0.169383	0.785714	153	0.359155
ENSG00000125841	NRSN2	8	5.83895	7.46e-06	0.171264	0.785714	147.875	0.348762
ENSG00000139278	GLIPR1	8	6.05704	6.63e-06	0.165097	0.571429	167.5	0.331028
ENSG00000272849	AC084018.1	8	5.60695	6.28e-06	0.17835	0.678571	201.625	0.306887
ENSG00000130176	CNN1	8	5.66113	5.43e-06	0.176643	0.75	189.25	0.345978
ENSG00000165240	ATP7A	8	5.59705	5.25e-06	0.178666	0.571429	209	0.314759
ENSG00000206149	HERC2P9	8	5.67698	4.96e-06	0.17615	0.607143	185.875	0.302728
ENSG00000126001	CEP250	8	5.56618	4.66e-06	0.179656	0.642857	214.375	0.317123
ENSG00000151366	NDUFC2	8	5.81203	4.07e-06	0.172057	0.785714	149.875	0.366443
ENSG00000155980	KIF5A	8	5.65996	2.92e-06	0.17668	0.642857	180	0.327273
ENSG00000197905	TEAD4	8	5.60426	2.73e-06	0.178436	0.607143	222.625	0.305804
ENSG00000160953	PWWP3A	8	5.63479	2.07e-06	0.177469	0.607143	196.125	0.308858
ENSG00000196588	MRTFA	8	5.88911	5.2e-07	0.169805	0.892857	153.75	0.370482
ENSG00000140950	MEAK7	7	5.57348	0.00374934	0.179421	0.238095	152.571	0.226032
ENSG00000074054	CLASP1	7	5.46083	0.00358316	0.183122	0.190476	176.857	0.229201
ENSG00000171148	TADA3	7	5.59982	0.00263286	0.178577	0.238095	139.429	0.233309
ENSG00000122140	MRPS2	7	6.05058	0.00234512	0.165273	0.428571	108.714	0.284218
ENSG00000165233	CARD19	7	5.54236	0.00229155	0.180429	0.333333	174.286	0.267501
ENSG00000112902	SEMA5A	7	5.35548	0.00216375	0.186725	0.285714	205.143	0.251977
ENSG00000196547	MAN2A2	7	5.64536	0.00207479	0.177137	0.333333	186.571	0.240369
ENSG00000132763	MMACHC	7	5.47257	0.0018607	0.182729	0.238095	148.714	0.239015
ENSG00000227896	AL731569.1	7	6.11668	0.00170011	0.163488	0.285714	119.429	0.24423
ENSG00000230918	DPP4-DT	7	5.67908	0.00150653	0.176085	0.428571	138.286	0.271935
ENSG00000134597	RBMX2	7	5.73033	0.00139056	0.17451	0.428571	168.286	0.265629
ENSG00000158856	DMTN	7	5.66449	0.00137158	0.176539	0.380952	146.143	0.264273
ENSG00000058272	PPP1R12A	7	5.68478	0.00120424	0.175908	0.380952	150.429	0.251133
ENSG00000167325	RRM1	7	5.33837	0.00120113	0.187323	0.285714	221	0.245124
ENSG00000179922	ZNF784	7	5.48381	0.00117745	0.182355	0.190476	149.571	0.230024
ENSG00000133703	KRAS	7	5.73746	0.00117661	0.174293	0.428571	167	0.241329
ENSG00000099338	CATSPERG	7	5.98071	0.00115648	0.167204	0.380952	113	0.258581
ENSG00000125434	SLC25A35	7	5.98918	0.0010281	0.166968	0.238095	158.857	0.247441
ENSG00000021826	CPS1	7	5.58321	0.00102093	0.179109	0.380952	200.714	0.256668
ENSG00000185220	PGBD2	7	5.83476	0.00100727	0.171387	0.190476	160.429	0.239019
ENSG00000099998	GGT5	7	5.90715	0.00098237	0.169286	0.380952	119	0.265033
ENSG00000034152	MAP2K3	7	5.5541	0.00097958	0.180047	0.333333	162.429	0.264973
ENSG00000167272	POP5	7	5.57205	0.00094147	0.179467	0.238095	182.571	0.242724
ENSG00000125319	HROB	7	5.58019	0.00093057	0.179205	0.380952	202.429	0.25886
ENSG00000111424	VDR	7	5.25122	0.00092658	0.190432	0.190476	225	0.232865
ENSG00000114744	COMMD2	7	5.76455	0.00090783	0.173474	0.285714	136.143	0.238847
ENSG00000120910	PPP3CC	7	5.72756	0.00089296	0.174594	0.285714	187.286	0.252067
ENSG00000078043	PIAS2	7	5.91327	0.00082283	0.169111	0.52381	132.286	0.299289
ENSG00000185728	YTHDF3	7	6.0385	0.00081024	0.165604	0.428571	131.714	0.297323
ENSG00000197170	PSMD12	7	5.61886	0.00078962	0.177972	0.285714	135	0.240214
ENSG00000146574	CCZ1B	7	5.48993	0.00078637	0.182152	0.333333	173.143	0.273734
ENSG00000186272	ZNF17	7	5.78762	0.00078459	0.172783	0.380952	147.857	0.252072
ENSG00000286381	AL078622.1	7	5.78762	0.00078459	0.172783	0.380952	147.857	0.252072
ENSG00000141642	ELAC1	7	5.46846	0.00077805	0.182867	0.380952	201.857	0.26095
ENSG00000172175	MALT1	7	5.4235	0.00076598	0.184383	0.47619	227.429	0.267878
ENSG00000001461	NIPAL3	7	5.53984	0.00076351	0.180511	0.47619	202.857	0.280768
ENSG00000084070	SMAP2	7	5.87259	0.0007604	0.170283	0.190476	123.143	0.24165
ENSG00000160172	FAM86C2P	7	5.41461	0.00075638	0.184685	0.428571	215.286	0.294313
ENSG00000065029	ZNF76	7	5.50612	0.00075354	0.181616	0.47619	221.571	0.257342
ENSG00000126773	PCNX4	7	5.87838	0.0007074	0.170115	0.52381	147.429	0.305235
ENSG00000234537	AL354751.1	7	5.58589	0.00068886	0.179022	0.333333	157.143	0.24983
ENSG00000166128	RAB8B	7	5.52634	0.00068851	0.180952	0.380952	168.571	0.273868
ENSG00000140564	FURIN	7	5.4537	0.00067943	0.183362	0.428571	214.286	0.282326
ENSG00000048707	VPS13D	7	5.79173	0.00065639	0.17266	0.238095	185.857	0.248947
ENSG00000140416	TPM1	7	5.79173	0.00065639	0.17266	0.238095	185.857	0.248947
ENSG00000198865	CCDC152	7	6.11743	0.00064201	0.163467	0.238095	99.1429	0.266129
ENSG00000130429	ARPC1B	7	5.61324	0.00063669	0.17815	0.52381	203.143	0.276761
ENSG00000232611	AL683813.1	7	5.94623	0.000635	0.168174	0.333333	145.143	0.244348
ENSG00000213694	S1PR3	7	5.94623	0.000635	0.168174	0.333333	145.143	0.244348
ENSG00000232119	MCTS1	7	5.7997	0.00063128	0.172423	0.380952	151.571	0.259296
ENSG00000145022	TCTA	7	5.48322	0.0005976	0.182374	0.285714	222.571	0.242453
ENSG00000136247	ZDHHC4	7	5.42484	0.00057036	0.184337	0.333333	192	0.263736
ENSG00000280173	AC104447.1	7	5.79961	0.00056992	0.172425	0.285714	142.857	0.248816
ENSG00000260077	AC104794.3	7	5.57121	0.00055774	0.179494	0.285714	190.286	0.244714
ENSG00000218052	ADAMTS7P4	7	5.77831	0.00054961	0.173061	0.285714	176.429	0.24335
ENSG00000069974	RAB27A	7	5.76749	0.00053821	0.173386	0.142857	178.857	0.228061
ENSG00000261526	AC012615.1	7	5.59386	0.0005325	0.178767	0.428571	201.429	0.272569
ENSG00000163104	SMARCAD1	7	5.7133	0.00051368	0.17503	0.190476	144.429	0.249814
ENSG00000102870	ZNF629	7	5.5874	0.00051155	0.178974	0.380952	187.286	0.262105
ENSG00000107829	FBXW4	7	5.79198	0.00051091	0.172652	0.52381	167.286	0.266379
ENSG00000108448	TRIM16L	7	5.41386	0.00051048	0.184711	0.190476	194.714	0.241349
ENSG00000155754	C2CD6	7	5.57952	0.0005079	0.179227	0.333333	128	0.246628
ENSG00000204310	AGPAT1	7	5.55595	0.00050543	0.179987	0.52381	171.857	0.305252
ENSG00000178301	AQP11	7	5.79014	0.00050152	0.172708	0.333333	111.429	0.25974
ENSG00000100297	MCM5	7	6.04429	0.00049841	0.165445	0.380952	104.714	0.249574
ENSG00000123485	HJURP	7	5.50092	0.00049799	0.181788	0.238095	157.571	0.251657
ENSG00000234420	ZNF37BP	7	5.37569	0.00047582	0.186023	0.190476	207.857	0.242607
ENSG00000284602	AL031432.4	7	5.95068	0.00047281	0.168048	0.571429	154.714	0.278764
ENSG00000187051	RPS19BP1	7	5.51543	0.00046858	0.181309	0.428571	207	0.27973
ENSG00000182405	PGBD4	7	5.65073	0.00046747	0.176968	0.380952	171.714	0.257615
ENSG00000118257	NRP2	7	6.11223	0.00046042	0.163606	0.285714	138.429	0.270368
ENSG00000166278	C2	7	5.63261	0.00045757	0.177538	0.47619	215.286	0.259693
ENSG00000277203	F8A1	7	5.80171	0.00043717	0.172363	0.285714	153.143	0.259762
ENSG00000143374	TARS2	7	5.97408	0.00040247	0.16739	0.571429	127.714	0.299799
ENSG00000148572	NRBF2	7	5.89129	0.00040031	0.169742	0.428571	105.143	0.255822
ENSG00000008086	CDKL5	7	6.20819	0.00039428	0.161078	0.428571	115.143	0.253619
ENSG00000196741	LINC01560	7	6.20819	0.00039428	0.161078	0.428571	115.143	0.253619
ENSG00000130402	ACTN4	7	5.48759	0.0003929	0.182229	0.428571	223	0.289049
ENSG00000154917	RAB6B	7	5.67925	0.00037927	0.17608	0.380952	201.714	0.286934
ENSG00000133805	AMPD3	7	5.82721	0.00037669	0.171609	0.190476	162.429	0.244406
ENSG00000213918	DNASE1	7	5.98297	0.0003638	0.167141	0.428571	126.857	0.270757
ENSG00000154124	OTULIN	7	5.83811	0.00035785	0.171288	0.52381	135.857	0.283627
ENSG00000136146	MED4	7	5.61592	0.00035161	0.178065	0.52381	154	0.296154
ENSG00000105372	RPS19	7	6.2799	0.00035118	0.159238	0.380952	112.143	0.25487
ENSG00000110435	PDHX	7	5.40161	0.00034369	0.18513	0.285714	207.571	0.242891
ENSG00000103502	CDIPT	7	6.2133	0.00034345	0.160945	0.285714	135.714	0.270347
ENSG00000213139	CRYGS	7	5.8569	0.00033755	0.170739	0.380952	162.857	0.296383
ENSG00000169871	TRIM56	7	5.95362	0.00033386	0.167965	0.47619	117.714	0.263933
ENSG00000171044	XKR6	7	5.59831	0.00032341	0.178625	0.571429	211.571	0.303111
ENSG00000119950	MXI1	7	5.64603	0.00031672	0.177116	0.428571	198.286	0.265443
ENSG00000286158	AL034548.2	7	5.96016	0.00030566	0.167781	0.380952	146.286	0.272921
ENSG00000167992	VWCE	7	5.67497	0.00029606	0.176212	0.285714	180	0.260663
ENSG00000126814	TRMT5	7	5.59445	0.00028867	0.178749	0.428571	221.429	0.278177
ENSG00000122861	PLAU	7	5.56769	0.00028735	0.179608	0.285714	171.571	0.273848
ENSG00000257221	AC007569.1	7	5.39884	0.00027047	0.185225	0.238095	233.286	0.260918
ENSG00000187837	H1-2	7	5.62162	0.0002701	0.177885	0.285714	191.857	0.251122
ENSG00000233230	AC079807.1	7	5.57985	0.00026774	0.179216	0.47619	205.286	0.287515
ENSG00000185133	INPP5J	7	5.50788	0.00026429	0.181558	0.238095	157.571	0.246529
ENSG00000164530	PI16	7	6.01057	0.00026301	0.166374	0.380952	140.429	0.260535
ENSG00000076706	MCAM	7	5.48901	0.00025669	0.182182	0.380952	184.571	0.257942
ENSG00000188215	DCUN1D3	7	5.56098	0.00025491	0.179824	0.428571	204.143	0.255179
ENSG00000107731	UNC5B	7	6.12238	0.00024562	0.163335	0.333333	142.714	0.270292
ENSG00000119630	PGF	7	5.77068	0.00024197	0.17329	0.238095	151.714	0.259785
ENSG00000156603	MED19	7	5.7466	0.00023828	0.174016	0.285714	144.857	0.267758
ENSG00000032742	IFT88	7	5.7409	0.00023821	0.174189	0.428571	120.571	0.255448
ENSG00000102981	PARD6A	7	5.7409	0.00023821	0.174189	0.428571	120.571	0.255448
ENSG00000073849	ST6GAL1	7	5.7315	0.00022533	0.174474	0.428571	226.571	0.273307
ENSG00000163017	ACTG2	7	5.65836	0.00022482	0.17673	0.333333	145	0.270019
ENSG00000110880	CORO1C	7	5.75994	0.00022087	0.173613	0.190476	168.143	0.241174
ENSG00000165949	IFI27	7	5.54076	0.00021514	0.18048	0.52381	218.429	0.276661
ENSG00000102218	RP2	7	5.87771	0.00021138	0.170134	0.285714	155.571	0.279034
ENSG00000165626	BEND7	7	6.00956	0.00020524	0.166401	0.285714	150	0.266904
ENSG00000145945	FAM50B	7	5.49371	0.00020428	0.182026	0.333333	174.429	0.257819
ENSG00000147394	ZNF185	7	5.54907	0.00020411	0.18021	0.52381	222.429	0.286266
ENSG00000223501	VPS52	7	5.61055	0.00020406	0.178236	0.571429	219.286	0.319658
ENSG00000135241	PNPLA8	7	5.44867	0.00020287	0.183531	0.238095	165	0.237546
ENSG00000262454	MIR193BHG	7	5.62942	0.00020161	0.177638	0.428571	199.714	0.251984
ENSG00000280138	AC027290.2	7	6.00193	0.00019688	0.166613	0.285714	144.857	0.270761
ENSG00000232573	RPL3P4	7	5.79307	0.00019264	0.17262	0.380952	130.714	0.304362
ENSG00000186020	ZNF529	7	5.79131	0.00019031	0.172673	0.619048	150.857	0.323728
ENSG00000165304	MELK	7	5.66566	0.00018247	0.176502	0.52381	196.857	0.289496
ENSG00000265749	AC135178.4	7	5.82637	0.00018014	0.171633	0.571429	168.143	0.259881
ENSG00000197586	ENTPD6	7	5.66767	0.00017998	0.176439	0.52381	206.429	0.300042
ENSG00000281969	AL592158.1	7	5.63093	0.0001774	0.17759	0.47619	197.143	0.281633
ENSG00000268521	VN1R83P	7	5.63093	0.0001774	0.17759	0.47619	197.143	0.281633
ENSG00000108784	NAGLU	7	5.54076	0.00017711	0.18048	0.428571	227.429	0.286434
ENSG00000169682	SPNS1	7	5.96343	0.00016945	0.167689	0.47619	133.857	0.299457
ENSG00000133678	TMEM254	7	5.93005	0.00016831	0.168633	0.47619	138.429	0.296421
ENSG00000111875	ASF1A	7	5.56048	0.00016672	0.179841	0.333333	170.714	0.281007
ENSG00000039319	ZFYVE16	7	5.53632	0.00016276	0.180625	0.428571	222.143	0.294229
ENSG00000071189	SNX13	7	5.5546	0.00016221	0.180031	0.285714	185	0.264082
ENSG00000121769	FABP3	7	6.01501	0.00016121	0.166251	0.333333	150.571	0.279353
ENSG00000143995	MEIS1	7	6.01501	0.00016121	0.166251	0.333333	150.571	0.279353
ENSG00000198231	DDX42	7	6.01501	0.00016121	0.166251	0.333333	150.571	0.279353
ENSG00000138678	GPAT3	7	5.57876	0.00015986	0.179251	0.619048	218	0.311429
ENSG00000228801	AC064807.1	7	5.80465	0.00015442	0.172276	0.285714	149.571	0.26757
ENSG00000105538	RASIP1	7	5.52944	0.00015314	0.18085	0.52381	216.429	0.280348
ENSG00000112576	CCND3	7	5.68655	0.00015152	0.175854	0.52381	185.571	0.274108
ENSG00000156515	HK1	7	5.68655	0.00015152	0.175854	0.52381	185.571	0.274108
ENSG00000067715	SYT1	7	5.68655	0.00015152	0.175854	0.52381	185.571	0.274108
ENSG00000101096	NFATC2	7	5.90639	0.00014959	0.169308	0.428571	110	0.262189
ENSG00000160299	PCNT	7	5.90639	0.00014959	0.169308	0.428571	110	0.262189
ENSG00000229638	RPL4P4	7	6.01183	0.00014943	0.166339	0.380952	147.286	0.267306
ENSG00000066382	MPPED2	7	5.54563	0.00014781	0.180322	0.380952	174.286	0.280876
ENSG00000178209	PLEC	7	5.58178	0.00014683	0.179154	0.428571	149.857	0.279584
ENSG00000173275	ZNF449	7	5.74182	0.00014149	0.174161	0.238095	137.571	0.262497
ENSG00000175352	NRIP3	7	5.63563	0.00013917	0.177442	0.571429	209.571	0.302412
ENSG00000215421	ZNF407	7	5.63563	0.00013917	0.177442	0.571429	209.571	0.302412
ENSG00000170917	NUDT6	7	5.53171	0.00013442	0.180776	0.428571	213.857	0.282691
ENSG00000261236	BOP1	7	5.53171	0.00013442	0.180776	0.428571	213.857	0.282691
ENSG00000149582	TMEM25	7	5.49958	0.00013206	0.181832	0.428571	206.143	0.266839
ENSG00000078804	TP53INP2	7	5.48691	0.00012853	0.182252	0.47619	206.714	0.282783
ENSG00000166507	NDST2	7	5.9417	0.00012696	0.168302	0.428571	169.571	0.281911
ENSG00000115365	LANCL1	7	5.62506	0.00012241	0.177776	0.380952	233	0.279712
ENSG00000104205	SGK3	7	5.62506	0.00012241	0.177776	0.380952	233	0.279712
ENSG00000134453	RBM17	7	5.62506	0.00012241	0.177776	0.380952	233	0.279712
ENSG00000127423	AUNIP	7	5.57943	0.00012195	0.17923	0.47619	210.429	0.271521
ENSG00000171109	MFN1	7	5.97274	0.000121	0.167427	0.428571	151.286	0.297807
ENSG00000126254	RBM42	7	5.5083	0.0001195	0.181544	0.380952	203.286	0.283523
ENSG00000211772	TRBC2	7	5.50705	0.00011939	0.181586	0.47619	216.571	0.298719
ENSG00000089685	BIRC5	7	5.57843	0.00011809	0.179262	0.380952	150.714	0.269133
ENSG00000053747	LAMA3	7	5.56048	0.00011504	0.179841	0.333333	177.857	0.274471
ENSG00000167900	TK1	7	5.52734	0.00011295	0.180919	0.47619	219.143	0.29654
ENSG00000157764	BRAF	7	5.57155	0.00010642	0.179483	0.333333	216.714	0.292857
ENSG00000158296	SLC13A3	7	5.55561	0.00010603	0.179998	0.619048	214	0.29805
ENSG00000018610	CXorf56	7	5.61424	0.00010454	0.178118	0.47619	175.286	0.299122
ENSG00000167676	PLIN4	7	5.68663	0.00010332	0.175851	0.285714	182.857	0.24893
ENSG00000111885	MAN1A1	7	5.52139	0.0001021	0.181114	0.380952	186.429	0.265568
ENSG00000007923	DNAJC11	7	5.68151	9.855e-05	0.176009	0.428571	168.429	0.269055
ENSG00000122970	IFT81	7	5.62204	9.852e-05	0.177871	0.380952	183.286	0.264864
ENSG00000167264	DUS2	7	5.88131	9.77e-05	0.17003	0.428571	136.857	0.271004
ENSG00000189184	PCDH18	7	6.11416	9.439e-05	0.163555	0.47619	147	0.301848
ENSG00000215374	FAM66B	7	6.11416	9.439e-05	0.163555	0.47619	147	0.301848
ENSG00000134690	CDCA8	7	5.66868	9.391e-05	0.176408	0.333333	151.143	0.234109
ENSG00000091844	RGS17	7	5.80029	9.38e-05	0.172405	0.52381	142.714	0.284574
ENSG00000135775	COG2	7	5.48004	9.265e-05	0.182481	0.428571	228.429	0.274712
ENSG00000163602	RYBP	7	5.97207	8.988e-05	0.167446	0.380952	115.571	0.276145
ENSG00000228672	PROB1	7	6.0848	8.843e-05	0.164344	0.285714	139.714	0.27395
ENSG00000164219	PGGT1B	7	5.60493	8.788e-05	0.178414	0.333333	148	0.287379
ENSG00000101442	ACTR5	7	5.60493	8.788e-05	0.178414	0.333333	148	0.287379
ENSG00000186715	MST1L	7	5.55452	8.34e-05	0.180034	0.380952	191	0.273247
ENSG00000137842	TMEM62	7	5.55452	8.34e-05	0.180034	0.380952	191	0.273247
ENSG00000140526	ABHD2	7	5.99304	7.975e-05	0.16686	0.428571	155.857	0.267336
ENSG00000107104	KANK1	7	5.54899	7.755e-05	0.180213	0.285714	187.714	0.261043
ENSG00000140264	SERF2	7	5.66214	7.363e-05	0.176612	0.47619	224.429	0.296863
ENSG00000147099	HDAC8	7	5.60384	7.333e-05	0.178449	0.52381	205.143	0.301681
ENSG00000266412	NCOA4	7	5.55653	7.301e-05	0.179968	0.619048	217.286	0.309965
ENSG00000181472	ZBTB2	7	6.14469	7.212e-05	0.162742	0.47619	104.571	0.30847
ENSG00000125249	RAP2A	7	5.65853	7.204e-05	0.176724	0.47619	208.714	0.276809
ENSG00000113645	WWC1	7	5.98465	7.125e-05	0.167094	0.380952	153.857	0.287047
ENSG00000081923	ATP8B1	7	5.48717	7.055e-05	0.182243	0.428571	204.143	0.282746
ENSG00000223374	AC005104.1	7	5.72446	6.788e-05	0.174689	0.380952	161.857	0.266212
ENSG00000163590	PPM1L	7	5.56492	6.715e-05	0.179697	0.47619	220	0.291202
ENSG00000110031	LPXN	7	5.50528	6.683e-05	0.181644	0.285714	226.571	0.276644
ENSG00000115241	PPM1G	7	5.86512	6.617e-05	0.170499	0.52381	142.714	0.29007
ENSG00000088826	SMOX	7	5.86512	6.617e-05	0.170499	0.52381	142.714	0.29007
ENSG00000186310	NAP1L3	7	6.01761	6.593e-05	0.166179	0.285714	145	0.264599
ENSG00000115977	AAK1	7	5.49774	6.376e-05	0.181893	0.619048	185.286	0.290872
ENSG00000166750	SLFN5	7	5.94271	6.115e-05	0.168273	0.428571	112.143	0.274188
ENSG00000164694	FNDC1	7	5.67648	6.065e-05	0.176166	0.285714	147.857	0.268343
ENSG00000166669	ATF7IP2	7	6.14553	5.905e-05	0.16272	0.428571	155.429	0.288901
ENSG00000259807	AC009093.1	7	5.84365	5.891e-05	0.171126	0.52381	166.714	0.327252
ENSG00000139318	DUSP6	7	5.61743	5.876e-05	0.178017	0.428571	225.571	0.310277
ENSG00000256713	PGA5	7	5.53556	5.847e-05	0.18065	0.428571	191.857	0.268132
ENSG00000168496	FEN1	7	5.62708	5.714e-05	0.177712	0.333333	174.286	0.254968
ENSG00000164808	SPIDR	7	5.55125	5.322e-05	0.18014	0.571429	213.571	0.307297
ENSG00000167815	PRDX2	7	5.55653	5.183e-05	0.179968	0.619048	213	0.292181
ENSG00000226054	MEMO1P1	7	6.05419	5.128e-05	0.165175	0.428571	151	0.302
ENSG00000163704	PRRT3	7	5.92342	4.79e-05	0.168821	0.666667	163.857	0.273095
ENSG00000273213	H3-2	7	5.55838	4.754e-05	0.179909	0.52381	193.286	0.274164
ENSG00000120075	HOXB5	7	5.96746	4.722e-05	0.167576	0.571429	176.714	0.336599
ENSG00000132639	SNAP25	7	5.72706	4.52e-05	0.17461	0.52381	198.143	0.285098
ENSG00000148219	ASTN2	7	5.53171	4.439e-05	0.180776	0.52381	227.429	0.289349
ENSG00000184164	CRELD2	7	5.75675	4.33e-05	0.173709	0.380952	157.857	0.307714
ENSG00000119328	ABITRAM	7	5.69854	4.319e-05	0.175484	0.571429	201.571	0.290031
ENSG00000076382	SPAG5	7	5.69854	4.319e-05	0.175484	0.571429	201.571	0.290031
ENSG00000228315	GUSBP11	7	5.58723	4.265e-05	0.178979	0.571429	208	0.309064
ENSG00000127951	FGL2	7	5.81085	4.188e-05	0.172092	0.428571	179.143	0.273501
ENSG00000175482	POLD4	7	5.5791	4.005e-05	0.17924	0.47619	226.286	0.286801
ENSG00000064490	RFXANK	7	5.82092	3.659e-05	0.171794	0.47619	183.286	0.286832
ENSG00000132849	PATJ	7	5.55494	3.55e-05	0.18002	0.380952	170.714	0.267997
ENSG00000144182	LIPT1	7	5.667	3.493e-05	0.17646	0.428571	165.714	0.299664
ENSG00000215458	AATBC	7	5.63915	3.334e-05	0.177332	0.380952	154.143	0.278236
ENSG00000100941	PNN	7	5.94825	3.282e-05	0.168117	0.428571	187	0.287695
ENSG00000276248	AL442125.1	7	5.55167	3.226e-05	0.180126	0.52381	217.429	0.308409
ENSG00000032389	EIPR1	7	5.58824	3.224e-05	0.178947	0.333333	174.286	0.273604
ENSG00000077514	POLD3	7	5.6077	3.186e-05	0.178326	0.380952	175.143	0.285249
ENSG00000198000	NOL8	7	5.8689	3.084e-05	0.17039	0.333333	131	0.289823
ENSG00000198892	SHISA4	7	5.82453	3.03e-05	0.171688	0.571429	178	0.306368
ENSG00000161179	YDJC	7	5.9391	2.995e-05	0.168376	0.571429	123.429	0.285054
ENSG00000137760	ALKBH8	7	5.66692	2.818e-05	0.176463	0.428571	194.714	0.307606
ENSG00000164124	TMEM144	7	5.92325	2.672e-05	0.168826	0.52381	129.571	0.293813
ENSG00000254681	PKD1P5	7	5.70617	2.647e-05	0.175249	0.619048	185.571	0.322733
ENSG00000168785	TSPAN5	7	5.67975	2.582e-05	0.176064	0.52381	159.857	0.298531
ENSG00000105948	TTC26	7	5.78787	2.581e-05	0.172775	0.571429	179.571	0.283236
ENSG00000215908	CROCCP2	7	5.66616	2.536e-05	0.176486	0.285714	185.857	0.2776
ENSG00000205208	C4orf46	7	5.9235	2.489e-05	0.168819	0.47619	130	0.296804
ENSG00000091732	ZC3HC1	7	6.21431	2.441e-05	0.160919	0.52381	114.571	0.326414
ENSG00000074755	ZZEF1	7	5.58262	2.311e-05	0.179127	0.666667	193.571	0.317851
ENSG00000130706	ADRM1	7	5.58262	2.311e-05	0.179127	0.666667	193.571	0.317851
ENSG00000184708	EIF4ENIF1	7	5.58262	2.311e-05	0.179127	0.666667	193.571	0.317851
ENSG00000102007	PLP2	7	5.61743	2.166e-05	0.178017	0.380952	166.857	0.294801
ENSG00000177885	GRB2	7	5.72194	2.132e-05	0.174766	0.52381	201.714	0.277843
ENSG00000152953	STK32B	7	6.03338	2.102e-05	0.165744	0.380952	157.857	0.291788
ENSG00000184441	AP001062.1	7	6.21985	2.085e-05	0.160776	0.47619	106	0.31454
ENSG00000171497	PPID	7	5.87963	2.057e-05	0.170079	0.714286	176.429	0.360795
ENSG00000155313	USP25	7	5.61911	1.936e-05	0.177964	0.428571	167.714	0.301644
ENSG00000254860	TMEM9B-AS1	7	5.7768	1.881e-05	0.173106	0.619048	184.143	0.281134
ENSG00000196263	ZNF471	7	5.6597	1.72e-05	0.176688	0.619048	214.571	0.315546
ENSG00000158321	AUTS2	7	5.66331	1.527e-05	0.176575	0.666667	218.143	0.328034
ENSG00000108091	CCDC6	7	5.66331	1.527e-05	0.176575	0.666667	218.143	0.328034
ENSG00000125966	MMP24	7	5.66331	1.527e-05	0.176575	0.666667	218.143	0.328034
ENSG00000224397	PELATON	7	5.66331	1.527e-05	0.176575	0.666667	218.143	0.328034
ENSG00000126005	MMP24OS	7	5.63731	1.261e-05	0.17739	0.47619	226	0.314325
ENSG00000124813	RUNX2	7	5.96108	1.178e-05	0.167755	0.619048	138.143	0.333678
ENSG00000178028	DMAP1	7	5.69946	1.133e-05	0.175455	0.52381	184.857	0.315456
ENSG00000168026	TTC21A	7	5.85237	1.092e-05	0.170871	0.666667	148	0.308679
ENSG00000224546	EIF4BP3	7	5.9365	1.062e-05	0.168449	0.52381	136.143	0.30732
ENSG00000105971	CAV2	7	5.56576	1.024e-05	0.17967	0.571429	222.714	0.322307
ENSG00000141349	G6PC3	7	5.56576	1.024e-05	0.17967	0.571429	222.714	0.322307
ENSG00000114779	ABHD14B	7	6.12271	7.24e-06	0.163326	0.619048	117.286	0.31958
ENSG00000205085	FAM71F2	7	5.87561	6.97e-06	0.170195	0.857143	152.857	0.371012
ENSG00000158079	PTPDC1	7	6.07398	6.18e-06	0.164637	0.571429	122.714	0.303748
ENSG00000164347	GFM2	7	5.55637	6.05e-06	0.179974	0.666667	225	0.317348
ENSG00000170961	HAS2	7	6.05905	4.57e-06	0.165042	0.619048	168.429	0.348713
ENSG00000179583	CIITA	7	6.05905	4.57e-06	0.165042	0.619048	168.429	0.348713
ENSG00000257103	LSM14A	7	5.58623	4.45e-06	0.179012	0.666667	186	0.321244
ENSG00000245213	AC105285.1	7	5.5796	4.11e-06	0.179224	0.571429	176.857	0.320975
ENSG00000171150	SOCS5	7	5.90622	3.91e-06	0.169313	0.761905	150.714	0.378679
ENSG00000034971	MYOC	7	6.13832	3.68e-06	0.162911	0.52381	164.714	0.340319
ENSG00000139734	DIAPH3	7	5.6249	2.41e-06	0.177781	0.619048	222.714	0.309325
ENSG00000213337	ANKRD39	7	6.07474	1.68e-06	0.164616	0.619048	122.143	0.314801
ENSG00000259781	HMGB1P6	7	5.89054	3.4e-07	0.169764	0.904762	153	0.383459
ENSG00000102743	SLC25A15	6	6.10988	0.00632981	0.163669	0.133333	132.833	0.257782
ENSG00000137161	CNPY3	6	5.24786	0.00537798	0.190554	0.0666667	192.333	0.246042
ENSG00000267370	AC008752.3	6	5.96527	0.00401437	0.167637	0.266667	150.333	0.240267
ENSG00000136542	GALNT5	6	5.65358	0.00367229	0.176879	0.133333	149.5	0.2261
ENSG00000182108	DEXI	6	5.78359	0.00304289	0.172903	0.2	156.167	0.238532
ENSG00000163882	POLR2H	6	5.46058	0.00238561	0.183131	0.533333	227.167	0.301061
ENSG00000156853	ZNF689	6	6.39792	0.00233733	0.156301	0.4	131.167	0.31156
ENSG00000182718	ANXA2	6	5.44103	0.00231973	0.183789	0.266667	236.167	0.250177
ENSG00000189362	NEMP2	6	5.24308	0.00215545	0.190728	0.266667	242.5	0.239697
ENSG00000229358	DPY19L1P1	6	5.43625	0.0020508	0.18395	0.2	190	0.25969
ENSG00000256667	KLRA1P	6	6.17698	0.00198888	0.161891	0.266667	89.3333	0.280398
ENSG00000160087	UBE2J2	6	5.96771	0.00188858	0.167569	0.4	140.833	0.287415
ENSG00000135148	TRAFD1	6	5.86462	0.00152675	0.170514	0.2	100	0.258636
ENSG00000120833	SOCS2	6	6.03045	0.0015083	0.165825	0.266667	114.5	0.26466
ENSG00000092140	G2E3	6	5.54873	0.00150258	0.180221	0.266667	186.167	0.286154
ENSG00000169083	AR	6	5.718	0.00146926	0.174886	0.4	160	0.25947
ENSG00000106771	TMEM245	6	5.61827	0.00136862	0.177991	0.333333	190.333	0.262167
ENSG00000143971	ETAA1	6	6.14167	0.00123237	0.162822	0.133333	137.333	0.257519
ENSG00000175787	ZNF169	6	5.78728	0.0012137	0.172793	0.6	213.333	0.325203
ENSG00000102359	SRPX2	6	5.75432	0.0011302	0.173782	0.333333	122.667	0.269231
ENSG00000124201	ZNFX1	6	5.9615	0.00112528	0.167743	0.266667	150.167	0.252951
ENSG00000214548	MEG3	6	5.41956	0.00112087	0.184517	0.2	171.833	0.232611
ENSG00000117399	CDC20	6	5.73394	0.0011143	0.1744	0.4	145.667	0.31192
ENSG00000108639	SYNGR2	6	5.60527	0.00111392	0.178404	0.466667	225.5	0.310606
ENSG00000141376	BCAS3	6	6.22605	0.00108544	0.160615	0.333333	136.5	0.294181
ENSG00000225439	BOLA3-AS1	6	5.83291	0.00108225	0.171441	0.133333	141.667	0.236857
ENSG00000267414	SETBP1-DT	6	5.33384	0.00104139	0.187482	0.266667	221.667	0.266346
ENSG00000167393	PPP2R3B	6	6.04009	0.00103829	0.16556	0.266667	133.833	0.24799
ENSG00000132669	RIN2	6	5.77026	0.00097817	0.173303	0.266667	163	0.272297
ENSG00000261888	AC144831.1	6	6.05955	0.0009732	0.165029	0.466667	109.333	0.274018
ENSG00000213949	ITGA1	6	5.4636	0.00095995	0.18303	0.266667	239.833	0.264717
ENSG00000236756	DNAJC9-AS1	6	5.89356	0.00095814	0.169677	0.266667	161	0.261093
ENSG00000185339	TCN2	6	5.97886	0.0009514	0.167256	0.2	134.833	0.264379
ENSG00000175764	TTLL11	6	5.71372	0.00094305	0.175017	0.266667	160.333	0.23648
ENSG00000196505	GDAP2	6	5.73629	0.0009214	0.174329	0.2	199	0.282361
ENSG00000080493	SLC4A4	6	6.23561	0.00090171	0.160369	0.266667	136.667	0.272455
ENSG00000172270	BSG	6	5.34474	0.00087258	0.1871	0.2	236.333	0.256146
ENSG00000139146	SINHCAF	6	6.10267	0.00086594	0.163863	0.266667	140.833	0.262127
ENSG00000112699	GMDS	6	5.4173	0.00085727	0.184594	0.333333	210.667	0.278292
ENSG00000166250	CLMP	6	5.83895	0.00079278	0.171264	0.666667	139.833	0.363715
ENSG00000111331	OAS3	6	5.98901	0.00079261	0.166972	0.266667	94.1667	0.273256
ENSG00000170624	SGCD	6	5.87024	0.00077603	0.170351	0.466667	164.667	0.298309
ENSG00000111254	AKAP3	6	5.47802	0.00075516	0.182548	0.4	233	0.282082
ENSG00000213080	AL354714.2	6	5.88492	0.00072436	0.169926	0.466667	139.167	0.30519
ENSG00000120156	TEK	6	5.44263	0.00065443	0.183735	0.266667	249	0.268429
ENSG00000214402	LCNL1	6	5.52089	0.00063476	0.18113	0.2	136.5	0.244904
ENSG00000119707	RBM25	6	6.12137	0.0006261	0.163362	0.333333	98.5	0.273611
ENSG00000261609	GAN	6	6.12137	0.0006261	0.163362	0.333333	98.5	0.273611
ENSG00000159873	CCDC117	6	5.38861	0.00059642	0.185577	0.4	201.5	0.281425
ENSG00000085760	MTIF2	6	5.60367	0.0005937	0.178454	0.266667	188.5	0.273343
ENSG00000103269	RHBDL1	6	5.5827	0.00059315	0.179125	0.333333	190	0.284858
ENSG00000280152	AC009078.3	6	5.667	0.00057999	0.17646	0.4	160.667	0.268844
ENSG00000214021	TTLL3	6	5.99505	0.00057618	0.166804	0.333333	127.833	0.268987
ENSG00000147130	ZMYM3	6	5.99505	0.00057618	0.166804	0.333333	127.833	0.268987
ENSG00000099337	KCNK6	6	5.89985	0.00057301	0.169496	0.2	134.167	0.245872
ENSG00000123124	WWP1	6	5.52525	0.00055772	0.180987	0.4	227.333	0.282897
ENSG00000246090	AP002026.1	6	6.13924	0.00055748	0.162887	0.466667	108.333	0.29798
ENSG00000173156	RHOD	6	5.54035	0.00054702	0.180494	0.333333	195.333	0.279847
ENSG00000182263	FIGN	6	5.72622	0.00054485	0.174635	0.133333	136.167	0.268116
ENSG00000152990	ADGRA3	6	5.51736	0.0005359	0.181246	0.266667	216.167	0.265683
ENSG00000135709	KIAA0513	6	5.51736	0.0005359	0.181246	0.266667	216.167	0.265683
ENSG00000231925	TAPBP	6	5.83031	0.00052804	0.171517	0.266667	149.833	0.26
ENSG00000124356	STAMBP	6	6.11173	0.00052185	0.16362	0.333333	112.5	0.275735
ENSG00000132024	CC2D1A	6	5.82134	0.00051573	0.171782	0.466667	144	0.329893
ENSG00000169084	DHRSX	6	5.51946	0.00051372	0.181177	0.266667	194.333	0.262742
ENSG00000139351	SYCP3	6	5.43525	0.00051158	0.183984	0.333333	195.333	0.282682
ENSG00000171606	ZNF274	6	5.54722	0.00048616	0.18027	0.133333	150.833	0.240415
ENSG00000198793	MTOR	6	5.81127	0.00048033	0.172079	0.266667	185	0.276697
ENSG00000185869	ZNF829	6	5.68487	0.00047438	0.175906	0.4	197.833	0.268204
ENSG00000178015	GPR150	6	5.97358	0.0004706	0.167404	0.2	103.5	0.27007
ENSG00000227252	AC012063.1	6	5.63345	0.00046392	0.177511	0.333333	127.833	0.271986
ENSG00000167323	STIM1	6	5.58413	0.00045988	0.179079	0.4	208.167	0.277556
ENSG00000099910	KLHL22	6	7.05578	0.00044949	0.141728	0.333333	92.3333	0.312429
ENSG00000234807	LINC01135	6	5.8725	0.00043643	0.170285	0.4	137	0.283299
ENSG00000262655	SPON1	6	5.53171	0.00042165	0.180776	0.333333	231.333	0.28315
ENSG00000019186	CYP24A1	6	5.53171	0.00042165	0.180776	0.333333	231.333	0.28315
ENSG00000138073	PREB	6	5.88207	0.00040858	0.170008	0.6	150.333	0.340514
ENSG00000138688	KIAA1109	6	5.48457	0.00040056	0.18233	0.533333	228.167	0.329957
ENSG00000144395	CCDC150	6	6.02835	0.00039409	0.165883	0.466667	146	0.298569
ENSG00000234684	SDCBP2-AS1	6	5.90153	0.00039151	0.169448	0.466667	139.333	0.318113
ENSG00000152078	TLCD4	6	5.81756	0.00039065	0.171893	0.4	162.5	0.29355
ENSG00000167723	TRPV3	6	6.013	0.0003702	0.166306	0.333333	153.667	0.279805
ENSG00000164054	SHISA5	6	5.61097	0.00036766	0.178222	0.333333	213.333	0.279598
ENSG00000085465	OVGP1	6	5.85925	0.00036591	0.17067	0.333333	154.167	0.27678
ENSG00000240970	RPL23AP64	6	5.7867	0.00036128	0.17281	0.133333	176.833	0.249058
ENSG00000155111	CDK19	6	5.7331	0.00036096	0.174426	0.266667	172.833	0.276442
ENSG00000050405	LIMA1	6	5.85254	0.0003594	0.170866	0.2	161.167	0.263661
ENSG00000267871	ZNF460-AS1	6	5.61869	0.00035539	0.177977	0.4	143	0.27821
ENSG00000104973	MED25	6	5.68403	0.00035384	0.175932	0.533333	202	0.309341
ENSG00000163659	TIPARP	6	5.8184	0.00034871	0.171868	0.333333	131	0.289183
ENSG00000065243	PKN2	6	5.51124	0.00034693	0.181447	0.266667	197.167	0.277309
ENSG00000185652	NTF3	6	5.51124	0.00034693	0.181447	0.266667	197.167	0.277309
ENSG00000065882	TBC1D1	6	5.81253	0.00034419	0.172042	0.333333	147.667	0.277987
ENSG00000123191	ATP7B	6	6.21406	0.00033464	0.160925	0.4	118.667	0.269697
ENSG00000041982	TNC	6	5.96184	0.00033431	0.167734	0.4	98.6667	0.296296
ENSG00000244398	AC116533.1	6	5.96184	0.00033431	0.167734	0.4	98.6667	0.296296
ENSG00000230982	DSTNP1	6	5.92963	0.00033226	0.168645	0.266667	101.167	0.260982
ENSG00000145016	RUBCN	6	6.15736	0.00031983	0.162407	0.4	105.667	0.269133
ENSG00000166450	PRTG	6	5.91226	0.00031281	0.16914	0.533333	145.5	0.319079
ENSG00000027697	IFNGR1	6	5.68487	0.00031224	0.175906	0.2	139.5	0.241061
ENSG00000144959	NCEH1	6	5.39255	0.00031071	0.185441	0.133333	191.167	0.255125
ENSG00000155508	CNOT8	6	5.78712	0.00029681	0.172798	0.466667	183	0.312002
ENSG00000149716	LTO1	6	5.78712	0.00029681	0.172798	0.466667	183	0.312002
ENSG00000118007	STAG1	6	6.11609	0.00029575	0.163503	0.333333	98.1667	0.285714
ENSG00000105404	RABAC1	6	5.693	0.00028934	0.175654	0.466667	194.833	0.287789
ENSG00000109680	TBC1D19	6	5.87628	0.00028143	0.170176	0.533333	139.5	0.307269
ENSG00000084234	APLP2	6	5.62766	0.00027341	0.177694	0.333333	187.667	0.262973
ENSG00000083093	PALB2	6	5.7971	0.00027259	0.1725	0.533333	147.167	0.342248
ENSG00000146350	TBC1D32	6	6.33132	0.00027168	0.157945	0.333333	109.333	0.269959
ENSG00000143322	ABL2	6	5.48247	0.00026604	0.1824	0.266667	188.5	0.277778
ENSG00000261730	AL034346.1	6	5.57943	0.00026489	0.17923	0.333333	245.167	0.311125
ENSG00000240764	PCDHGC5	6	5.77755	0.00026203	0.173084	0.2	161.5	0.270868
ENSG00000139329	LUM	6	5.52072	0.00026019	0.181136	0.333333	191.167	0.282373
ENSG00000133773	CCDC59	6	6.29324	0.00025701	0.158901	0.466667	112.833	0.28784
ENSG00000138411	HECW2	6	5.5328	0.00025598	0.18074	0.333333	187	0.275972
ENSG00000179954	SSC5D	6	6.03825	0.00025572	0.165611	0.333333	96.5	0.312298
ENSG00000251364	AC107884.1	6	5.58245	0.0002555	0.179133	0.266667	131.333	0.261288
ENSG00000148143	ZNF462	6	6.28653	0.00025407	0.15907	0.4	115.167	0.276179
ENSG00000163463	KRTCAP2	6	5.81631	0.000254	0.17193	0.333333	124.667	0.274596
ENSG00000175575	PAAF1	6	5.81631	0.000254	0.17193	0.333333	124.667	0.274596
ENSG00000144468	RHBDD1	6	5.8366	0.00025391	0.171332	0.6	143.5	0.332176
ENSG00000118242	MREG	6	5.72723	0.00025278	0.174605	0.533333	215.333	0.289427
ENSG00000127952	STYXL1	6	5.72723	0.00025278	0.174605	0.533333	215.333	0.289427
ENSG00000124702	KLHDC3	6	5.6587	0.00024604	0.176719	0.4	198	0.266982
ENSG00000147883	CDKN2B	6	5.9199	0.00024324	0.168922	0.4	145.167	0.292929
ENSG00000139910	NOVA1	6	5.41654	0.00024158	0.18462	0.266667	204.333	0.287729
ENSG00000116205	TCEANC2	6	6.18286	0.00023899	0.161738	0.333333	98.1667	0.31164
ENSG00000138668	HNRNPD	6	5.75415	0.0002378	0.173788	0.133333	157.833	0.268771
ENSG00000072110	ACTN1	6	5.46049	0.00023052	0.183134	0.266667	189.667	0.264665
ENSG00000279348	AC012513.3	6	5.79651	0.00022842	0.172518	0.333333	170.667	0.291952
ENSG00000187676	B3GLCT	6	5.69133	0.00022743	0.175706	0.666667	160.667	0.338959
ENSG00000086289	EPDR1	6	5.66918	0.00022635	0.176392	0.333333	230	0.268378
ENSG00000133606	MKRN1	6	5.83988	0.00022291	0.171237	0.333333	189	0.295514
ENSG00000153827	TRIP12	6	5.69024	0.00022177	0.17574	0.6	162.833	0.33436
ENSG00000172878	METAP1D	6	6.18369	0.00022098	0.161716	0.333333	145.167	0.280787
ENSG00000227060	LINC00629	6	6.18369	0.00022098	0.161716	0.333333	145.167	0.280787
ENSG00000215012	RTL10	6	5.55335	0.00022078	0.180072	0.2	236	0.298902
ENSG00000071994	PDCD2	6	5.80423	0.00021805	0.172288	0.533333	182.333	0.264393
ENSG00000178573	MAF	6	5.43717	0.00021575	0.183919	0.2	184	0.257597
ENSG00000112759	SLC29A1	6	6.01929	0.00021115	0.166132	0.266667	146.5	0.270988
ENSG00000116132	PRRX1	6	5.62154	0.00021089	0.177887	0.466667	215.667	0.294627
ENSG00000253729	PRKDC	6	5.73067	0.00021005	0.1745	0.533333	219.333	0.293619
ENSG00000160326	SLC2A6	6	5.73067	0.00021005	0.1745	0.533333	219.333	0.293619
ENSG00000243199	AC115223.1	6	5.85741	0.00020393	0.170724	0.666667	153.5	0.348864
ENSG00000145284	SCD5	6	5.85741	0.00020393	0.170724	0.666667	153.5	0.348864
ENSG00000271870	AC024060.2	6	5.56836	0.00020323	0.179586	0.133333	170.5	0.261137
ENSG00000196616	ADH1B	6	5.71817	0.00020127	0.174881	0.4	221.833	0.303881
ENSG00000106366	SERPINE1	6	5.71817	0.00020127	0.174881	0.4	221.833	0.303881
ENSG00000111145	ELK3	6	5.71817	0.00020127	0.174881	0.4	221.833	0.303881
ENSG00000105220	GPI	6	5.71817	0.00020127	0.174881	0.4	221.833	0.303881
ENSG00000285219	HULC	6	5.75885	0.00020114	0.173646	0.333333	196.5	0.306552
ENSG00000161671	EMC10	6	5.4464	0.00019434	0.183607	0.266667	226.667	0.274213
ENSG00000174799	CEP135	6	5.49715	0.0001924	0.181913	0.466667	219.5	0.291279
ENSG00000166813	KIF7	6	5.67027	0.00019155	0.176358	0.466667	214	0.296579
ENSG00000104783	KCNN4	6	5.64771	0.00018609	0.177063	0.4	218.833	0.297506
ENSG00000162702	ZNF281	6	5.64813	0.0001819	0.17705	0.6	211.667	0.30195
ENSG00000197043	ANXA6	6	5.88819	0.00018141	0.169831	0.2	172.833	0.264977
ENSG00000161011	SQSTM1	6	5.58975	0.00018079	0.178899	0.466667	244	0.298654
ENSG00000158023	CFAP251	6	5.6769	0.00018041	0.176152	0.4	236.5	0.294521
ENSG00000087274	ADD1	6	5.74174	0.00017915	0.174163	0.333333	172.667	0.280303
ENSG00000152464	RPP38	6	5.85799	0.00017714	0.170707	0.333333	172.5	0.2875
ENSG00000179841	AKAP5	6	5.86202	0.00017631	0.17059	0.4	168.5	0.275956
ENSG00000164087	POC1A	6	5.45856	0.00017581	0.183198	0.333333	208.5	0.279116
ENSG00000163520	FBLN2	6	5.49421	0.00017491	0.18201	0.533333	233.833	0.331442
ENSG00000140945	CDH13	6	5.49421	0.00017491	0.18201	0.533333	233.833	0.331442
ENSG00000182636	NDN	6	5.66172	0.00017346	0.176625	0.466667	169.333	0.290166
ENSG00000273888	FRMD6-AS1	6	6.0307	0.00017204	0.165818	0.333333	147.833	0.286176
ENSG00000169946	ZFPM2	6	5.60988	0.00017135	0.178257	0.333333	157.833	0.274971
ENSG00000105483	CARD8	6	5.60988	0.00017135	0.178257	0.333333	157.833	0.274971
ENSG00000178695	KCTD12	6	5.53246	0.00016586	0.180751	0.4	199.667	0.304116
ENSG00000109846	CRYAB	6	5.60183	0.00016533	0.178513	0.4	172.833	0.289019
ENSG00000236255	AC009404.1	6	5.39842	0.00015852	0.185239	0.333333	219.667	0.271995
ENSG00000105983	LMBR1	6	5.39842	0.00015852	0.185239	0.333333	219.667	0.271995
ENSG00000143633	C1orf131	6	5.58019	0.00015849	0.179205	0.533333	217.167	0.317495
ENSG00000089280	FUS	6	5.48062	0.0001583	0.182461	0.4	193.5	0.287519
ENSG00000024048	UBR2	6	5.89079	0.00015828	0.169757	0.6	147	0.346698
ENSG00000275700	AATF	6	5.45093	0.00015823	0.183455	0.4	217.333	0.270108
ENSG00000114054	PCCB	6	5.56341	0.00015447	0.179746	0.333333	197.5	0.284582
ENSG00000144554	FANCD2	6	5.76363	0.00015323	0.173502	0.2	156.833	0.270115
ENSG00000171848	RRM2	6	5.94439	0.00015252	0.168226	0.4	122.833	0.298865
ENSG00000233622	CYP2T1P	6	5.94439	0.00015252	0.168226	0.4	122.833	0.298865
ENSG00000135829	DHX9	6	5.71506	0.00015011	0.174976	0.2	159	0.260383
ENSG00000119772	DNMT3A	6	5.62255	0.00014844	0.177855	0.4	240.333	0.29096
ENSG00000165494	PCF11	6	5.62255	0.00014844	0.177855	0.4	240.333	0.29096
ENSG00000184661	CDCA2	6	5.73704	0.00014827	0.174306	0.466667	191.833	0.287176
ENSG00000105875	WDR91	6	5.55049	0.0001463	0.180164	0.266667	199	0.281
ENSG00000010810	FYN	6	5.81924	0.00014607	0.171844	0.333333	153.167	0.293986
ENSG00000070214	SLC44A1	6	5.57155	0.00014598	0.179483	0.4	234.833	0.290276
ENSG00000275888	AC132872.3	6	5.57155	0.00014598	0.179483	0.4	234.833	0.290276
ENSG00000261786	AC006058.1	6	5.58455	0.00014589	0.179065	0.533333	216	0.322388
ENSG00000153246	PLA2R1	6	5.4469	0.00014438	0.18359	0.2	229.167	0.260038
ENSG00000164929	BAALC	6	6.05217	0.00014369	0.16523	0.333333	146.667	0.302686
ENSG00000125944	HNRNPR	6	5.59227	0.00014036	0.178818	0.2	167.667	0.312811
ENSG00000253982	AC100810.1	6	5.99161	0.00013987	0.1669	0.466667	127.333	0.307568
ENSG00000139531	SUOX	6	6.13119	0.00013763	0.163101	0.333333	108.667	0.301016
ENSG00000225377	NRSN2-AS1	6	6.13119	0.00013763	0.163101	0.333333	108.667	0.301016
ENSG00000099849	RASSF7	6	5.83426	0.0001367	0.171401	0.4	154.667	0.296296
ENSG00000221890	NPTXR	6	5.69921	0.00013668	0.175463	0.333333	189.167	0.269853
ENSG00000181991	MRPS11	6	5.54966	0.00013189	0.180191	0.333333	172.5	0.283443
ENSG00000068394	GPKOW	6	5.5697	0.00013115	0.179543	0.533333	159	0.314851
ENSG00000182195	LDOC1	6	5.56291	0.00012872	0.179762	0.133333	225.167	0.301566
ENSG00000162607	USP1	6	5.66734	0.00012842	0.17645	0.4	197.167	0.276297
ENSG00000169105	CHST14	6	5.63085	0.00012519	0.177593	0.266667	173.333	0.316302
ENSG00000165868	HSPA12A	6	6.01652	0.00012458	0.166209	0.333333	152.333	0.291826
ENSG00000107614	TRDMT1	6	5.56492	0.00012355	0.179697	0.266667	186.833	0.27548
ENSG00000206503	HLA-A	6	5.64368	0.00012237	0.177189	0.2	152.833	0.250684
ENSG00000149600	COMMD7	6	5.58136	0.00012133	0.179168	0.333333	174	0.302846
ENSG00000153832	FBXO36	6	5.71632	0.00012098	0.174938	0.533333	181.667	0.295393
ENSG00000088325	TPX2	6	5.71632	0.00012098	0.174938	0.533333	181.667	0.295393
ENSG00000113719	ERGIC1	6	5.5156	0.00012079	0.181304	0.4	210	0.30837
ENSG00000092148	HECTD1	6	6.01678	0.00011966	0.166202	0.266667	153.333	0.29544
ENSG00000198408	OGA	6	5.48834	0.00011863	0.182204	0.266667	180	0.284733
ENSG00000170390	DCLK2	6	5.62557	0.00011786	0.17776	0.666667	222.667	0.346833
ENSG00000137871	ZNF280D	6	5.62557	0.00011786	0.17776	0.666667	222.667	0.346833
ENSG00000099968	BCL2L13	6	5.62557	0.00011786	0.17776	0.666667	222.667	0.346833
ENSG00000074416	MGLL	6	5.62884	0.00011735	0.177657	0.266667	174.333	0.265244
ENSG00000164535	DAGLB	6	5.85934	0.00011626	0.170668	0.6	137	0.336609
ENSG00000100991	TRPC4AP	6	5.57893	0.00011551	0.179246	0.333333	176.333	0.302459
ENSG00000165698	SPACA9	6	5.50621	0.00011501	0.181613	0.4	205.167	0.288326
ENSG00000197362	ZNF786	6	5.92065	0.00011424	0.1689	0.4	107.5	0.283951
ENSG00000087460	GNAS	6	5.92065	0.00011424	0.1689	0.4	107.5	0.283951
ENSG00000100490	CDKL1	6	6.21691	0.00011363	0.160852	0.4	131.167	0.302925
ENSG00000280486	AC005329.3	6	5.97324	0.00010979	0.167413	0.466667	149.333	0.315715
ENSG00000147573	TRIM55	6	5.81622	0.00010796	0.171933	0.333333	132.667	0.299097
ENSG00000163431	LMOD1	6	5.7466	0.00010654	0.174016	0.266667	147.333	0.291419
ENSG00000132471	WBP2	6	5.7466	0.00010654	0.174016	0.266667	147.333	0.291419
ENSG00000135776	ABCB10	6	5.73268	0.00010488	0.174439	0.466667	187.833	0.265677
ENSG00000185252	ZNF74	6	5.9615	0.00010455	0.167743	0.4	123.833	0.286265
ENSG00000135454	B4GALNT1	6	5.72169	0.00010256	0.174774	0.2	199.167	0.272146
ENSG00000186198	SLC51B	6	5.66474	9.95e-05	0.176531	0.466667	228	0.304
ENSG00000112561	TFEB	6	5.63991	9.84e-05	0.177308	0.4	153.833	0.306441
ENSG00000165219	GAPVD1	6	5.68621	9.812e-05	0.175864	0.466667	206.333	0.298601
ENSG00000138594	TMOD3	6	5.76891	9.764e-05	0.173343	0.466667	217.833	0.298811
ENSG00000113761	ZNF346	6	5.50671	9.711e-05	0.181597	0.266667	208.333	0.264295
ENSG00000187210	GCNT1	6	5.50671	9.711e-05	0.181597	0.266667	208.333	0.264295
ENSG00000166451	CENPN	6	5.50671	9.711e-05	0.181597	0.266667	208.333	0.264295
ENSG00000117036	ETV3	6	5.65174	9.566e-05	0.176937	0.4	234.5	0.289506
ENSG00000198483	ANKRD35	6	5.78577	9.557e-05	0.172838	0.333333	198.333	0.292959
ENSG00000118898	PPL	6	5.78577	9.557e-05	0.172838	0.333333	198.333	0.292959
ENSG00000095397	WHRN	6	5.60242	9.499e-05	0.178494	0.533333	178.667	0.301802
ENSG00000116199	FAM20B	6	6.00637	9.343e-05	0.16649	0.266667	167.333	0.279822
ENSG00000114738	MAPKAPK3	6	6.00637	9.343e-05	0.16649	0.266667	167.333	0.279822
ENSG00000100350	FOXRED2	6	5.62783	9.292e-05	0.177688	0.266667	186.5	0.292517
ENSG00000196562	SULF2	6	5.94699	9.289e-05	0.168152	0.666667	150.5	0.354118
ENSG00000254602	AP000662.1	6	5.55695	9.266e-05	0.179955	0.266667	173	0.294937
ENSG00000138650	PCDH10	6	5.5385	9.222e-05	0.180554	0.466667	235.667	0.297559
ENSG00000100714	MTHFD1	6	5.81589	9.093e-05	0.171943	0.4	171	0.277597
ENSG00000117597	UTP25	6	6.01946	9.041e-05	0.166128	0.4	122.333	0.290873
ENSG00000135521	LTV1	6	5.69326	8.755e-05	0.175646	0.266667	196.5	0.288725
ENSG00000183111	ARHGEF37	6	5.62011	8.711e-05	0.177932	0.2	172.333	0.311332
ENSG00000104325	DECR1	6	5.65408	8.647e-05	0.176863	0.466667	237.333	0.307029
ENSG00000149596	JPH2	6	5.62859	8.492e-05	0.177665	0.333333	209.667	0.262531
ENSG00000237441	RGL2	6	5.73712	8.418e-05	0.174303	0.4	230.667	0.302315
ENSG00000184154	LRTOMT	6	5.96427	8.378e-05	0.167665	0.2	147.167	0.305613
ENSG00000138162	TACC2	6	5.96427	8.378e-05	0.167665	0.2	147.167	0.305613
ENSG00000183160	TMEM119	6	5.64788	8.321e-05	0.177058	0.333333	212	0.298357
ENSG00000215493	AC007731.1	6	5.71406	8.316e-05	0.175007	0.466667	164	0.287932
ENSG00000121957	GPSM2	6	5.71515	8.259e-05	0.174974	0.533333	167.833	0.301559
ENSG00000165389	SPTSSA	6	5.71515	8.259e-05	0.174974	0.533333	167.833	0.301559
ENSG00000265778	AC018413.1	6	5.61592	8.093e-05	0.178065	0.533333	176.333	0.310994
ENSG00000134884	ARGLU1	6	5.564	8.044e-05	0.179727	0.2	212.667	0.271046
ENSG00000168970	JMJD7-PLA2G4B	6	6.17354	8.017e-05	0.161981	0.333333	137	0.292111
ENSG00000138399	FASTKD1	6	6.16885	8.016e-05	0.162105	0.4	149.167	0.316702
ENSG00000266967	AARSD1	6	6.16885	8.016e-05	0.162105	0.4	149.167	0.316702
ENSG00000111727	HCFC2	6	5.88358	7.966e-05	0.169965	0.266667	168	0.3
ENSG00000268516	AC020915.2	6	5.84759	7.879e-05	0.171011	0.466667	176.5	0.274922
ENSG00000133466	C1QTNF6	6	5.69619	7.677e-05	0.175556	0.333333	167	0.291958
ENSG00000067221	STOML1	6	5.63597	7.644e-05	0.177432	0.2	152	0.260149
ENSG00000163956	LRPAP1	6	5.59243	7.567e-05	0.178813	0.4	225	0.29467
ENSG00000026508	CD44	6	5.54387	7.543e-05	0.180379	0.4	202.833	0.284479
ENSG00000168228	ZCCHC4	6	5.95403	7.503e-05	0.167953	0.333333	161.5	0.290691
ENSG00000136153	LMO7	6	5.70626	7.467e-05	0.175246	0.533333	214.333	0.310628
ENSG00000186806	VSIG10L	6	5.77521	7.348e-05	0.173154	0.333333	193.667	0.309867
ENSG00000101290	CDS2	6	5.88425	7.318e-05	0.169945	0.6	174.5	0.291806
ENSG00000109920	FNBP4	6	5.58983	7.295e-05	0.178896	0.466667	223.833	0.298047
ENSG00000137100	DCTN3	6	6.00528	7.194e-05	0.16652	0.6	109.667	0.30719
ENSG00000141380	SS18	6	6.29181	6.981e-05	0.158937	0.333333	131.667	0.317269
ENSG00000153896	ZNF599	6	5.70424	6.947e-05	0.175308	0.733333	219	0.348172
ENSG00000104960	PTOV1	6	5.65341	6.878e-05	0.176884	0.6	217.667	0.310066
ENSG00000274750	H3C6	6	5.7045	6.718e-05	0.1753	0.4	170.5	0.29346
ENSG00000142396	ERVK3-1	6	5.49681	6.584e-05	0.181924	0.4	187.667	0.291408
ENSG00000168621	GDNF	6	5.66373	6.469e-05	0.176562	0.466667	224.5	0.304201
ENSG00000185753	CXorf38	6	6.1337	6.386e-05	0.163034	0.6	144.667	0.315178
ENSG00000101134	DOK5	6	6.1337	6.386e-05	0.163034	0.6	144.667	0.315178
ENSG00000085831	TTC39A	6	5.84424	6.239e-05	0.171109	0.466667	157.833	0.295256
ENSG00000223546	LINC00630	6	5.84424	6.239e-05	0.171109	0.466667	157.833	0.295256
ENSG00000223612	AC241585.1	6	5.82721	6.16e-05	0.171609	0.2	134.667	0.284003
ENSG00000178202	POGLUT3	6	5.63865	6.054e-05	0.177347	0.4	149.833	0.313459
ENSG00000128524	ATP6V1F	6	5.77621	5.882e-05	0.173124	0.266667	150.167	0.310559
ENSG00000245667	AC006064.1	6	5.87896	5.836e-05	0.170098	0.533333	145.167	0.317651
ENSG00000145715	RASA1	6	5.85791	5.826e-05	0.170709	0.333333	161.833	0.332305
ENSG00000086758	HUWE1	6	5.68571	5.821e-05	0.17588	0.333333	200.167	0.296543
ENSG00000171067	C11orf24	6	5.68571	5.821e-05	0.17588	0.333333	200.167	0.296543
ENSG00000183044	ABAT	6	5.68571	5.821e-05	0.17588	0.333333	200.167	0.296543
ENSG00000124641	MED20	6	5.64008	5.76e-05	0.177303	0.666667	220	0.331325
ENSG00000076685	NT5C2	6	5.64008	5.76e-05	0.177303	0.666667	220	0.331325
ENSG00000188130	MAPK12	6	5.64008	5.76e-05	0.177303	0.666667	220	0.331325
ENSG00000163959	SLC51A	6	5.8101	5.625e-05	0.172114	0.533333	220.667	0.322612
ENSG00000131100	ATP6V1E1	6	5.8101	5.625e-05	0.172114	0.533333	220.667	0.322612
ENSG00000136856	SLC2A8	6	6.11147	5.586e-05	0.163627	0.333333	148.333	0.30334
ENSG00000156427	FGF18	6	5.65484	5.518e-05	0.17684	0.333333	147.5	0.287524
ENSG00000198824	CHAMP1	6	6.04899	5.486e-05	0.165317	0.466667	130.333	0.297565
ENSG00000198585	NUDT16	6	5.85019	5.463e-05	0.170935	0.466667	162.5	0.355215
ENSG00000106211	HSPB1	6	5.70961	5.354e-05	0.175143	0.6	207.667	0.332267
ENSG00000070371	CLTCL1	6	5.6634	5.145e-05	0.176573	0.6	209.167	0.300096
ENSG00000205562	AL049775.1	6	5.96569	4.995e-05	0.167625	0.8	143.667	0.382092
ENSG00000228327	AL669831.1	6	5.81362	4.906e-05	0.17201	0.4	161	0.352339
ENSG00000284946	AC068831.6	6	5.93348	4.75e-05	0.168535	0.6	161.667	0.292874
ENSG00000157191	NECAP2	6	5.70953	4.738e-05	0.175146	0.466667	207	0.302632
ENSG00000237938	AL450998.2	6	6.00671	4.647e-05	0.16648	0.666667	111.167	0.326961
ENSG00000187951	AC091057.1	6	5.59378	4.532e-05	0.17877	0.6	210.333	0.297923
ENSG00000178904	DPY19L3	6	5.71037	4.529e-05	0.17512	0.4	147	0.313433
ENSG00000174165	ZDHHC24	6	5.83937	4.505e-05	0.171251	0.6	172.833	0.297476
ENSG00000204580	DDR1	6	5.78007	4.381e-05	0.173008	0.666667	189.167	0.311129
ENSG00000006283	CACNA1G	6	6.00931	4.34e-05	0.166408	0.466667	142.5	0.305139
ENSG00000144445	KANSL1L	6	6.22815	4.156e-05	0.160561	0.533333	152.333	0.338519
ENSG00000164105	SAP30	6	6.22815	4.156e-05	0.160561	0.533333	152.333	0.338519
ENSG00000119673	ACOT2	6	6.22815	4.156e-05	0.160561	0.533333	152.333	0.338519
ENSG00000174348	PODN	6	5.64075	3.867e-05	0.177281	0.4	168.667	0.308913
ENSG00000102078	SLC25A14	6	5.57734	3.762e-05	0.179297	0.4	177	0.29698
ENSG00000003436	TFPI	6	5.68269	3.76e-05	0.175973	0.466667	182	0.293548
ENSG00000263301	AC113189.3	6	5.51585	3.753e-05	0.181296	0.466667	233.5	0.304613
ENSG00000161682	FAM171A2	6	6.08564	3.573e-05	0.164321	0.4	143	0.295455
ENSG00000196396	PTPN1	6	6.05972	3.562e-05	0.165024	0.466667	146.333	0.297425
ENSG00000160049	DFFA	6	5.60871	3.509e-05	0.178294	0.533333	188.5	0.312846
ENSG00000019582	CD74	6	6.28192	3.405e-05	0.159187	0.533333	134.333	0.338371
ENSG00000180881	CAPS2	6	6.24778	3.217e-05	0.160057	0.466667	115.5	0.32906
ENSG00000107562	CXCL12	6	5.72303	3.207e-05	0.174733	0.533333	210.167	0.309069
ENSG00000129003	VPS13C	6	5.72303	3.207e-05	0.174733	0.533333	210.167	0.309069
ENSG00000101194	SLC17A9	6	5.72303	3.207e-05	0.174733	0.533333	210.167	0.309069
ENSG00000157827	FMNL2	6	5.69602	3.205e-05	0.175561	0.666667	225.333	0.343496
ENSG00000132780	NASP	6	5.94959	3.187e-05	0.168079	0.666667	127.167	0.326068
ENSG00000116701	NCF2	6	6.11911	2.979e-05	0.163423	0.4	145.167	0.31558
ENSG00000162944	RFTN2	6	5.61777	2.959e-05	0.178007	0.333333	168.667	0.306922
ENSG00000100628	ASB2	6	6.08119	2.913e-05	0.164441	0.466667	162.167	0.344681
ENSG00000215375	MYL5	6	5.75138	2.86e-05	0.173871	0.6	221	0.344237
ENSG00000013288	MAN2B2	6	5.75138	2.86e-05	0.173871	0.6	221	0.344237
ENSG00000104375	STK3	6	5.75138	2.86e-05	0.173871	0.6	221	0.344237
ENSG00000122862	SRGN	6	5.75138	2.86e-05	0.173871	0.6	221	0.344237
ENSG00000284874	AC000093.1	6	5.75138	2.86e-05	0.173871	0.6	221	0.344237
ENSG00000286129	AC245060.7	6	5.75138	2.86e-05	0.173871	0.6	221	0.344237
ENSG00000128596	CCDC136	6	5.67614	2.825e-05	0.176176	0.4	165.667	0.310507
ENSG00000272622	AC010735.2	6	5.98046	2.767e-05	0.167211	0.4	158.833	0.306037
ENSG00000241852	C8orf58	6	5.98046	2.767e-05	0.167211	0.4	158.833	0.306037
ENSG00000092841	MYL6	6	5.64259	2.751e-05	0.177223	0.333333	178.833	0.291463
ENSG00000219891	ZSCAN12P1	6	5.97702	2.695e-05	0.167308	0.4	165.167	0.314603
ENSG00000105379	ETFB	6	5.64486	2.453e-05	0.177152	0.4	177.667	0.301871
ENSG00000168264	IRF2BP2	6	6.02583	2.336e-05	0.165952	0.466667	146.333	0.318116
ENSG00000225963	AC009950.1	6	5.71272	2.263e-05	0.175048	0.4	225.667	0.32658
ENSG00000272853	AC069544.1	6	5.71272	2.263e-05	0.175048	0.4	225.667	0.32658
ENSG00000171121	KCNMB3	6	5.96586	2.213e-05	0.16762	0.333333	170.5	0.319887
ENSG00000049130	KITLG	6	5.96586	2.213e-05	0.16762	0.333333	170.5	0.319887
ENSG00000183578	TNFAIP8L3	6	5.96586	2.213e-05	0.16762	0.333333	170.5	0.319887
ENSG00000070540	WIPI1	6	5.96586	2.213e-05	0.16762	0.333333	170.5	0.319887
ENSG00000137806	NDUFAF1	6	6.05528	2.174e-05	0.165145	0.533333	138.667	0.334137
ENSG00000169738	DCXR	6	6.05528	2.174e-05	0.165145	0.533333	138.667	0.334137
ENSG00000142655	PEX14	6	5.7435	2.114e-05	0.17411	0.466667	150.5	0.326812
ENSG00000115091	ACTR3	6	5.69141	2.101e-05	0.175703	0.533333	223.167	0.333582
ENSG00000163701	IL17RE	6	6.00008	2.057e-05	0.166664	0.6	155.833	0.32197
ENSG00000117479	SLC19A2	6	6.02525	1.967e-05	0.165968	0.4	157	0.307843
ENSG00000001084	GCLC	6	6.1488	1.868e-05	0.162633	0.533333	161.5	0.346567
ENSG00000277152	AC110048.2	6	5.97333	1.817e-05	0.167411	0.466667	180.5	0.325511
ENSG00000139211	AMIGO2	6	5.66776	1.796e-05	0.176437	0.466667	228.167	0.330676
ENSG00000149809	TM7SF2	6	6.22656	1.792e-05	0.160602	0.4	104.167	0.321981
ENSG00000103175	WFDC1	6	5.68772	1.787e-05	0.175817	0.466667	172.333	0.337909
ENSG00000136842	TMOD1	6	5.71641	1.689e-05	0.174935	0.4	216.333	0.322886
ENSG00000115661	STK16	6	5.61181	1.576e-05	0.178196	0.533333	168	0.320905
ENSG00000272899	ATP6V1FNB	6	5.89071	1.407e-05	0.169759	0.533333	170.667	0.344086
ENSG00000189410	SH2D5	6	5.99883	1.287e-05	0.166699	0.6	179.333	0.359385
ENSG00000118596	SLC16A7	6	5.60955	1.191e-05	0.178268	0.6	214.667	0.368843
ENSG00000111790	FGFR1OP2	6	5.9865	1.187e-05	0.167043	0.4	190.333	0.309446
ENSG00000169490	TM2D2	6	5.57566	1.175e-05	0.179351	0.6	211.833	0.353056
ENSG00000145247	OCIAD2	6	5.65266	1.039e-05	0.176908	0.4	208	0.313948
ENSG00000152104	PTPN14	6	5.79676	9.11e-06	0.17251	0.533333	217.5	0.348558
ENSG00000128699	ORMDL1	6	5.70374	7.88e-06	0.175324	0.666667	222.667	0.347917
ENSG00000196914	ARHGEF12	6	6.01921	7.82e-06	0.166135	0.4	161.833	0.321405
ENSG00000182952	HMGN4	6	5.70022	7.12e-06	0.175432	0.533333	166.667	0.348675
ENSG00000166685	COG1	6	5.70022	7.12e-06	0.175432	0.533333	166.667	0.348675
ENSG00000158828	PINK1	6	5.91117	7e-06	0.169171	0.466667	172.667	0.345691
ENSG00000117519	CNN3	6	5.69485	6.49e-06	0.175597	0.666667	223	0.348983
ENSG00000136603	SKIL	6	5.90429	5.64e-06	0.169368	0.466667	189.833	0.338988
ENSG00000164010	ERMAP	6	5.56987	5.47e-06	0.179537	0.533333	204.833	0.333605
ENSG00000115963	RND3	6	5.67942	5.46e-06	0.176074	0.4	172	0.325142
ENSG00000116754	SRSF11	6	6.10208	1.4e-06	0.163879	0.8	178.333	0.427658
ENSG00000255248	MIR100HG	6	5.69519	1.34e-06	0.175587	0.733333	226.5	0.352804
ENSG00000164241	C5orf63	6	5.92778	9.5e-07	0.168697	0.666667	176.833	0.383586
ENSG00000007545	CRAMP1	6	5.92778	9.5e-07	0.168697	0.666667	176.833	0.383586
ENSG00000092068	SLC7A8	6	6.1712	6.7e-07	0.162043	0.733333	125.5	0.370206
ENSG00000169184	MN1	6	6.04664	3.6e-07	0.165381	0.866667	154.833	0.394983
ENSG00000172927	MYEOV	6	5.89616	2.5e-07	0.169602	0.933333	149	0.452888
ENSG00000112511	PHF1	5	5.62389	0.00506333	0.177813	0.4	238.6	0.307216
ENSG00000217648	AL136116.3	5	5.62389	0.00506333	0.177813	0.4	238.6	0.307216
ENSG00000167555	ZNF528	5	5.80817	0.00479757	0.172171	0.3	133.8	0.266534
ENSG00000117724	CENPF	5	5.96536	0.00373248	0.167635	0.4	115	0.289673
ENSG00000196417	ZNF765	5	5.87192	0.00312358	0.170302	0.2	206.8	0.285873
ENSG00000227057	WDR46	5	6.44246	0.00311009	0.15522	0.2	85	0.272026
ENSG00000270069	MIR222HG	5	5.81136	0.00298867	0.172077	0.5	199	0.308217
ENSG00000169607	CKAP2L	5	5.65014	0.00298215	0.176987	0.1	164.2	0.271761
ENSG00000253837	AC090197.1	5	6.13521	0.00292603	0.162994	0.3	98	0.290476
ENSG00000170860	LSM3	5	6.48348	0.00289301	0.154238	0.2	127	0.272258
ENSG00000179950	PUF60	5	5.81522	0.00264425	0.171963	0.4	144.6	0.34463
ENSG00000155876	RRAGA	5	5.82931	0.00252253	0.171547	0.6	146.8	0.357561
ENSG00000264538	SUZ12P1	5	6.88081	0.00243063	0.145332	0.3	87.8	0.313978
ENSG00000178343	SHISA3	5	5.56039	0.00240138	0.179843	0.1	174.8	0.275197
ENSG00000162585	FAAP20	5	6.02156	0.00228852	0.16607	0.5	138.6	0.313832
ENSG00000162231	NXF1	5	5.79165	0.0022628	0.172662	0.6	218.4	0.343622
ENSG00000225774	SIRPAP1	5	6.3028	0.00208649	0.15866	0.1	97.4	0.296933
ENSG00000133114	GPALPP1	5	6.2055	0.00208403	0.161147	0.2	93	0.298392
ENSG00000114737	CISH	5	5.83208	0.00193583	0.171466	0.1	169.4	0.276721
ENSG00000102225	CDK16	5	5.83208	0.00193583	0.171466	0.1	169.4	0.276721
ENSG00000151632	AKR1C2	5	6.28292	0.00188606	0.159162	0.2	127.4	0.259063
ENSG00000126249	PDCD2L	5	5.46393	0.0018177	0.183018	0.5	228	0.318601
ENSG00000231407	GORAB-AS1	5	5.93877	0.00181352	0.168385	0.3	113.8	0.294057
ENSG00000198796	ALPK2	5	5.37913	0.00179917	0.185904	0.2	222.2	0.266507
ENSG00000182912	TSPEAR-AS2	5	5.96779	0.00174478	0.167566	0.4	130.4	0.293694
ENSG00000158092	NCK1	5	5.36672	0.00173323	0.186334	0.2	219.4	0.276166
ENSG00000261663	AC009065.8	5	6.19015	0.00173236	0.161547	0.3	127.4	0.286486
ENSG00000135913	USP37	5	5.86361	0.0017187	0.170543	0	131.2	0.247529
ENSG00000136770	DNAJC1	5	6.04404	0.00157263	0.165452	0.1	177.6	0.27918
ENSG00000267080	ASB16-AS1	5	6.05024	0.00154884	0.165283	0.2	172.4	0.277419
ENSG00000165655	ZNF503	5	6.26095	0.0014941	0.15972	0.2	92.6	0.279154
ENSG00000162924	REL	5	6.09671	0.00149372	0.164023	0.2	161.2	0.287143
ENSG00000106588	PSMA2	5	5.47811	0.00149272	0.182545	0.3	209.4	0.278457
ENSG00000164040	PGRMC2	5	6.60644	0.00146963	0.151367	0.4	113.6	0.348466
ENSG00000166788	SAAL1	5	5.85707	0.00146823	0.170734	0.3	196	0.300923
ENSG00000243302	AC018638.4	5	6.90991	0.00145083	0.14472	0.1	90.8	0.280997
ENSG00000267064	UXT-AS1	5	6.19351	0.0014456	0.161459	0.3	117.4	0.289383
ENSG00000107077	KDM4C	5	5.49992	0.00140714	0.181821	0.3	236	0.276995
ENSG00000219481	NBPF1	5	5.99807	0.00139405	0.16672	0.2	121.6	0.269778
ENSG00000179978	NAIPP2	5	5.92862	0.00134353	0.168673	0.2	95.8	0.264266
ENSG00000111647	UHRF1BP1L	5	6.15786	0.00126468	0.162394	0.2	150	0.288632
ENSG00000160439	RDH13	5	7.28116	0.00124889	0.137341	0.3	90	0.316608
ENSG00000128510	CPA4	5	5.80121	0.0012026	0.172378	0.3	223.4	0.312605
ENSG00000095637	SORBS1	5	6.56123	0.00114941	0.15241	0.4	96.4	0.297833
ENSG00000198162	MAN1A2	5	5.74702	0.00113123	0.174003	0.1	125.8	0.260833
ENSG00000156113	KCNMA1	5	5.37678	0.00111206	0.185985	0.3	206.8	0.293466
ENSG00000162378	ZYG11B	5	6.05637	0.00110485	0.165116	0.2	172.6	0.279417
ENSG00000043143	JADE2	5	6.05637	0.00110485	0.165116	0.2	172.6	0.279417
ENSG00000253719	ATXN7L3B	5	5.4969	0.00109823	0.181921	0.1	223.4	0.280958
ENSG00000134247	PTGFRN	5	5.80842	0.00109285	0.172164	0.5	164.6	0.307865
ENSG00000184924	PTRHD1	5	5.86663	0.00108413	0.170456	0.2	102.6	0.28232
ENSG00000162595	DIRAS3	5	6.2971	0.00107099	0.158803	0.4	116.6	0.29519
ENSG00000155875	SAXO1	5	6.40614	0.00106492	0.1561	0.2	92	0.300984
ENSG00000166352	IFTAP	5	5.97266	0.0010649	0.16743	0.4	108.4	0.30565
ENSG00000146083	RNF44	5	5.75877	0.00106125	0.173648	0.1	131	0.25873
ENSG00000226174	TEX22	5	5.61466	0.00102902	0.178105	0.6	228.2	0.343675
ENSG00000179241	LDLRAD3	5	6.36387	0.00100897	0.157137	0.2	90	0.286262
ENSG00000284649	AC009093.8	5	6.3876	0.00099791	0.156553	0.5	117.4	0.321644
ENSG00000125743	SNRPD2	5	5.66692	0.00094734	0.176463	0.2	174.8	0.279808
ENSG00000213976	AC010615.1	5	6.26036	0.00093065	0.159735	0.3	142.2	0.313216
ENSG00000142197	DOP1B	5	6.05008	0.00092716	0.165287	0.1	95.6	0.277778
ENSG00000179958	DCTPP1	5	6.13689	0.00090553	0.162949	0.3	157.2	0.322793
ENSG00000257285	AL132780.1	5	6.85145	0.00088936	0.145954	0.2	98.2	0.284058
ENSG00000102935	ZNF423	5	5.69602	0.000849	0.175561	0.2	193.8	0.263847
ENSG00000132128	LRRC41	5	5.5619	0.00084263	0.179795	0.4	226.6	0.328592
ENSG00000243335	KCTD7	5	5.5619	0.00084263	0.179795	0.4	226.6	0.328592
ENSG00000230359	TPI1P2	5	6.02835	0.00083241	0.165883	0.2	161.6	0.303955
ENSG00000036054	TBC1D23	5	6.5609	0.00081262	0.152418	0.4	105.4	0.331447
ENSG00000176595	KBTBD11	5	6.5609	0.00081262	0.152418	0.4	105.4	0.331447
ENSG00000022840	RNF10	5	5.70743	0.00080994	0.17521	0.3	172.8	0.314754
ENSG00000167130	DOLPP1	5	6.13169	0.00079744	0.163087	0.2	150.8	0.296063
ENSG00000169964	TMEM42	5	5.98557	0.00079534	0.167068	0.3	132.4	0.3
ENSG00000165115	KIF27	5	5.41881	0.00078855	0.184543	0.4	213.4	0.31568
ENSG00000145982	FARS2	5	6.14679	0.00077862	0.162687	0.2	133.6	0.284615
ENSG00000104529	EEF1D	5	6.14679	0.00077862	0.162687	0.2	133.6	0.284615
ENSG00000214013	GANC	5	6.14679	0.00077862	0.162687	0.2	133.6	0.284615
ENSG00000251322	SHANK3	5	5.68176	0.00077861	0.176002	0.4	199.4	0.321613
ENSG00000183762	KREMEN1	5	5.87896	0.00076877	0.170098	0.4	206.8	0.31303
ENSG00000248869	LINC02511	5	6.23687	0.00076258	0.160337	0.4	127.8	0.3
ENSG00000188846	RPL14	5	6.05444	0.00073736	0.165168	0.2	134.6	0.295595
ENSG00000173517	PEAK1	5	6.00805	0.00073244	0.166443	0.3	165.6	0.282735
ENSG00000197879	MYO1C	5	6.00805	0.00073244	0.166443	0.3	165.6	0.282735
ENSG00000170899	GSTA4	5	6.31874	0.00071757	0.158259	0.2	89.8	0.286538
ENSG00000154710	RABGEF1	5	6.28259	0.0007139	0.15917	0.3	95.4	0.320134
ENSG00000254810	AP001189.3	5	5.67782	0.00070074	0.176124	0.2	167.2	0.291958
ENSG00000173905	GOLIM4	5	6.01283	0.0007002	0.166311	0.3	166.4	0.293993
ENSG00000185760	KCNQ5	5	5.94078	0.00069838	0.168328	0.1	132	0.268163
ENSG00000179262	RAD23A	5	5.63068	0.00069664	0.177598	0.5	215.2	0.323123
ENSG00000158201	ABHD3	5	6.23016	0.00068278	0.160509	0.3	161.4	0.302064
ENSG00000234028	EIF2AK3-DT	5	6.32939	0.00068097	0.157993	0.4	92	0.316552
ENSG00000146701	MDH2	5	5.66943	0.00065341	0.176384	0.3	192.8	0.294495
ENSG00000119421	NDUFA8	5	5.66943	0.00065341	0.176384	0.3	192.8	0.294495
ENSG00000104043	ATP8B4	5	5.58455	0.00062773	0.179065	0.3	238.6	0.315079
ENSG00000151320	AKAP6	5	5.64905	0.00062612	0.177021	0.2	155.6	0.276021
ENSG00000205302	SNX2	5	5.64536	0.00061362	0.177137	0.3	172	0.300175
ENSG00000258515	AL355075.2	5	6.00713	0.00061241	0.166469	0.3	94.2	0.301282
ENSG00000105402	NAPA	5	5.73117	0.00060332	0.174484	0.2	188.8	0.267994
ENSG00000285799	AL645929.2	5	6.35439	0.00060219	0.157372	0.2	138.8	0.295727
ENSG00000106633	GCK	5	6.35439	0.00060219	0.157372	0.2	138.8	0.295727
ENSG00000280254	AC233723.2	5	5.70869	0.00058799	0.175172	0.2	174.6	0.293761
ENSG00000170881	RNF139	5	5.82964	0.00055319	0.171537	0.3	128.6	0.297222
ENSG00000138696	BMPR1B	5	5.7591	0.0005352	0.173638	0.4	198	0.314286
ENSG00000213442	RPL18AP3	5	5.7591	0.0005352	0.173638	0.4	198	0.314286
ENSG00000080546	SESN1	5	6.67883	0.00053037	0.149727	0.4	113.2	0.316201
ENSG00000280071	GATD3B	5	6.67883	0.00053037	0.149727	0.4	113.2	0.316201
ENSG00000131797	CLUHP3	5	5.85195	0.00050724	0.170883	0.2	177.4	0.298316
ENSG00000172197	MBOAT1	5	5.91268	0.00050471	0.169128	0.2	138.2	0.276707
ENSG00000106683	LIMK1	5	5.66532	0.00049324	0.176512	0.3	193.2	0.295107
ENSG00000173540	GMPPB	5	6.54194	0.00048806	0.15286	0.4	149.4	0.327632
ENSG00000131503	ANKHD1	5	6.54194	0.00048806	0.15286	0.4	149.4	0.327632
ENSG00000176438	SYNE3	5	6.54194	0.00048806	0.15286	0.4	149.4	0.327632
ENSG00000110955	ATP5F1B	5	5.64125	0.00048624	0.177266	0.3	191.4	0.294607
ENSG00000131899	LLGL1	5	5.61433	0.00047688	0.178116	0.3	180	0.306826
ENSG00000100359	SGSM3	5	7.0562	0.0004719	0.141719	0.3	90.8	0.343182
ENSG00000128692	EIF2S2P4	5	5.7841	0.00047018	0.172888	0.3	189.4	0.294704
ENSG00000231074	HCG18	5	5.57448	0.00046652	0.179389	0.5	225.4	0.310621
ENSG00000181894	ZNF329	5	6.23905	0.00046247	0.160281	0.3	136.4	0.295652
ENSG00000082516	GEMIN5	5	6.0905	0.00046157	0.16419	0.5	162	0.302804
ENSG00000283236	AC074141.1	5	7.05796	0.00046092	0.141684	0.3	93.6	0.325
ENSG00000164542	KIAA0895	5	5.65769	0.00045811	0.176751	0.3	186.2	0.304746
ENSG00000237807	AC022034.1	5	6.04722	0.00045064	0.165365	0.2	131.2	0.284783
ENSG00000091622	PITPNM3	5	6.04722	0.00045064	0.165365	0.2	131.2	0.284783
ENSG00000198939	ZFP2	5	6.36437	0.00044915	0.157125	0.4	123.4	0.334783
ENSG00000172817	CYP7B1	5	6.33015	0.00044579	0.157974	0.3	125	0.293176
ENSG00000223519	KIF28P	5	6.40127	0.00044303	0.156219	0.4	131.8	0.345026
ENSG00000159921	GNE	5	6.40127	0.00044303	0.156219	0.4	131.8	0.345026
ENSG00000137642	SORL1	5	5.65224	0.00044219	0.176921	0.4	150	0.347564
ENSG00000158987	RAPGEF6	5	5.72941	0.00044042	0.174538	0.3	172.4	0.318081
ENSG00000153094	BCL2L11	5	6.25818	0.00043664	0.159791	0.4	134.8	0.334491
ENSG00000163449	TMEM169	5	6.25818	0.00043664	0.159791	0.4	134.8	0.334491
ENSG00000171204	TMEM126B	5	5.79265	0.00043183	0.172632	0.3	137.8	0.321028
ENSG00000074590	NUAK1	5	5.76984	0.0004297	0.173315	0.4	132.2	0.313539
ENSG00000052126	PLEKHA5	5	5.90757	0.00042829	0.169274	0.3	181	0.30906
ENSG00000163531	NFASC	5	5.5765	0.00042005	0.179324	0.3	241	0.308184
ENSG00000167930	FAM234A	5	5.55679	0.00041121	0.17996	0.3	198.4	0.286831
ENSG00000085274	MYNN	5	5.88047	0.00039603	0.170054	0.3	135.2	0.289079
ENSG00000237945	LINC00649	5	6.05645	0.00038756	0.165113	0.2	139.8	0.287243
ENSG00000148840	PPRC1	5	5.57608	0.00038294	0.179338	0.2	177.6	0.282166
ENSG00000184185	KCNJ12	5	5.93072	0.00038006	0.168614	0.4	133.8	0.314353
ENSG00000099889	ARVCF	5	5.93072	0.00038006	0.168614	0.4	133.8	0.314353
ENSG00000238228	OR7E7P	5	5.86286	0.00037773	0.170565	0.6	175	0.317029
ENSG00000230333	AC004160.1	5	5.475	0.0003776	0.182648	0.2	192.2	0.279592
ENSG00000154928	EPHB1	5	5.56115	0.00037615	0.179819	0.1	178	0.31014
ENSG00000100151	PICK1	5	5.56115	0.00037615	0.179819	0.1	178	0.31014
ENSG00000155760	FZD7	5	6.80968	0.00037496	0.14685	0.4	126.2	0.374481
ENSG00000168807	SNTB2	5	6.80968	0.00037496	0.14685	0.4	126.2	0.374481
ENSG00000270020	AC009108.3	5	6.80968	0.00037496	0.14685	0.4	126.2	0.374481
ENSG00000105737	GRIK5	5	6.80968	0.00037496	0.14685	0.4	126.2	0.374481
ENSG00000171858	RPS21	5	5.84239	0.00037262	0.171163	0.6	166.2	0.310654
ENSG00000120868	APAF1	5	6.01216	0.00036839	0.16633	0.2	174.4	0.289517
ENSG00000108344	PSMD3	5	5.69921	0.00035977	0.175463	0.5	250.6	0.326728
ENSG00000205133	TRIQK	5	5.9204	0.00035742	0.168908	0.2	127.6	0.278947
ENSG00000134470	IL15RA	5	5.57943	0.00035432	0.17923	0.3	230.2	0.304095
ENSG00000176749	CDK5R1	5	6.21263	0.0003507	0.160962	0.2	97.6	0.309554
ENSG00000272902	TBC1D8-AS1	5	7.18957	0.00034834	0.13909	0.4	95	0.355805
ENSG00000149930	TAOK2	5	7.18957	0.00034834	0.13909	0.4	95	0.355805
ENSG00000197157	SND1	5	5.58145	0.00034528	0.179165	0.3	225.8	0.300666
ENSG00000119965	C10orf88	5	7.07272	0.00034325	0.141388	0.3	92.4	0.338971
ENSG00000260400	AL513534.2	5	6.24786	0.00034101	0.160055	0.1	166.8	0.275622
ENSG00000139517	LNX2	5	5.65157	0.00034025	0.176942	0.2	219	0.313917
ENSG00000145332	KLHL8	5	5.70659	0.00033967	0.175236	0.3	178.6	0.295854
ENSG00000183801	OLFML1	5	5.64645	0.0003354	0.177102	0.4	234.6	0.337554
ENSG00000182326	C1S	5	5.64645	0.0003354	0.177102	0.4	234.6	0.337554
ENSG00000077312	SNRPA	5	5.55796	0.00032232	0.179922	0.4	215.2	0.305682
ENSG00000130734	ATG4D	5	5.81396	0.00032208	0.172	0.3	168.2	0.295088
ENSG00000160633	SAFB	5	5.88995	0.0003167	0.169781	0.2	174.8	0.275829
ENSG00000173898	SPTBN2	5	6.11424	0.00031505	0.163553	0.1	151.8	0.301796
ENSG00000107779	BMPR1A	5	6.11424	0.00031505	0.163553	0.1	151.8	0.301796
ENSG00000185052	SLC24A3	5	6.11424	0.00031505	0.163553	0.1	151.8	0.301796
ENSG00000204568	MRPS18B	5	6.87326	0.0003117	0.145491	0.4	92.2	0.312542
ENSG00000138180	CEP55	5	6.26942	0.00030688	0.159504	0.3	86.8	0.312635
ENSG00000270804	AC010326.4	5	6.26942	0.00030688	0.159504	0.3	86.8	0.312635
ENSG00000197647	ZNF433	5	5.97383	0.0003047	0.167397	0.1	118	0.285645
ENSG00000226179	LINC00685	5	5.8507	0.00030222	0.17092	0.3	140.2	0.297034
ENSG00000177169	ULK1	5	7.07289	0.00029871	0.141385	0.3	94.4	0.350746
ENSG00000274605	PCCA-DT	5	7.07289	0.00029871	0.141385	0.3	94.4	0.350746
ENSG00000235649	MXRA5Y	5	7.07289	0.00029871	0.141385	0.3	94.4	0.350746
ENSG00000165072	MAMDC2	5	7.06803	0.00029608	0.141482	0.2	93.2	0.321799
ENSG00000256802	AC022613.1	5	5.96687	0.00029395	0.167592	0.1	177.8	0.275583
ENSG00000140285	FGF7	5	5.53548	0.00029348	0.180653	0.5	223.2	0.346812
ENSG00000207561	MIR635	5	5.78561	0.00029289	0.172843	0.3	190.2	0.295031
ENSG00000076248	UNG	5	6.05209	0.00028857	0.165232	0.6	167.8	0.332937
ENSG00000236036	LINC00445	5	6.05209	0.00028857	0.165232	0.6	167.8	0.332937
ENSG00000102796	DHRS12	5	6.05209	0.00028857	0.165232	0.6	167.8	0.332937
ENSG00000259146	AC005476.2	5	6.05209	0.00028857	0.165232	0.6	167.8	0.332937
ENSG00000207342	Y_RNA	5	6.05209	0.00028857	0.165232	0.6	167.8	0.332937
ENSG00000269940	AL049840.4	5	6.05209	0.00028857	0.165232	0.6	167.8	0.332937
ENSG00000178297	TMPRSS9	5	6.05209	0.00028857	0.165232	0.6	167.8	0.332937
ENSG00000076944	STXBP2	5	6.05209	0.00028857	0.165232	0.6	167.8	0.332937
ENSG00000233901	LINC01503	5	5.85866	0.00028781	0.170687	0.5	202.6	0.344218
ENSG00000167716	WDR81	5	5.85866	0.00028781	0.170687	0.5	202.6	0.344218
ENSG00000131469	RPL27	5	6.50889	0.00028049	0.153636	0.4	113.2	0.301867
ENSG00000108826	MRPL27	5	5.93005	0.00027957	0.168633	0.2	166.6	0.292443
ENSG00000113240	CLK4	5	5.64058	0.00027815	0.177287	0.4	211.8	0.297472
ENSG00000041802	LSG1	5	5.82327	0.00027651	0.171725	0.5	151.6	0.326724
ENSG00000224699	LAMTOR5-AS1	5	6.14947	0.00027435	0.162616	0.2	100.2	0.290116
ENSG00000185201	IFITM2	5	5.63764	0.00027224	0.177379	0.4	224.4	0.308242
ENSG00000122359	ANXA11	5	5.72999	0.00027157	0.17452	0.4	120.4	0.294377
ENSG00000180530	NRIP1	5	6.03338	0.00027135	0.165744	0.2	99.4	0.284241
ENSG00000151967	SCHIP1	5	5.65509	0.00026966	0.176832	0.2	186.2	0.296805
ENSG00000020256	ZFP64	5	5.64603	0.00026904	0.177116	0.2	214.4	0.306152
ENSG00000151131	C12orf45	5	5.88727	0.00026604	0.169858	0.4	159.4	0.31753
ENSG00000121621	KIF18A	5	6.07809	0.00026555	0.164525	0.3	100	0.297313
ENSG00000118473	SGIP1	5	5.87217	0.00026491	0.170295	0.4	154	0.316461
ENSG00000119927	GPAM	5	6.01518	0.00026106	0.166246	0.2	157.6	0.300574
ENSG00000114745	GORASP1	5	7.12087	0.0002592	0.140432	0.4	94.8	0.354307
ENSG00000204590	GNL1	5	5.86303	0.00025498	0.17056	0.2	171	0.281983
ENSG00000160211	G6PD	5	5.65727	0.00025408	0.176764	0.3	218.8	0.320528
ENSG00000164611	PTTG1	5	5.70408	0.00025248	0.175313	0.5	136.2	0.310251
ENSG00000165152	PGAP4	5	5.97417	0.0002488	0.167387	0.3	155.6	0.277005
ENSG00000109576	AADAT	5	6.10384	0.00024444	0.163831	0.5	113.2	0.338922
ENSG00000184058	TBX1	5	6.10384	0.00024444	0.163831	0.5	113.2	0.338922
ENSG00000172037	LAMB2	5	5.66491	0.00024411	0.176525	0.4	224.8	0.310497
ENSG00000271646	IRF2-DT	5	5.66491	0.00024411	0.176525	0.4	224.8	0.310497
ENSG00000256229	ZNF486	5	5.66491	0.00024411	0.176525	0.4	224.8	0.310497
ENSG00000131477	RAMP2	5	5.41285	0.00024223	0.184746	0.1	186.6	0.287481
ENSG00000162642	C1orf52	5	6.06475	0.00023678	0.164887	0.3	105	0.325466
ENSG00000129993	CBFA2T3	5	6.06475	0.00023678	0.164887	0.3	105	0.325466
ENSG00000213983	AP1G2	5	5.90505	0.00023609	0.169347	0.4	152.2	0.319328
ENSG00000287091	AC009961.3	5	6.22161	0.00023352	0.16073	0.5	109.4	0.303333
ENSG00000269190	FBXO17	5	6.22161	0.00023352	0.16073	0.5	109.4	0.303333
ENSG00000249700	SRD5A3-AS1	5	6.33426	0.00022774	0.157872	0.3	107.6	0.29027
ENSG00000143367	TUFT1	5	5.52525	0.00022065	0.180987	0.4	196	0.317342
ENSG00000188878	FBF1	5	5.91495	0.00021734	0.169063	0.2	157	0.312575
ENSG00000162139	NEU3	5	6.32998	0.0002173	0.157978	0.4	106.8	0.303409
ENSG00000165895	ARHGAP42	5	6.32998	0.0002173	0.157978	0.4	106.8	0.303409
ENSG00000143457	GOLPH3L	5	6.69619	0.00021713	0.149339	0.4	113.8	0.314365
ENSG00000251669	FAM86EP	5	6.69619	0.00021713	0.149339	0.4	113.8	0.314365
ENSG00000155275	TRMT44	5	6.69619	0.00021713	0.149339	0.4	113.8	0.314365
ENSG00000167523	SPATA33	5	6.69619	0.00021713	0.149339	0.4	113.8	0.314365
ENSG00000181610	MRPS23	5	6.69619	0.00021713	0.149339	0.4	113.8	0.314365
ENSG00000130244	FAM98C	5	6.69619	0.00021713	0.149339	0.4	113.8	0.314365
ENSG00000077684	JADE1	5	6.13664	0.0002149	0.162956	0.3	103.2	0.294556
ENSG00000258949	AL049870.3	5	6.2867	0.00021119	0.159066	0.4	111.8	0.303804
ENSG00000146670	CDCA5	5	5.74174	0.00021019	0.174163	0.3	160.2	0.331677
ENSG00000137814	HAUS2	5	5.96896	0.0002087	0.167533	0.4	112	0.331751
ENSG00000235927	NEXN-AS1	5	6.06945	0.00020807	0.16476	0.4	95.4	0.339502
ENSG00000181467	RAP2B	5	5.4927	0.00020488	0.18206	0.2	199.8	0.291947
ENSG00000091651	ORC6	5	6.29718	0.00020432	0.158801	0.2	137.2	0.301987
ENSG00000054611	TBC1D22A	5	5.615	0.00020431	0.178094	0.5	231.8	0.332092
ENSG00000083896	YTHDC1	5	5.72278	0.00020343	0.17474	0.4	239.2	0.351765
ENSG00000012983	MAP4K5	5	5.72278	0.00020343	0.17474	0.4	239.2	0.351765
ENSG00000108381	ASPA	5	5.72278	0.00020343	0.17474	0.4	239.2	0.351765
ENSG00000250295	RDH10-AS1	5	5.59671	0.0002034	0.178676	0.4	207.4	0.283721
ENSG00000130787	HIP1R	5	5.93139	0.00020148	0.168595	0.2	139.4	0.273084
ENSG00000101955	SRPX	5	5.49857	0.0002012	0.181865	0.2	209.4	0.269935
ENSG00000115109	EPB41L5	5	5.90765	0.00019989	0.169272	0.4	131.6	0.319708
ENSG00000281809	LINC01394	5	5.47291	0.00019685	0.182718	0.2	221.6	0.290933
ENSG00000183597	TANGO2	5	5.70399	0.00019211	0.175316	0.3	193.2	0.296319
ENSG00000163684	RPP14	5	5.48616	0.00019176	0.182277	0.3	214	0.281316
ENSG00000104611	SH2D4A	5	5.69619	0.00018844	0.175556	0.4	216.4	0.352443
ENSG00000036672	USP2	5	6.05259	0.00018738	0.165218	0.4	164	0.308475
ENSG00000038274	MAT2B	5	5.90429	0.00018644	0.169368	0.6	152.8	0.37451
ENSG00000081692	JMJD4	5	5.84256	0.00018374	0.171158	0.4	159.2	0.333333
ENSG00000137824	RMDN3	5	5.84256	0.00018374	0.171158	0.4	159.2	0.333333
ENSG00000164366	CCDC127	5	5.44598	0.00018297	0.183622	0.1	182.8	0.284243
ENSG00000101825	MXRA5	5	5.5905	0.00018151	0.178875	0.4	196.6	0.320195
ENSG00000076513	ANKRD13A	5	5.5905	0.00018151	0.178875	0.4	196.6	0.320195
ENSG00000124486	USP9X	5	5.59554	0.00018144	0.178714	0.3	248.4	0.324183
ENSG00000139209	SLC38A4	5	6.36387	0.00018054	0.157137	0.4	109.6	0.313143
ENSG00000150907	FOXO1	5	5.807	0.0001797	0.172206	0.4	178.4	0.316519
ENSG00000279412	AC020763.3	5	5.807	0.0001797	0.172206	0.4	178.4	0.316519
ENSG00000115073	ACTR1B	5	6.30783	0.00017788	0.158533	0.5	109.4	0.342947
ENSG00000089692	LAG3	5	5.8944	0.00017643	0.169653	0.1	182.2	0.292903
ENSG00000176953	NFATC2IP	5	5.71884	0.00017621	0.174861	0.6	211.4	0.323737
ENSG00000112964	GHR	5	5.63781	0.00017465	0.177374	0.3	152.6	0.295349
ENSG00000176463	SLCO3A1	5	5.78561	0.00017424	0.172843	0.3	190	0.311475
ENSG00000130985	UBA1	5	5.64477	0.00017017	0.177155	0.4	178.4	0.300337
ENSG00000225032	AL162586.1	5	5.53682	0.0001683	0.180609	0.5	209	0.306452
ENSG00000023287	RB1CC1	5	6.37007	0.00016469	0.156984	0.3	103.8	0.312048
ENSG00000162383	SLC1A7	5	5.7258	0.00016339	0.174648	0.5	150	0.334076
ENSG00000220201	ZGLP1	5	5.74786	0.00016154	0.173978	0.4	206	0.328754
ENSG00000134508	CABLES1	5	6.15081	0.00015917	0.16258	0.3	162	0.292948
ENSG00000137941	TTLL7	5	5.58648	0.00015522	0.179004	0.4	225.6	0.319547
ENSG00000073008	PVR	5	5.58648	0.00015522	0.179004	0.4	225.6	0.319547
ENSG00000101361	NOP56	5	5.66616	0.00015342	0.176486	0.4	197.2	0.313514
ENSG00000213073	CHP1P2	5	5.95781	0.0001514	0.167847	0.6	148.6	0.373804
ENSG00000212864	RNF208	5	5.76187	0.00014799	0.173555	0.3	139.6	0.296391
ENSG00000156467	UQCRB	5	6.46511	0.00014418	0.154676	0.5	114.2	0.316343
ENSG00000174697	LEP	5	6.3512	0.00014394	0.157451	0.3	95.4	0.344928
ENSG00000167483	NIBAN3	5	6.3512	0.00014394	0.157451	0.3	95.4	0.344928
ENSG00000144681	STAC	5	5.62473	0.00014247	0.177786	0.4	163	0.328629
ENSG00000143952	VPS54	5	5.85288	0.00014137	0.170856	0.6	226.8	0.343854
ENSG00000183323	CCDC125	5	7.40874	0.0001394	0.134976	0.5	91.8	0.370161
ENSG00000269609	RPARP-AS1	5	5.73167	0.00013733	0.174469	0.4	205.6	0.303846
ENSG00000136048	DRAM1	5	5.60946	0.00013661	0.17827	0.5	220.8	0.318615
ENSG00000109046	WSB1	5	5.60946	0.00013661	0.17827	0.5	220.8	0.318615
ENSG00000172156	CCL11	5	5.60946	0.00013661	0.17827	0.5	220.8	0.318615
ENSG00000108691	CCL2	5	5.4901	0.00013658	0.182146	0.3	230.6	0.310094
ENSG00000170537	TMC7	5	5.51476	0.00013618	0.181331	0.1	222.4	0.301359
ENSG00000226752	CUTALP	5	5.52533	0.00013398	0.180985	0.3	209.6	0.28221
ENSG00000167778	SPRYD3	5	5.8533	0.00013395	0.170844	0.5	146	0.356968
ENSG00000001460	STPG1	5	5.56928	0.00013285	0.179556	0.3	233.2	0.329745
ENSG00000160345	C9orf116	5	5.86177	0.00013196	0.170597	0.4	125.4	0.297156
ENSG00000139624	CERS5	5	5.88794	0.00013026	0.169839	0.4	158.8	0.337872
ENSG00000169230	PRELID1	5	5.78384	0.00013026	0.172895	0.5	225	0.341945
ENSG00000132254	ARFIP2	5	5.78384	0.00013026	0.172895	0.5	225	0.341945
ENSG00000159256	MORC3	5	5.78384	0.00013026	0.172895	0.5	225	0.341945
ENSG00000277215	SPANXA2-OT1	5	5.9672	0.00012928	0.167583	0.3	164	0.315385
ENSG00000165724	ZMYND19	5	5.58036	0.00012895	0.1792	0.2	238.4	0.316755
ENSG00000196507	TCEAL3	5	5.64259	0.00012681	0.177223	0.3	245	0.333243
ENSG00000224051	CPTP	5	5.74618	0.00012545	0.174029	0.7	215.8	0.348627
ENSG00000214367	HAUS3	5	5.74618	0.00012545	0.174029	0.7	215.8	0.348627
ENSG00000169247	SH3TC2	5	5.74618	0.00012545	0.174029	0.7	215.8	0.348627
ENSG00000106003	LFNG	5	5.74618	0.00012545	0.174029	0.7	215.8	0.348627
ENSG00000184304	PRKD1	5	5.74618	0.00012545	0.174029	0.7	215.8	0.348627
ENSG00000165322	ARHGAP12	5	5.54706	0.00012494	0.180276	0.4	210.6	0.323195
ENSG00000196407	THEM5	5	6.25172	0.00012453	0.159956	0.3	144	0.328767
ENSG00000054654	SYNE2	5	6.25172	0.00012453	0.159956	0.3	144	0.328767
ENSG00000115290	GRB14	5	5.70324	0.00012294	0.175339	0.3	188.6	0.307015
ENSG00000055147	FAM114A2	5	6.013	0.00012176	0.166306	0.5	123.4	0.346629
ENSG00000150672	DLG2	5	6.013	0.00012176	0.166306	0.5	123.4	0.346629
ENSG00000227354	RBM26-AS1	5	6.013	0.00012176	0.166306	0.5	123.4	0.346629
ENSG00000164258	NDUFS4	5	7.43315	0.00012086	0.134532	0.4	89.6	0.356972
ENSG00000122550	KLHL7	5	7.43315	0.00012086	0.134532	0.4	89.6	0.356972
ENSG00000188921	HACD4	5	7.43315	0.00012086	0.134532	0.4	89.6	0.356972
ENSG00000167920	TMEM99	5	7.43315	0.00012086	0.134532	0.4	89.6	0.356972
ENSG00000132661	NXT1	5	6.26665	0.00011967	0.159575	0.5	123	0.317829
ENSG00000171992	SYNPO	5	5.58816	0.00011914	0.17895	0.4	221.2	0.309371
ENSG00000178381	ZFAND2A	5	5.58816	0.00011914	0.17895	0.4	221.2	0.309371
ENSG00000167528	ZNF641	5	5.58816	0.00011914	0.17895	0.4	221.2	0.309371
ENSG00000157869	RAB28	5	5.5942	0.00011576	0.178757	0.1	146.8	0.265336
ENSG00000140262	TCF12	5	6.50788	0.00011573	0.15366	0.5	117	0.318801
ENSG00000182310	SPACA6	5	5.48859	0.00011531	0.182196	0.2	209.6	0.269152
ENSG00000235609	AF127577.4	5	5.69267	0.00011405	0.175665	0.3	197.8	0.326281
ENSG00000236540	AC006547.1	5	5.82922	0.00011187	0.171549	0.4	173.2	0.3258
ENSG00000142233	NTN5	5	5.57792	0.00011101	0.179278	0.3	152	0.304208
ENSG00000131013	PPIL4	5	5.96636	0.00011042	0.167606	0.5	141	0.354271
ENSG00000184985	SORCS2	5	5.76824	0.00010714	0.173363	0.4	159.8	0.301701
ENSG00000171155	C1GALT1C1	5	5.91587	0.00010625	0.169037	0.7	152.2	0.367633
ENSG00000126653	NSRP1	5	5.91587	0.00010625	0.169037	0.7	152.2	0.367633
ENSG00000176714	CCDC121	5	5.72186	0.00010389	0.174768	0.6	221.2	0.381379
ENSG00000116095	PLEKHA3	5	5.72186	0.00010389	0.174768	0.6	221.2	0.381379
ENSG00000031003	FAM13B	5	5.72186	0.00010389	0.174768	0.6	221.2	0.381379
ENSG00000197535	MYO5A	5	5.72186	0.00010389	0.174768	0.6	221.2	0.381379
ENSG00000122435	TRMT13	5	5.43919	0.0001008	0.183851	0.3	183.6	0.29644
ENSG00000111011	RSRC2	5	6.09906	9.94e-05	0.16396	0.4	116.4	0.340351
ENSG00000112297	CRYBG1	5	6.04831	9.78e-05	0.165335	0.2	152.8	0.321519
ENSG00000154814	OXNAD1	5	6.32	9.765e-05	0.158228	0.5	116	0.316076
ENSG00000104689	TNFRSF10A	5	5.64704	9.734e-05	0.177084	0.5	247	0.325
ENSG00000279088	AC022400.6	5	5.64704	9.734e-05	0.177084	0.5	247	0.325
ENSG00000183668	PSG9	5	5.64704	9.734e-05	0.177084	0.5	247	0.325
ENSG00000100036	SLC35E4	5	5.64704	9.734e-05	0.177084	0.5	247	0.325
ENSG00000248890	HHIP-AS1	5	6.03145	9.69e-05	0.165797	0.3	155.8	0.306299
ENSG00000107438	PDLIM1	5	5.71506	9.567e-05	0.174976	0.4	206.4	0.317231
ENSG00000134352	IL6ST	5	5.62229	9.547e-05	0.177863	0.4	173.4	0.342012
ENSG00000115641	FHL2	5	5.72295	9.488e-05	0.174735	0.5	209.8	0.321779
ENSG00000188976	NOC2L	5	6.32813	9.472e-05	0.158024	0.4	118.8	0.316267
ENSG00000151292	CSNK1G3	5	6.32813	9.472e-05	0.158024	0.4	118.8	0.316267
ENSG00000105287	PRKD2	5	5.99379	9.384e-05	0.166839	0.4	104.4	0.326646
ENSG00000134802	SLC43A3	5	5.69183	9.342e-05	0.17569	0.5	231	0.318621
ENSG00000072832	CRMP1	5	5.83442	9.342e-05	0.171397	0.3	112	0.289637
ENSG00000122417	ODF2L	5	5.7596	9.062e-05	0.173623	0.4	181.2	0.319788
ENSG00000143553	SNAPIN	5	5.7596	9.062e-05	0.173623	0.4	181.2	0.319788
ENSG00000155962	CLIC2	5	5.89171	9.059e-05	0.16973	0.2	187.6	0.297615
ENSG00000156273	BACH1	5	5.89171	9.059e-05	0.16973	0.2	187.6	0.297615
ENSG00000213397	HAUS7	5	5.81631	8.964e-05	0.17193	0.3	197.8	0.324795
ENSG00000154114	TBCEL	5	6.01963	8.876e-05	0.166123	0.3	156	0.323237
ENSG00000276953	TRBV12-4	5	6.06165	8.674e-05	0.164972	0.4	146.8	0.329148
ENSG00000116221	MRPL37	5	5.53129	8.659e-05	0.18079	0.4	209.4	0.323148
ENSG00000136827	TOR1A	5	5.53129	8.659e-05	0.18079	0.4	209.4	0.323148
ENSG00000163521	GLB1L	5	6.08564	8.53e-05	0.164321	0.4	97	0.363296
ENSG00000269825	AC022150.4	5	6.3366	8.495e-05	0.157813	0.4	126.2	0.347658
ENSG00000058056	USP13	5	5.74107	8.138e-05	0.174184	0.5	183.4	0.300821
ENSG00000137267	TUBB2A	5	5.72328	7.937e-05	0.174725	0.4	199.8	0.334114
ENSG00000128791	TWSG1	5	6.1748	7.854e-05	0.161948	0.4	128.2	0.3257
ENSG00000167461	RAB8A	5	5.59042	7.835e-05	0.178877	0.3	153.8	0.292571
ENSG00000276180	H4C9	5	6.05284	7.779e-05	0.165212	0.3	154.4	0.32327
ENSG00000111058	ACSS3	5	6.38391	7.772e-05	0.156644	0.3	136.4	0.329469
ENSG00000035664	DAPK2	5	5.52583	7.733e-05	0.180968	0.2	208.2	0.281572
ENSG00000100075	SLC25A1	5	5.52583	7.733e-05	0.180968	0.2	208.2	0.281572
ENSG00000135622	SEMA4F	5	5.66038	7.696e-05	0.176667	0.5	235.8	0.337536
ENSG00000179630	LACC1	5	5.74794	7.632e-05	0.173975	0.4	228	0.340807
ENSG00000131473	ACLY	5	5.74794	7.632e-05	0.173975	0.4	228	0.340807
ENSG00000169087	HSPBAP1	5	6.16943	7.6e-05	0.162089	0.4	130.2	0.313735
ENSG00000258405	ZNF578	5	5.744	7.58e-05	0.174095	0.6	194	0.293939
ENSG00000143126	CELSR2	5	6.20039	7.565e-05	0.16128	0.4	106.2	0.332288
ENSG00000167397	VKORC1	5	5.90497	7.543e-05	0.169349	0.2	185.8	0.305766
ENSG00000175309	PHYKPL	5	5.73402	7.519e-05	0.174398	0.4	208.4	0.320308
ENSG00000166432	ZMAT1	5	5.98834	7.507e-05	0.166991	0.4	138.4	0.348615
ENSG00000014216	CAPN1	5	5.83736	7.377e-05	0.17131	0.3	135.2	0.322488
ENSG00000110395	CBL	5	5.83736	7.377e-05	0.17131	0.3	135.2	0.322488
ENSG00000102967	DHODH	5	5.74576	7.301e-05	0.174041	0.4	190.8	0.303339
ENSG00000069275	NUCKS1	5	5.69619	7.295e-05	0.175556	0.2	192	0.314614
ENSG00000103365	GGA2	5	5.51082	7.282e-05	0.181461	0.4	195.6	0.31567
ENSG00000213123	TCTEX1D2	5	5.48717	7.257e-05	0.182243	0.4	214.2	0.298466
ENSG00000167701	GPT	5	5.48717	7.257e-05	0.182243	0.4	214.2	0.298466
ENSG00000176909	MAMSTR	5	5.48717	7.257e-05	0.182243	0.4	214.2	0.298466
ENSG00000108947	EFNB3	5	5.47735	7.213e-05	0.18257	0.4	211.2	0.338141
ENSG00000100106	TRIOBP	5	5.61106	7.208e-05	0.17822	0.3	195	0.303427
ENSG00000164403	SHROOM1	5	5.74711	7.197e-05	0.174001	0.5	182.4	0.353488
ENSG00000144161	ZC3H8	5	5.63186	7.03e-05	0.177561	0.3	179.2	0.333955
ENSG00000137413	TAF8	5	5.77219	7e-05	0.173245	0.6	225	0.341945
ENSG00000141759	TXNL4A	5	5.48205	6.873e-05	0.182414	0.3	202.4	0.300893
ENSG00000187446	CHP1	5	5.55276	6.776e-05	0.180091	0.4	210.2	0.325891
ENSG00000174684	B4GAT1	5	5.49354	6.73e-05	0.182032	0.4	203.2	0.314551
ENSG00000110717	NDUFS8	5	5.49354	6.73e-05	0.182032	0.4	203.2	0.314551
ENSG00000254461	AP001107.4	5	6.0687	6.703e-05	0.16478	0.2	141	0.325173
ENSG00000138669	PRKG2	5	5.6967	6.497e-05	0.17554	0.4	229.8	0.328755
ENSG00000261366	MANEA-DT	5	5.6967	6.497e-05	0.17554	0.4	229.8	0.328755
ENSG00000136156	ITM2B	5	5.6967	6.497e-05	0.17554	0.4	229.8	0.328755
ENSG00000105612	DNASE2	5	5.78804	6.417e-05	0.17277	0.4	205.2	0.325397
ENSG00000065809	FAM107B	5	5.91772	6.399e-05	0.168984	0.3	167.2	0.325292
ENSG00000004776	HSPB6	5	5.58606	6.305e-05	0.179017	0.4	211	0.31747
ENSG00000155511	GRIA1	5	5.93759	6.279e-05	0.168418	0.3	170.2	0.324427
ENSG00000186376	ZNF75D	5	5.93759	6.279e-05	0.168418	0.3	170.2	0.324427
ENSG00000124091	GCNT7	5	5.63999	6.247e-05	0.177305	0.3	173	0.343936
ENSG00000198478	SH3BGRL2	5	5.72211	6.051e-05	0.174761	0.6	215.8	0.336661
ENSG00000169126	ARMC4	5	6.15392	6.015e-05	0.162498	0.5	101.8	0.34744
ENSG00000160226	CFAP410	5	5.61189	5.967e-05	0.178193	0.2	143.8	0.278447
ENSG00000143382	ADAMTSL4	5	6.04521	5.915e-05	0.16542	0.5	127.8	0.3408
ENSG00000105792	CFAP69	5	6.16029	5.855e-05	0.16233	0.3	111.2	0.34321
ENSG00000004399	PLXND1	5	5.73889	5.794e-05	0.17425	0.5	162	0.301115
ENSG00000084754	HADHA	5	6.58816	5.787e-05	0.151788	0.5	101.8	0.309422
ENSG00000124249	KCNK15	5	6.58816	5.787e-05	0.151788	0.5	101.8	0.309422
ENSG00000213707	HMGB1P10	5	6.10493	5.764e-05	0.163802	0.5	118	0.314667
ENSG00000155903	RASA2	5	5.7383	5.756e-05	0.174268	0.2	168.2	0.295775
ENSG00000111252	SH2B3	5	5.84541	5.755e-05	0.171074	0.4	162.6	0.311708
ENSG00000163565	IFI16	5	5.67296	5.726e-05	0.176275	0.2	175.4	0.343529
ENSG00000099250	NRP1	5	6.32478	5.643e-05	0.158108	0.5	130.6	0.339221
ENSG00000103647	CORO2B	5	6.32478	5.643e-05	0.158108	0.5	130.6	0.339221
ENSG00000174953	DHX36	5	5.60342	5.581e-05	0.178462	0.5	186.8	0.345287
ENSG00000125124	BBS2	5	5.74065	5.556e-05	0.174196	0.6	215.8	0.366044
ENSG00000164329	TENT2	5	5.7388	5.471e-05	0.174252	0.5	170.2	0.333333
ENSG00000204959	ARHGEF34P	5	5.7388	5.471e-05	0.174252	0.5	170.2	0.333333
ENSG00000162493	PDPN	5	5.91134	5.334e-05	0.169166	0.1	136.8	0.303341
ENSG00000131015	ULBP2	5	5.6993	5.316e-05	0.17546	0.3	184.6	0.307846
ENSG00000215861	AC245297.1	5	6.82553	5.314e-05	0.146509	0.5	113.2	0.372368
ENSG00000042286	AIFM2	5	6.82553	5.314e-05	0.146509	0.5	113.2	0.372368
ENSG00000151413	NUBPL	5	6.82553	5.314e-05	0.146509	0.5	113.2	0.372368
ENSG00000183458	PKD1P3	5	6.82553	5.314e-05	0.146509	0.5	113.2	0.372368
ENSG00000186187	ZNRF1	5	6.82553	5.314e-05	0.146509	0.5	113.2	0.372368
ENSG00000173480	ZNF417	5	6.82553	5.314e-05	0.146509	0.5	113.2	0.372368
ENSG00000139597	N4BP2L1	5	5.9251	5.311e-05	0.168774	0.3	192	0.332409
ENSG00000172845	SP3	5	5.64125	5.221e-05	0.177266	0.4	191.2	0.314145
ENSG00000077942	FBLN1	5	5.64125	5.221e-05	0.177266	0.4	191.2	0.314145
ENSG00000130988	RGN	5	5.93399	5.179e-05	0.168521	0.2	149.2	0.325328
ENSG00000269313	MAGIX	5	5.79844	5.175e-05	0.17246	0.5	184.2	0.30396
ENSG00000134013	LOXL2	5	5.88869	5.129e-05	0.169817	0.5	217.6	0.345397
ENSG00000286681	AF235103.3	5	5.88869	5.129e-05	0.169817	0.5	217.6	0.345397
ENSG00000175906	ARL4D	5	5.68973	5.082e-05	0.175755	0.4	202	0.321656
ENSG00000167258	CDK12	5	6.14175	4.989e-05	0.16282	0.3	142.4	0.295436
ENSG00000254910	AC136475.2	5	5.74585	4.981e-05	0.174039	0.7	212.4	0.370035
ENSG00000134775	FHOD3	5	5.74585	4.981e-05	0.174039	0.7	212.4	0.370035
ENSG00000171509	RXFP1	5	6.28661	4.975e-05	0.159068	0.4	92	0.370968
ENSG00000104856	RELB	5	6.28661	4.975e-05	0.159068	0.4	92	0.370968
ENSG00000169507	SLC38A11	5	6.04102	4.935e-05	0.165535	0.3	142	0.304946
ENSG00000267106	ZNF561-AS1	5	6.02072	4.66e-05	0.166093	0.3	156.8	0.331501
ENSG00000124406	ATP8A1	5	5.75826	4.565e-05	0.173664	0.4	216.6	0.347115
ENSG00000170909	OSCAR	5	5.83266	4.525e-05	0.171448	0.3	206.6	0.341957
ENSG00000224078	SNHG14	5	5.69259	4.35e-05	0.175667	0.6	217.8	0.343533
ENSG00000264176	MAGOH2P	5	6.24014	4.335e-05	0.160253	0.4	136	0.348205
ENSG00000145990	GFOD1	5	5.77143	4.334e-05	0.173267	0.4	205.8	0.319751
ENSG00000151689	INPP1	5	5.74493	4.293e-05	0.174067	0.4	210.2	0.330709
ENSG00000151849	CENPJ	5	5.8481	4.272e-05	0.170996	0.2	154.6	0.302947
ENSG00000138741	TRPC3	5	5.71993	4.172e-05	0.174827	0.5	161	0.351528
ENSG00000120733	KDM3B	5	5.71993	4.172e-05	0.174827	0.5	161	0.351528
ENSG00000141568	FOXK2	5	6.36806	4.075e-05	0.157034	0.4	132	0.355795
[truncated: 22,330 more rows]

## Sheet: S5
Supplementary Table S5. Central reference network including both case (N = 5) and controls (N = 5) identified in human airway smooth muscle cells. The spreadsheet tab is divided into a) Central reference network with 14,720 nodes, b) Filtered genes with z-score + 1.96, and connectivity status (gain/loss) in case.
Central reference network with 14,720 nodes				Filtered genes with z-score + 1.96, and connectivity status (gain/loss) in case					Click on the links
Central reference network with 14,720 nodes
Ensembl ID	Gene Symbol	CTR_present	CASE_present	CTR_Freq	CASE_Freq	CTR_STD	CASE_STD	DIFFK	ZScore	Diff-Status	STATUS
ENSG00000198081	ZBTB14	TRUE	TRUE	50	201	0.219298	0.761364	0.542065	14.8848	TRUE	GAIN
ENSG00000225630	MTND2P28	TRUE	TRUE	63	215	0.276316	0.814394	0.538078	14.776	TRUE	GAIN
ENSG00000197808	ZNF461	TRUE	TRUE	59	206	0.258772	0.780303	0.521531	14.3242	TRUE	GAIN
ENSG00000263001	GTF2I	TRUE	TRUE	80	223	0.350877	0.844697	0.49382	13.5676	TRUE	GAIN
ENSG00000144218	AFF3	TRUE	TRUE	44	172	0.192982	0.651515	0.458533	12.6042	TRUE	GAIN
ENSG00000006194	ZNF263	TRUE	TRUE	97	221	0.425439	0.837121	0.411683	11.325	TRUE	GAIN
ENSG00000101665	SMAD7	TRUE	TRUE	136	264	0.596491	1	0.403509	11.1019	TRUE	GAIN
ENSG00000110693	SOX6	TRUE	TRUE	94	212	0.412281	0.80303	0.39075	10.7535	TRUE	GAIN
ENSG00000129535	NRL	TRUE	TRUE	56	161	0.245614	0.609848	0.364234	10.0296	TRUE	GAIN
ENSG00000108511	HOXB6	TRUE	TRUE	65	171	0.285088	0.647727	0.36264	9.98602	TRUE	GAIN
ENSG00000161896	IP6K3	TRUE	TRUE	47	150	0.20614	0.568182	0.362041	9.96969	TRUE	GAIN
ENSG00000118526	TCF21	TRUE	TRUE	105	213	0.460526	0.806818	0.346292	9.53968	TRUE	GAIN
ENSG00000123416	TUBA1B	TRUE	TRUE	132	241	0.578947	0.912879	0.333931	9.20221	TRUE	GAIN
ENSG00000105997	HOXA3	TRUE	TRUE	95	193	0.416667	0.731061	0.314394	8.66878	TRUE	GAIN
ENSG00000010030	ETV7	TRUE	TRUE	97	191	0.425439	0.723485	0.298046	8.22245	TRUE	GAIN
ENSG00000167553	TUBA1C	TRUE	TRUE	139	239	0.609649	0.905303	0.295654	8.15713	TRUE	GAIN
ENSG00000183621	ZNF438	TRUE	TRUE	131	229	0.574561	0.867424	0.292863	8.08093	TRUE	GAIN
ENSG00000250312	ZNF718	TRUE	TRUE	45	128	0.197368	0.484848	0.28748	7.93396	TRUE	GAIN
ENSG00000142556	ZNF614	TRUE	TRUE	116	209	0.508772	0.791667	0.282895	7.80877	TRUE	GAIN
ENSG00000123496	IL13RA2	TRUE	TRUE	104	192	0.45614	0.727273	0.271132	7.48763	TRUE	GAIN
ENSG00000160229	ZNF66	TRUE	TRUE	98	185	0.429825	0.700758	0.270933	7.48218	TRUE	GAIN
ENSG00000177374	HIC1	TRUE	TRUE	150	245	0.657895	0.92803	0.270136	7.46041	TRUE	GAIN
ENSG00000185551	NR2F2	TRUE	TRUE	151	240	0.662281	0.909091	0.24681	6.82357	TRUE	GAIN
ENSG00000185697	MYBL1	TRUE	TRUE	108	190	0.473684	0.719697	0.246013	6.80179	TRUE	GAIN
ENSG00000239552	HOXB-AS2	TRUE	TRUE	83	160	0.364035	0.606061	0.242026	6.69293	TRUE	GAIN
ENSG00000167552	TUBA1A	TRUE	TRUE	151	237	0.662281	0.897727	0.235447	6.51331	TRUE	GAIN
ENSG00000157741	UBN2	TRUE	TRUE	137	220	0.600877	0.833333	0.232456	6.43166	TRUE	GAIN
ENSG00000157106	SMG1	TRUE	TRUE	128	207	0.561404	0.784091	0.222687	6.16495	TRUE	GAIN
ENSG00000167384	ZNF180	TRUE	TRUE	167	252	0.732456	0.954545	0.222089	6.14862	TRUE	GAIN
ENSG00000244879	GABPB1-AS1	TRUE	TRUE	66	135	0.289474	0.511364	0.22189	6.14318	TRUE	GAIN
ENSG00000122877	EGR2	TRUE	TRUE	176	262	0.77193	0.992424	0.220494	6.10507	TRUE	GAIN
ENSG00000196357	ZNF565	TRUE	TRUE	96	169	0.421053	0.640152	0.219099	6.06697	TRUE	GAIN
ENSG00000148737	TCF7L2	TRUE	TRUE	138	217	0.605263	0.82197	0.216707	6.00166	TRUE	GAIN
ENSG00000173068	BNC2	TRUE	TRUE	129	204	0.565789	0.772727	0.206938	5.73494	TRUE	GAIN
ENSG00000172262	ZNF131	TRUE	TRUE	130	205	0.570175	0.776515	0.20634	5.71861	TRUE	GAIN
ENSG00000174501	ANKRD36C	TRUE	TRUE	51	112	0.223684	0.424242	0.200558	5.56076	TRUE	GAIN
ENSG00000213722	DDAH2	TRUE	TRUE	65	128	0.285088	0.484848	0.199761	5.53899	TRUE	GAIN
ENSG00000167772	ANGPTL4	TRUE	TRUE	139	212	0.609649	0.80303	0.193381	5.36481	TRUE	GAIN
ENSG00000172733	PURG	TRUE	TRUE	142	213	0.622807	0.806818	0.184011	5.10898	TRUE	GAIN
ENSG00000132005	RFX1	TRUE	TRUE	94	156	0.412281	0.590909	0.178628	4.96202	TRUE	GAIN
ENSG00000158258	CLSTN2	TRUE	TRUE	114	179	0.5	0.67803	0.17803	4.94569	TRUE	GAIN
ENSG00000130844	ZNF331	TRUE	TRUE	98	160	0.429825	0.606061	0.176236	4.8967	TRUE	GAIN
ENSG00000069020	MAST4	TRUE	TRUE	159	230	0.697368	0.871212	0.173844	4.83139	TRUE	GAIN
ENSG00000067082	KLF6	TRUE	TRUE	72	129	0.315789	0.488636	0.172847	4.80417	TRUE	GAIN
ENSG00000085276	MECOM	TRUE	TRUE	155	224	0.679825	0.848485	0.16866	4.68986	TRUE	GAIN
ENSG00000226445	BX322234.1	TRUE	TRUE	99	159	0.434211	0.602273	0.168062	4.67354	TRUE	GAIN
ENSG00000103241	FOXF1	TRUE	TRUE	164	233	0.719298	0.882576	0.163278	4.5429	TRUE	GAIN
ENSG00000145779	TNFAIP8	TRUE	TRUE	85	138	0.372807	0.522727	0.14992	4.17821	TRUE	GAIN
ENSG00000131845	ZNF304	TRUE	TRUE	161	225	0.70614	0.852273	0.146132	4.07479	TRUE	GAIN
ENSG00000197077	KIAA1671	TRUE	TRUE	132	191	0.578947	0.723485	0.144537	4.03125	TRUE	GAIN
ENSG00000100354	TNRC6B	TRUE	TRUE	121	177	0.530702	0.670455	0.139753	3.90061	TRUE	GAIN
ENSG00000257178	AC103702.1	TRUE	TRUE	73	121	0.320175	0.458333	0.138158	3.85707	TRUE	GAIN
ENSG00000196437	ZNF569	TRUE	TRUE	57	102	0.25	0.386364	0.136364	3.80808	TRUE	GAIN
ENSG00000260279	AC137932.1	TRUE	TRUE	49	92	0.214912	0.348485	0.133573	3.73188	TRUE	GAIN
ENSG00000278384	AL354822.1	TRUE	TRUE	76	122	0.333333	0.462121	0.128788	3.60124	TRUE	GAIN
ENSG00000261801	LOXL1-AS1	TRUE	TRUE	134	183	0.587719	0.693182	0.105463	2.9644	TRUE	GAIN
ENSG00000245275	SAP30L-AS1	TRUE	TRUE	141	191	0.618421	0.723485	0.105064	2.95351	TRUE	GAIN
ENSG00000245148	ARAP1-AS2	TRUE	TRUE	71	108	0.311404	0.409091	0.0976874	2.75212	TRUE	GAIN
ENSG00000178338	ZNF354B	TRUE	TRUE	126	169	0.552632	0.640152	0.0875199	2.47452	TRUE	GAIN
ENSG00000162998	FRZB	TRUE	TRUE	93	130	0.407895	0.492424	0.0845295	2.39287	TRUE	GAIN
ENSG00000119042	SATB2	TRUE	TRUE	97	134	0.425439	0.507576	0.0821372	2.32755	TRUE	GAIN
ENSG00000165512	ZNF22	TRUE	TRUE	142	186	0.622807	0.704545	0.0817384	2.31667	TRUE	GAIN
ENSG00000171873	ADRA1D	TRUE	TRUE	99	135	0.434211	0.511364	0.0771531	2.19148	TRUE	GAIN
ENSG00000143437	ARNT	TRUE	TRUE	196	247	0.859649	0.935606	0.0759569	2.15882	TRUE	GAIN
ENSG00000118058	KMT2A	TRUE	TRUE	126	165	0.552632	0.625	0.0723684	2.06084	TRUE	GAIN
ENSG00000167840	ZNF232	TRUE	TRUE	106	140	0.464912	0.530303	0.0653907	1.87033	FALSE	GAIN
ENSG00000165891	E2F7	TRUE	TRUE	151	191	0.662281	0.723485	0.0612041	1.75603	FALSE	GAIN
ENSG00000272316	AL021368.2	FALSE	TRUE	0	15	0	0.0568182	0.0568182	1.63628	FALSE	GAIN
ENSG00000112531	QKI	FALSE	TRUE	0	15	0	0.0568182	0.0568182	1.63628	FALSE	GAIN
ENSG00000149489	ROM1	TRUE	TRUE	2	17	0.00877193	0.0643939	0.055622	1.60362	FALSE	GAIN
ENSG00000171448	ZBTB26	TRUE	TRUE	123	157	0.539474	0.594697	0.0552233	1.59273	FALSE	GAIN
ENSG00000157625	TAB3	FALSE	TRUE	0	14	0	0.0530303	0.0530303	1.53286	FALSE	GAIN
ENSG00000213533	STIMATE	FALSE	TRUE	0	14	0	0.0530303	0.0530303	1.53286	FALSE	GAIN
ENSG00000139579	NABP2	FALSE	TRUE	0	14	0	0.0530303	0.0530303	1.53286	FALSE	GAIN
ENSG00000182378	PLCXD1	TRUE	TRUE	1	15	0.00438596	0.0568182	0.0524322	1.51653	FALSE	GAIN
ENSG00000174903	RAB1B	TRUE	TRUE	1	15	0.00438596	0.0568182	0.0524322	1.51653	FALSE	GAIN
ENSG00000181004	BBS12	TRUE	TRUE	1	15	0.00438596	0.0568182	0.0524322	1.51653	FALSE	GAIN
ENSG00000188167	TMPPE	TRUE	TRUE	1	15	0.00438596	0.0568182	0.0524322	1.51653	FALSE	GAIN
ENSG00000170004	CHD3	FALSE	TRUE	0	13	0	0.0492424	0.0492424	1.42944	FALSE	GAIN
ENSG00000130005	GAMT	FALSE	TRUE	0	13	0	0.0492424	0.0492424	1.42944	FALSE	GAIN
ENSG00000101439	CST3	FALSE	TRUE	0	13	0	0.0492424	0.0492424	1.42944	FALSE	GAIN
ENSG00000153391	INO80C	TRUE	TRUE	1	14	0.00438596	0.0530303	0.0486443	1.41311	FALSE	GAIN
ENSG00000254682	AP002387.1	TRUE	TRUE	1	14	0.00438596	0.0530303	0.0486443	1.41311	FALSE	GAIN
ENSG00000231584	FAHD2CP	TRUE	TRUE	1	14	0.00438596	0.0530303	0.0486443	1.41311	FALSE	GAIN
ENSG00000162390	ACOT11	TRUE	TRUE	1	14	0.00438596	0.0530303	0.0486443	1.41311	FALSE	GAIN
ENSG00000159267	HLCS	TRUE	TRUE	2	15	0.00877193	0.0568182	0.0480463	1.39678	FALSE	GAIN
ENSG00000149231	CCDC82	TRUE	TRUE	2	15	0.00877193	0.0568182	0.0480463	1.39678	FALSE	GAIN
ENSG00000170365	SMAD1	TRUE	TRUE	162	200	0.710526	0.757576	0.0470494	1.36956	FALSE	GAIN
ENSG00000095574	IKZF5	TRUE	TRUE	164	202	0.719298	0.765152	0.0458533	1.33691	FALSE	GAIN
ENSG00000007047	MARK4	FALSE	TRUE	0	12	0	0.0454545	0.0454545	1.32602	FALSE	GAIN
ENSG00000227051	C14orf132	FALSE	TRUE	0	12	0	0.0454545	0.0454545	1.32602	FALSE	GAIN
ENSG00000132470	ITGB4	TRUE	TRUE	1	13	0.00438596	0.0492424	0.0448565	1.30969	FALSE	GAIN
ENSG00000286502	AL645768.1	TRUE	TRUE	1	13	0.00438596	0.0492424	0.0448565	1.30969	FALSE	GAIN
ENSG00000101986	ABCD1	TRUE	TRUE	1	13	0.00438596	0.0492424	0.0448565	1.30969	FALSE	GAIN
ENSG00000197046	SIGLEC15	TRUE	TRUE	1	13	0.00438596	0.0492424	0.0448565	1.30969	FALSE	GAIN
ENSG00000136950	ARPC5L	TRUE	TRUE	1	13	0.00438596	0.0492424	0.0448565	1.30969	FALSE	GAIN
ENSG00000152818	UTRN	TRUE	TRUE	1	13	0.00438596	0.0492424	0.0448565	1.30969	FALSE	GAIN
ENSG00000106459	NRF1	TRUE	TRUE	1	13	0.00438596	0.0492424	0.0448565	1.30969	FALSE	GAIN
ENSG00000116514	RNF19B	TRUE	TRUE	1	13	0.00438596	0.0492424	0.0448565	1.30969	FALSE	GAIN
ENSG00000164707	SLC13A4	TRUE	TRUE	141	175	0.618421	0.662879	0.0444577	1.2988	FALSE	GAIN
ENSG00000127616	SMARCA4	TRUE	TRUE	4	16	0.0175439	0.0606061	0.0430622	1.2607	FALSE	GAIN
ENSG00000112701	SENP6	FALSE	TRUE	0	11	0	0.0416667	0.0416667	1.2226	FALSE	GAIN
ENSG00000164919	COX6C	FALSE	TRUE	0	11	0	0.0416667	0.0416667	1.2226	FALSE	GAIN
ENSG00000237765	FAM200B	FALSE	TRUE	0	11	0	0.0416667	0.0416667	1.2226	FALSE	GAIN
ENSG00000211455	STK38L	FALSE	TRUE	0	11	0	0.0416667	0.0416667	1.2226	FALSE	GAIN
ENSG00000141519	CCDC40	FALSE	TRUE	0	11	0	0.0416667	0.0416667	1.2226	FALSE	GAIN
ENSG00000101400	SNTA1	FALSE	TRUE	0	11	0	0.0416667	0.0416667	1.2226	FALSE	GAIN
ENSG00000231609	AC007098.1	FALSE	TRUE	0	11	0	0.0416667	0.0416667	1.2226	FALSE	GAIN
ENSG00000172828	CES3	FALSE	TRUE	0	11	0	0.0416667	0.0416667	1.2226	FALSE	GAIN
ENSG00000110811	P3H3	FALSE	TRUE	0	11	0	0.0416667	0.0416667	1.2226	FALSE	GAIN
ENSG00000137198	GMPR	FALSE	TRUE	0	11	0	0.0416667	0.0416667	1.2226	FALSE	GAIN
ENSG00000180346	TIGD2	FALSE	TRUE	0	11	0	0.0416667	0.0416667	1.2226	FALSE	GAIN
ENSG00000213250	RBMS2P1	TRUE	TRUE	1	12	0.00438596	0.0454545	0.0410686	1.20627	FALSE	GAIN
ENSG00000108848	LUC7L3	TRUE	TRUE	1	12	0.00438596	0.0454545	0.0410686	1.20627	FALSE	GAIN
ENSG00000106780	MEGF9	TRUE	TRUE	1	12	0.00438596	0.0454545	0.0410686	1.20627	FALSE	GAIN
ENSG00000279518	AC083843.3	TRUE	TRUE	1	12	0.00438596	0.0454545	0.0410686	1.20627	FALSE	GAIN
ENSG00000157954	WIPI2	TRUE	TRUE	1	12	0.00438596	0.0454545	0.0410686	1.20627	FALSE	GAIN
ENSG00000164904	ALDH7A1	TRUE	TRUE	1	12	0.00438596	0.0454545	0.0410686	1.20627	FALSE	GAIN
ENSG00000130935	NOL11	TRUE	TRUE	1	12	0.00438596	0.0454545	0.0410686	1.20627	FALSE	GAIN
ENSG00000227124	ZNF717	TRUE	TRUE	1	12	0.00438596	0.0454545	0.0410686	1.20627	FALSE	GAIN
ENSG00000115825	PRKD3	TRUE	TRUE	1	12	0.00438596	0.0454545	0.0410686	1.20627	FALSE	GAIN
ENSG00000174371	EXO1	TRUE	TRUE	1	12	0.00438596	0.0454545	0.0410686	1.20627	FALSE	GAIN
ENSG00000058668	ATP2B4	TRUE	TRUE	1	12	0.00438596	0.0454545	0.0410686	1.20627	FALSE	GAIN
ENSG00000117593	DARS2	TRUE	TRUE	1	12	0.00438596	0.0454545	0.0410686	1.20627	FALSE	GAIN
ENSG00000185483	ROR1	TRUE	TRUE	1	12	0.00438596	0.0454545	0.0410686	1.20627	FALSE	GAIN
ENSG00000179051	RCC2	TRUE	TRUE	1	12	0.00438596	0.0454545	0.0410686	1.20627	FALSE	GAIN
ENSG00000165171	METTL27	TRUE	TRUE	2	13	0.00877193	0.0492424	0.0404705	1.18994	FALSE	GAIN
ENSG00000204381	LAYN	TRUE	TRUE	2	13	0.00877193	0.0492424	0.0404705	1.18994	FALSE	GAIN
ENSG00000163788	SNRK	TRUE	TRUE	2	13	0.00877193	0.0492424	0.0404705	1.18994	FALSE	GAIN
ENSG00000186205	MTARC1	TRUE	TRUE	2	13	0.00877193	0.0492424	0.0404705	1.18994	FALSE	GAIN
ENSG00000270607	AC009549.1	TRUE	TRUE	3	14	0.0131579	0.0530303	0.0398724	1.17361	FALSE	GAIN
ENSG00000071127	WDR1	TRUE	TRUE	3	14	0.0131579	0.0530303	0.0398724	1.17361	FALSE	GAIN
ENSG00000165194	PCDH19	TRUE	TRUE	151	185	0.662281	0.700758	0.0384769	1.13551	FALSE	GAIN
ENSG00000166949	SMAD3	TRUE	TRUE	189	229	0.828947	0.867424	0.0384769	1.13551	FALSE	GAIN
ENSG00000140937	CDH11	FALSE	TRUE	0	10	0	0.0378788	0.0378788	1.11918	FALSE	GAIN
ENSG00000139899	CBLN3	FALSE	TRUE	0	10	0	0.0378788	0.0378788	1.11918	FALSE	GAIN
ENSG00000225422	RBMS1P1	FALSE	TRUE	0	10	0	0.0378788	0.0378788	1.11918	FALSE	GAIN
ENSG00000004142	POLDIP2	FALSE	TRUE	0	10	0	0.0378788	0.0378788	1.11918	FALSE	GAIN
ENSG00000120594	PLXDC2	FALSE	TRUE	0	10	0	0.0378788	0.0378788	1.11918	FALSE	GAIN
ENSG00000267100	ILF3-DT	FALSE	TRUE	0	10	0	0.0378788	0.0378788	1.11918	FALSE	GAIN
ENSG00000139263	LRIG3	FALSE	TRUE	0	10	0	0.0378788	0.0378788	1.11918	FALSE	GAIN
ENSG00000172086	KRCC1	FALSE	TRUE	0	10	0	0.0378788	0.0378788	1.11918	FALSE	GAIN
ENSG00000099834	CDHR5	FALSE	TRUE	0	10	0	0.0378788	0.0378788	1.11918	FALSE	GAIN
ENSG00000170396	ZNF804A	FALSE	TRUE	0	10	0	0.0378788	0.0378788	1.11918	FALSE	GAIN
ENSG00000132554	RGS22	FALSE	TRUE	0	10	0	0.0378788	0.0378788	1.11918	FALSE	GAIN
ENSG00000168118	RAB4A	FALSE	TRUE	0	10	0	0.0378788	0.0378788	1.11918	FALSE	GAIN
ENSG00000111775	COX6A1	FALSE	TRUE	0	10	0	0.0378788	0.0378788	1.11918	FALSE	GAIN
ENSG00000169692	AGPAT2	FALSE	TRUE	0	10	0	0.0378788	0.0378788	1.11918	FALSE	GAIN
ENSG00000130821	SLC6A8	FALSE	TRUE	0	10	0	0.0378788	0.0378788	1.11918	FALSE	GAIN
ENSG00000164610	RP9	FALSE	TRUE	0	10	0	0.0378788	0.0378788	1.11918	FALSE	GAIN
ENSG00000237940	LINC01238	FALSE	TRUE	0	10	0	0.0378788	0.0378788	1.11918	FALSE	GAIN
ENSG00000132485	ZRANB2	FALSE	TRUE	0	10	0	0.0378788	0.0378788	1.11918	FALSE	GAIN
ENSG00000149639	SOGA1	FALSE	TRUE	0	10	0	0.0378788	0.0378788	1.11918	FALSE	GAIN
ENSG00000130720	FIBCD1	TRUE	TRUE	127	157	0.557018	0.594697	0.0376794	1.11374	FALSE	GAIN
ENSG00000261188	Z95115.1	TRUE	TRUE	1	11	0.00438596	0.0416667	0.0372807	1.10285	FALSE	GAIN
ENSG00000176225	RTTN	TRUE	TRUE	1	11	0.00438596	0.0416667	0.0372807	1.10285	FALSE	GAIN
ENSG00000264964	AP001033.1	TRUE	TRUE	1	11	0.00438596	0.0416667	0.0372807	1.10285	FALSE	GAIN
ENSG00000126247	CAPNS1	TRUE	TRUE	1	11	0.00438596	0.0416667	0.0372807	1.10285	FALSE	GAIN
ENSG00000230565	ZNF32-AS2	TRUE	TRUE	1	11	0.00438596	0.0416667	0.0372807	1.10285	FALSE	GAIN
ENSG00000137507	LRRC32	TRUE	TRUE	1	11	0.00438596	0.0416667	0.0372807	1.10285	FALSE	GAIN
ENSG00000259330	INAFM2	TRUE	TRUE	1	11	0.00438596	0.0416667	0.0372807	1.10285	FALSE	GAIN
ENSG00000166317	SYNPO2L	TRUE	TRUE	1	11	0.00438596	0.0416667	0.0372807	1.10285	FALSE	GAIN
ENSG00000166289	PLEKHF1	TRUE	TRUE	1	11	0.00438596	0.0416667	0.0372807	1.10285	FALSE	GAIN
ENSG00000153914	SREK1	TRUE	TRUE	1	11	0.00438596	0.0416667	0.0372807	1.10285	FALSE	GAIN
ENSG00000164953	TMEM67	TRUE	TRUE	1	11	0.00438596	0.0416667	0.0372807	1.10285	FALSE	GAIN
ENSG00000105568	PPP2R1A	TRUE	TRUE	1	11	0.00438596	0.0416667	0.0372807	1.10285	FALSE	GAIN
ENSG00000065534	MYLK	TRUE	TRUE	1	11	0.00438596	0.0416667	0.0372807	1.10285	FALSE	GAIN
ENSG00000125633	CCDC93	TRUE	TRUE	1	11	0.00438596	0.0416667	0.0372807	1.10285	FALSE	GAIN
ENSG00000279495	AL928654.4	TRUE	TRUE	1	11	0.00438596	0.0416667	0.0372807	1.10285	FALSE	GAIN
ENSG00000174405	LIG4	TRUE	TRUE	1	11	0.00438596	0.0416667	0.0372807	1.10285	FALSE	GAIN
ENSG00000134317	GRHL1	TRUE	TRUE	1	11	0.00438596	0.0416667	0.0372807	1.10285	FALSE	GAIN
ENSG00000223749	MIR503HG	TRUE	TRUE	1	11	0.00438596	0.0416667	0.0372807	1.10285	FALSE	GAIN
ENSG00000161999	JMJD8	TRUE	TRUE	1	11	0.00438596	0.0416667	0.0372807	1.10285	FALSE	GAIN
ENSG00000122824	NUDT10	TRUE	TRUE	2	12	0.00877193	0.0454545	0.0366826	1.08652	FALSE	GAIN
ENSG00000196544	BORCS6	TRUE	TRUE	2	12	0.00877193	0.0454545	0.0366826	1.08652	FALSE	GAIN
ENSG00000128311	TST	TRUE	TRUE	2	12	0.00877193	0.0454545	0.0366826	1.08652	FALSE	GAIN
ENSG00000044115	CTNNA1	TRUE	TRUE	2	12	0.00877193	0.0454545	0.0366826	1.08652	FALSE	GAIN
ENSG00000286190	AC055839.2	TRUE	TRUE	2	12	0.00877193	0.0454545	0.0366826	1.08652	FALSE	GAIN
ENSG00000247317	LY6E-DT	TRUE	TRUE	2	12	0.00877193	0.0454545	0.0366826	1.08652	FALSE	GAIN
ENSG00000226419	SLC16A1-AS1	TRUE	TRUE	2	12	0.00877193	0.0454545	0.0366826	1.08652	FALSE	GAIN
ENSG00000106624	AEBP1	TRUE	TRUE	2	12	0.00877193	0.0454545	0.0366826	1.08652	FALSE	GAIN
ENSG00000105290	APLP1	TRUE	TRUE	3	13	0.0131579	0.0492424	0.0360845	1.07019	FALSE	GAIN
ENSG00000175198	PCCA	TRUE	TRUE	3	13	0.0131579	0.0492424	0.0360845	1.07019	FALSE	GAIN
ENSG00000102805	CLN5	TRUE	TRUE	3	13	0.0131579	0.0492424	0.0360845	1.07019	FALSE	GAIN
ENSG00000158161	EYA3	TRUE	TRUE	3	13	0.0131579	0.0492424	0.0360845	1.07019	FALSE	GAIN
ENSG00000266053	NDUFV2-AS1	TRUE	TRUE	4	14	0.0175439	0.0530303	0.0354864	1.05386	FALSE	GAIN
ENSG00000143207	COP1	TRUE	TRUE	4	14	0.0175439	0.0530303	0.0354864	1.05386	FALSE	GAIN
ENSG00000162869	PPP1R21	TRUE	TRUE	4	14	0.0175439	0.0530303	0.0354864	1.05386	FALSE	GAIN
ENSG00000158528	PPP1R9A	TRUE	TRUE	4	14	0.0175439	0.0530303	0.0354864	1.05386	FALSE	GAIN
ENSG00000005884	ITGA3	TRUE	TRUE	5	15	0.0219298	0.0568182	0.0348884	1.03753	FALSE	GAIN
ENSG00000140455	USP3	TRUE	TRUE	5	15	0.0219298	0.0568182	0.0348884	1.03753	FALSE	GAIN
ENSG00000230417	LINC00595	FALSE	TRUE	0	9	0	0.0340909	0.0340909	1.01576	FALSE	GAIN
ENSG00000105701	FKBP8	FALSE	TRUE	0	9	0	0.0340909	0.0340909	1.01576	FALSE	GAIN
ENSG00000141560	FN3KRP	FALSE	TRUE	0	9	0	0.0340909	0.0340909	1.01576	FALSE	GAIN
ENSG00000157538	VPS26C	FALSE	TRUE	0	9	0	0.0340909	0.0340909	1.01576	FALSE	GAIN
ENSG00000135540	NHSL1	FALSE	TRUE	0	9	0	0.0340909	0.0340909	1.01576	FALSE	GAIN
ENSG00000118579	MED28	FALSE	TRUE	0	9	0	0.0340909	0.0340909	1.01576	FALSE	GAIN
ENSG00000131711	MAP1B	FALSE	TRUE	0	9	0	0.0340909	0.0340909	1.01576	FALSE	GAIN
ENSG00000171222	SCAND1	FALSE	TRUE	0	9	0	0.0340909	0.0340909	1.01576	FALSE	GAIN
ENSG00000101546	RBFA	FALSE	TRUE	0	9	0	0.0340909	0.0340909	1.01576	FALSE	GAIN
ENSG00000273723	SUGT1-DT	FALSE	TRUE	0	9	0	0.0340909	0.0340909	1.01576	FALSE	GAIN
ENSG00000153975	ZUP1	FALSE	TRUE	0	9	0	0.0340909	0.0340909	1.01576	FALSE	GAIN
ENSG00000283031	AC009242.1	FALSE	TRUE	0	9	0	0.0340909	0.0340909	1.01576	FALSE	GAIN
ENSG00000082996	RNF13	FALSE	TRUE	0	9	0	0.0340909	0.0340909	1.01576	FALSE	GAIN
ENSG00000184922	FMNL1	FALSE	TRUE	0	9	0	0.0340909	0.0340909	1.01576	FALSE	GAIN
ENSG00000169609	C15orf40	FALSE	TRUE	0	9	0	0.0340909	0.0340909	1.01576	FALSE	GAIN
ENSG00000126218	F10	FALSE	TRUE	0	9	0	0.0340909	0.0340909	1.01576	FALSE	GAIN
ENSG00000263465	SRSF8	FALSE	TRUE	0	9	0	0.0340909	0.0340909	1.01576	FALSE	GAIN
ENSG00000285967	NIPBL-DT	FALSE	TRUE	0	9	0	0.0340909	0.0340909	1.01576	FALSE	GAIN
ENSG00000115760	BIRC6	FALSE	TRUE	0	9	0	0.0340909	0.0340909	1.01576	FALSE	GAIN
ENSG00000143847	PPFIA4	FALSE	TRUE	0	9	0	0.0340909	0.0340909	1.01576	FALSE	GAIN
ENSG00000128928	IVD	FALSE	TRUE	0	9	0	0.0340909	0.0340909	1.01576	FALSE	GAIN
ENSG00000281026	N4BP2L2-IT2	FALSE	TRUE	0	9	0	0.0340909	0.0340909	1.01576	FALSE	GAIN
ENSG00000184675	AMER1	FALSE	TRUE	0	9	0	0.0340909	0.0340909	1.01576	FALSE	GAIN
ENSG00000051523	CYBA	FALSE	TRUE	0	9	0	0.0340909	0.0340909	1.01576	FALSE	GAIN
ENSG00000163344	PMVK	FALSE	TRUE	0	9	0	0.0340909	0.0340909	1.01576	FALSE	GAIN
ENSG00000105254	TBCB	TRUE	TRUE	1	10	0.00438596	0.0378788	0.0334928	0.999433	FALSE	GAIN
ENSG00000127585	FBXL16	TRUE	TRUE	1	10	0.00438596	0.0378788	0.0334928	0.999433	FALSE	GAIN
ENSG00000100528	CNIH1	TRUE	TRUE	1	10	0.00438596	0.0378788	0.0334928	0.999433	FALSE	GAIN
ENSG00000132970	WASF3	TRUE	TRUE	1	10	0.00438596	0.0378788	0.0334928	0.999433	FALSE	GAIN
ENSG00000139496	NUP58	TRUE	TRUE	1	10	0.00438596	0.0378788	0.0334928	0.999433	FALSE	GAIN
ENSG00000136738	STAM	TRUE	TRUE	1	10	0.00438596	0.0378788	0.0334928	0.999433	FALSE	GAIN
ENSG00000088766	CRLS1	TRUE	TRUE	1	10	0.00438596	0.0378788	0.0334928	0.999433	FALSE	GAIN
ENSG00000149548	CCDC15	TRUE	TRUE	1	10	0.00438596	0.0378788	0.0334928	0.999433	FALSE	GAIN
ENSG00000179071	CCDC89	TRUE	TRUE	1	10	0.00438596	0.0378788	0.0334928	0.999433	FALSE	GAIN
ENSG00000132821	VSTM2L	TRUE	TRUE	1	10	0.00438596	0.0378788	0.0334928	0.999433	FALSE	GAIN
ENSG00000155090	KLF10	TRUE	TRUE	1	10	0.00438596	0.0378788	0.0334928	0.999433	FALSE	GAIN
ENSG00000067829	IDH3G	TRUE	TRUE	1	10	0.00438596	0.0378788	0.0334928	0.999433	FALSE	GAIN
ENSG00000273055	AC005046.1	TRUE	TRUE	1	10	0.00438596	0.0378788	0.0334928	0.999433	FALSE	GAIN
ENSG00000112739	PRPF4B	TRUE	TRUE	1	10	0.00438596	0.0378788	0.0334928	0.999433	FALSE	GAIN
ENSG00000177700	POLR2L	TRUE	TRUE	1	10	0.00438596	0.0378788	0.0334928	0.999433	FALSE	GAIN
ENSG00000131408	NR1H2	TRUE	TRUE	1	10	0.00438596	0.0378788	0.0334928	0.999433	FALSE	GAIN
ENSG00000018408	WWTR1	TRUE	TRUE	1	10	0.00438596	0.0378788	0.0334928	0.999433	FALSE	GAIN
ENSG00000168016	TRANK1	TRUE	TRUE	1	10	0.00438596	0.0378788	0.0334928	0.999433	FALSE	GAIN
ENSG00000182774	RPS17	TRUE	TRUE	1	10	0.00438596	0.0378788	0.0334928	0.999433	FALSE	GAIN
ENSG00000234072	AC074117.1	TRUE	TRUE	1	10	0.00438596	0.0378788	0.0334928	0.999433	FALSE	GAIN
ENSG00000135838	NPL	TRUE	TRUE	1	10	0.00438596	0.0378788	0.0334928	0.999433	FALSE	GAIN
ENSG00000230630	DNM3OS	TRUE	TRUE	1	10	0.00438596	0.0378788	0.0334928	0.999433	FALSE	GAIN
ENSG00000120370	GORAB	TRUE	TRUE	1	10	0.00438596	0.0378788	0.0334928	0.999433	FALSE	GAIN
ENSG00000239887	C1orf226	TRUE	TRUE	1	10	0.00438596	0.0378788	0.0334928	0.999433	FALSE	GAIN
ENSG00000073150	PANX2	TRUE	TRUE	1	10	0.00438596	0.0378788	0.0334928	0.999433	FALSE	GAIN
ENSG00000110328	GALNT18	TRUE	TRUE	1	10	0.00438596	0.0378788	0.0334928	0.999433	FALSE	GAIN
ENSG00000268279	AC090004.1	TRUE	TRUE	1	10	0.00438596	0.0378788	0.0334928	0.999433	FALSE	GAIN
ENSG00000141052	MYOCD	TRUE	TRUE	2	11	0.00877193	0.0416667	0.0328947	0.983103	FALSE	GAIN
ENSG00000128951	DUT	TRUE	TRUE	2	11	0.00877193	0.0416667	0.0328947	0.983103	FALSE	GAIN
ENSG00000287202	AC008119.1	TRUE	TRUE	2	11	0.00877193	0.0416667	0.0328947	0.983103	FALSE	GAIN
ENSG00000149476	TKFC	TRUE	TRUE	2	11	0.00877193	0.0416667	0.0328947	0.983103	FALSE	GAIN
ENSG00000081386	ZNF510	TRUE	TRUE	2	11	0.00877193	0.0416667	0.0328947	0.983103	FALSE	GAIN
ENSG00000164604	GPR85	TRUE	TRUE	2	11	0.00877193	0.0416667	0.0328947	0.983103	FALSE	GAIN
ENSG00000106133	NSUN5P2	TRUE	TRUE	2	11	0.00877193	0.0416667	0.0328947	0.983103	FALSE	GAIN
ENSG00000139908	TSSK4	TRUE	TRUE	2	11	0.00877193	0.0416667	0.0328947	0.983103	FALSE	GAIN
ENSG00000118518	RNF146	TRUE	TRUE	2	11	0.00877193	0.0416667	0.0328947	0.983103	FALSE	GAIN
ENSG00000189007	ADAT2	TRUE	TRUE	2	11	0.00877193	0.0416667	0.0328947	0.983103	FALSE	GAIN
ENSG00000126878	AIF1L	TRUE	TRUE	2	11	0.00877193	0.0416667	0.0328947	0.983103	FALSE	GAIN
ENSG00000134014	ELP3	TRUE	TRUE	2	11	0.00877193	0.0416667	0.0328947	0.983103	FALSE	GAIN
ENSG00000112139	MDGA1	TRUE	TRUE	2	11	0.00877193	0.0416667	0.0328947	0.983103	FALSE	GAIN
ENSG00000186111	PIP5K1C	TRUE	TRUE	2	11	0.00877193	0.0416667	0.0328947	0.983103	FALSE	GAIN
ENSG00000128266	GNAZ	TRUE	TRUE	2	11	0.00877193	0.0416667	0.0328947	0.983103	FALSE	GAIN
ENSG00000247796	AC008966.1	TRUE	TRUE	2	11	0.00877193	0.0416667	0.0328947	0.983103	FALSE	GAIN
ENSG00000109339	MAPK10	TRUE	TRUE	2	11	0.00877193	0.0416667	0.0328947	0.983103	FALSE	GAIN
ENSG00000172531	PPP1CA	TRUE	TRUE	2	11	0.00877193	0.0416667	0.0328947	0.983103	FALSE	GAIN
ENSG00000143222	UFC1	TRUE	TRUE	2	11	0.00877193	0.0416667	0.0328947	0.983103	FALSE	GAIN
ENSG00000275131	AC241952.1	TRUE	TRUE	2	11	0.00877193	0.0416667	0.0328947	0.983103	FALSE	GAIN
ENSG00000131236	CAP1	TRUE	TRUE	2	11	0.00877193	0.0416667	0.0328947	0.983103	FALSE	GAIN
ENSG00000142669	SH3BGRL3	TRUE	TRUE	2	11	0.00877193	0.0416667	0.0328947	0.983103	FALSE	GAIN
ENSG00000079102	RUNX1T1	TRUE	TRUE	2	11	0.00877193	0.0416667	0.0328947	0.983103	FALSE	GAIN
ENSG00000173641	HSPB7	TRUE	TRUE	2	11	0.00877193	0.0416667	0.0328947	0.983103	FALSE	GAIN
ENSG00000046604	DSG2	TRUE	TRUE	3	12	0.0131579	0.0454545	0.0322967	0.966774	FALSE	GAIN
ENSG00000175155	YPEL2	TRUE	TRUE	3	12	0.0131579	0.0454545	0.0322967	0.966774	FALSE	GAIN
ENSG00000164045	CDC25A	TRUE	TRUE	3	12	0.0131579	0.0454545	0.0322967	0.966774	FALSE	GAIN
ENSG00000164330	EBF1	TRUE	TRUE	3	12	0.0131579	0.0454545	0.0322967	0.966774	FALSE	GAIN
ENSG00000238045	AC009133.1	TRUE	TRUE	3	12	0.0131579	0.0454545	0.0322967	0.966774	FALSE	GAIN
ENSG00000158373	H2BC5	TRUE	TRUE	3	12	0.0131579	0.0454545	0.0322967	0.966774	FALSE	GAIN
ENSG00000138050	THUMPD2	TRUE	TRUE	3	12	0.0131579	0.0454545	0.0322967	0.966774	FALSE	GAIN
ENSG00000184787	UBE2G2	TRUE	TRUE	4	13	0.0175439	0.0492424	0.0316986	0.950445	FALSE	GAIN
ENSG00000181513	ACBD4	TRUE	TRUE	4	13	0.0175439	0.0492424	0.0316986	0.950445	FALSE	GAIN
ENSG00000197860	SGTB	TRUE	TRUE	5	14	0.0219298	0.0530303	0.0311005	0.934115	FALSE	GAIN
ENSG00000133597	ADCK2	TRUE	TRUE	5	14	0.0219298	0.0530303	0.0311005	0.934115	FALSE	GAIN
ENSG00000173064	HECTD4	TRUE	TRUE	176	212	0.77193	0.80303	0.0311005	0.934115	FALSE	GAIN
ENSG00000103657	HERC1	TRUE	TRUE	158	191	0.692982	0.723485	0.0305024	0.917786	FALSE	GAIN
ENSG00000176658	MYO1D	FALSE	TRUE	0	8	0	0.030303	0.030303	0.912343	FALSE	GAIN
ENSG00000166833	NAV2	FALSE	TRUE	0	8	0	0.030303	0.030303	0.912343	FALSE	GAIN
ENSG00000165959	CLMN	FALSE	TRUE	0	8	0	0.030303	0.030303	0.912343	FALSE	GAIN
ENSG00000121058	COIL	FALSE	TRUE	0	8	0	0.030303	0.030303	0.912343	FALSE	GAIN
ENSG00000108852	MPP2	FALSE	TRUE	0	8	0	0.030303	0.030303	0.912343	FALSE	GAIN
ENSG00000141279	NPEPPS	FALSE	TRUE	0	8	0	0.030303	0.030303	0.912343	FALSE	GAIN
ENSG00000142459	EVI5L	FALSE	TRUE	0	8	0	0.030303	0.030303	0.912343	FALSE	GAIN
ENSG00000160953	PWWP3A	FALSE	TRUE	0	8	0	0.030303	0.030303	0.912343	FALSE	GAIN
ENSG00000141338	ABCA8	FALSE	TRUE	0	8	0	0.030303	0.030303	0.912343	FALSE	GAIN
ENSG00000122870	BICC1	FALSE	TRUE	0	8	0	0.030303	0.030303	0.912343	FALSE	GAIN
ENSG00000154642	C21orf91	FALSE	TRUE	0	8	0	0.030303	0.030303	0.912343	FALSE	GAIN
ENSG00000124313	IQSEC2	FALSE	TRUE	0	8	0	0.030303	0.030303	0.912343	FALSE	GAIN
ENSG00000163686	ABHD6	FALSE	TRUE	0	8	0	0.030303	0.030303	0.912343	FALSE	GAIN
ENSG00000232112	TMA7	FALSE	TRUE	0	8	0	0.030303	0.030303	0.912343	FALSE	GAIN
ENSG00000158411	MITD1	FALSE	TRUE	0	8	0	0.030303	0.030303	0.912343	FALSE	GAIN
ENSG00000100558	PLEK2	FALSE	TRUE	0	8	0	0.030303	0.030303	0.912343	FALSE	GAIN
ENSG00000171161	ZNF672	FALSE	TRUE	0	8	0	0.030303	0.030303	0.912343	FALSE	GAIN
ENSG00000129315	CCNT1	FALSE	TRUE	0	8	0	0.030303	0.030303	0.912343	FALSE	GAIN
ENSG00000109107	ALDOC	FALSE	TRUE	0	8	0	0.030303	0.030303	0.912343	FALSE	GAIN
ENSG00000132424	PNISR	FALSE	TRUE	0	8	0	0.030303	0.030303	0.912343	FALSE	GAIN
ENSG00000013503	POLR3B	FALSE	TRUE	0	8	0	0.030303	0.030303	0.912343	FALSE	GAIN
ENSG00000183506	PI4KAP2	FALSE	TRUE	0	8	0	0.030303	0.030303	0.912343	FALSE	GAIN
ENSG00000140479	PCSK6	FALSE	TRUE	0	8	0	0.030303	0.030303	0.912343	FALSE	GAIN
ENSG00000011198	ABHD5	FALSE	TRUE	0	8	0	0.030303	0.030303	0.912343	FALSE	GAIN
ENSG00000127603	MACF1	FALSE	TRUE	0	8	0	0.030303	0.030303	0.912343	FALSE	GAIN
ENSG00000009780	FAM76A	FALSE	TRUE	0	8	0	0.030303	0.030303	0.912343	FALSE	GAIN
ENSG00000273783	AL136040.1	FALSE	TRUE	0	8	0	0.030303	0.030303	0.912343	FALSE	GAIN
ENSG00000258057	BCDIN3D-AS1	FALSE	TRUE	0	8	0	0.030303	0.030303	0.912343	FALSE	GAIN
ENSG00000122952	ZWINT	FALSE	TRUE	0	8	0	0.030303	0.030303	0.912343	FALSE	GAIN
ENSG00000175376	EIF1AD	FALSE	TRUE	0	8	0	0.030303	0.030303	0.912343	FALSE	GAIN
ENSG00000146904	EPHA1	FALSE	TRUE	0	8	0	0.030303	0.030303	0.912343	FALSE	GAIN
ENSG00000141401	IMPA2	TRUE	TRUE	1	9	0.00438596	0.0340909	0.0297049	0.896014	FALSE	GAIN
ENSG00000170043	TRAPPC1	TRUE	TRUE	1	9	0.00438596	0.0340909	0.0297049	0.896014	FALSE	GAIN
ENSG00000102934	PLLP	TRUE	TRUE	1	9	0.00438596	0.0340909	0.0297049	0.896014	FALSE	GAIN
ENSG00000259291	ZNF710-AS1	TRUE	TRUE	1	9	0.00438596	0.0340909	0.0297049	0.896014	FALSE	GAIN
ENSG00000260578	AC110597.1	TRUE	TRUE	1	9	0.00438596	0.0340909	0.0297049	0.896014	FALSE	GAIN
ENSG00000103044	HAS3	TRUE	TRUE	1	9	0.00438596	0.0340909	0.0297049	0.896014	FALSE	GAIN
ENSG00000253352	TUG1	TRUE	TRUE	1	9	0.00438596	0.0340909	0.0297049	0.896014	FALSE	GAIN
ENSG00000100234	TIMP3	TRUE	TRUE	1	9	0.00438596	0.0340909	0.0297049	0.896014	FALSE	GAIN
ENSG00000140459	CYP11A1	TRUE	TRUE	1	9	0.00438596	0.0340909	0.0297049	0.896014	FALSE	GAIN
ENSG00000119640	ACYP1	TRUE	TRUE	1	9	0.00438596	0.0340909	0.0297049	0.896014	FALSE	GAIN
ENSG00000179091	CYC1	TRUE	TRUE	1	9	0.00438596	0.0340909	0.0297049	0.896014	FALSE	GAIN
ENSG00000012232	EXTL3	TRUE	TRUE	1	9	0.00438596	0.0340909	0.0297049	0.896014	FALSE	GAIN
ENSG00000168490	PHYHIP	TRUE	TRUE	1	9	0.00438596	0.0340909	0.0297049	0.896014	FALSE	GAIN
ENSG00000061337	LZTS1	TRUE	TRUE	1	9	0.00438596	0.0340909	0.0297049	0.896014	FALSE	GAIN
ENSG00000009335	UBE3C	TRUE	TRUE	1	9	0.00438596	0.0340909	0.0297049	0.896014	FALSE	GAIN
ENSG00000228775	WEE2-AS1	TRUE	TRUE	1	9	0.00438596	0.0340909	0.0297049	0.896014	FALSE	GAIN
ENSG00000170946	DNAJC24	TRUE	TRUE	1	9	0.00438596	0.0340909	0.0297049	0.896014	FALSE	GAIN
ENSG00000015676	NUDCD3	TRUE	TRUE	1	9	0.00438596	0.0340909	0.0297049	0.896014	FALSE	GAIN
ENSG00000188825	LINC00910	TRUE	TRUE	1	9	0.00438596	0.0340909	0.0297049	0.896014	FALSE	GAIN
ENSG00000070808	CAMK2A	TRUE	TRUE	1	9	0.00438596	0.0340909	0.0297049	0.896014	FALSE	GAIN
ENSG00000156463	SH3RF2	TRUE	TRUE	1	9	0.00438596	0.0340909	0.0297049	0.896014	FALSE	GAIN
ENSG00000156697	UTP14A	TRUE	TRUE	1	9	0.00438596	0.0340909	0.0297049	0.896014	FALSE	GAIN
ENSG00000145777	TSLP	TRUE	TRUE	1	9	0.00438596	0.0340909	0.0297049	0.896014	FALSE	GAIN
ENSG00000134146	DPH6	TRUE	TRUE	1	9	0.00438596	0.0340909	0.0297049	0.896014	FALSE	GAIN
ENSG00000233695	GAS6-AS1	TRUE	TRUE	1	9	0.00438596	0.0340909	0.0297049	0.896014	FALSE	GAIN
ENSG00000213465	ARL2	TRUE	TRUE	1	9	0.00438596	0.0340909	0.0297049	0.896014	FALSE	GAIN
ENSG00000156675	RAB11FIP1	TRUE	TRUE	1	9	0.00438596	0.0340909	0.0297049	0.896014	FALSE	GAIN
ENSG00000160563	MED27	TRUE	TRUE	1	9	0.00438596	0.0340909	0.0297049	0.896014	FALSE	GAIN
ENSG00000198406	BZW1P2	TRUE	TRUE	1	9	0.00438596	0.0340909	0.0297049	0.896014	FALSE	GAIN
ENSG00000004534	RBM6	TRUE	TRUE	1	9	0.00438596	0.0340909	0.0297049	0.896014	FALSE	GAIN
ENSG00000164051	CCDC51	TRUE	TRUE	1	9	0.00438596	0.0340909	0.0297049	0.896014	FALSE	GAIN
ENSG00000079308	TNS1	TRUE	TRUE	1	9	0.00438596	0.0340909	0.0297049	0.896014	FALSE	GAIN
ENSG00000116212	LRRC42	TRUE	TRUE	1	9	0.00438596	0.0340909	0.0297049	0.896014	FALSE	GAIN
ENSG00000159086	PAXBP1	TRUE	TRUE	1	9	0.00438596	0.0340909	0.0297049	0.896014	FALSE	GAIN
ENSG00000179094	PER1	TRUE	TRUE	2	10	0.00877193	0.0378788	0.0291069	0.879684	FALSE	GAIN
ENSG00000072062	PRKACA	TRUE	TRUE	2	10	0.00877193	0.0378788	0.0291069	0.879684	FALSE	GAIN
ENSG00000109062	SLC9A3R1	TRUE	TRUE	2	10	0.00877193	0.0378788	0.0291069	0.879684	FALSE	GAIN
ENSG00000120885	CLU	TRUE	TRUE	2	10	0.00877193	0.0378788	0.0291069	0.879684	FALSE	GAIN
ENSG00000013583	HEBP1	TRUE	TRUE	2	10	0.00877193	0.0378788	0.0291069	0.879684	FALSE	GAIN
ENSG00000135437	RDH5	TRUE	TRUE	2	10	0.00877193	0.0378788	0.0291069	0.879684	FALSE	GAIN
ENSG00000230487	PSMG3-AS1	TRUE	TRUE	2	10	0.00877193	0.0378788	0.0291069	0.879684	FALSE	GAIN
ENSG00000059377	TBXAS1	TRUE	TRUE	2	10	0.00877193	0.0378788	0.0291069	0.879684	FALSE	GAIN
ENSG00000267571	AC104532.2	TRUE	TRUE	2	10	0.00877193	0.0378788	0.0291069	0.879684	FALSE	GAIN
ENSG00000106610	STAG3L4	TRUE	TRUE	2	10	0.00877193	0.0378788	0.0291069	0.879684	FALSE	GAIN
ENSG00000145901	TNIP1	TRUE	TRUE	2	10	0.00877193	0.0378788	0.0291069	0.879684	FALSE	GAIN
ENSG00000163625	WDFY3	TRUE	TRUE	2	10	0.00877193	0.0378788	0.0291069	0.879684	FALSE	GAIN
ENSG00000142207	URB1	TRUE	TRUE	2	10	0.00877193	0.0378788	0.0291069	0.879684	FALSE	GAIN
ENSG00000125965	GDF5	TRUE	TRUE	2	10	0.00877193	0.0378788	0.0291069	0.879684	FALSE	GAIN
ENSG00000136213	CHST12	TRUE	TRUE	2	10	0.00877193	0.0378788	0.0291069	0.879684	FALSE	GAIN
ENSG00000251194	AL133330.1	TRUE	TRUE	2	10	0.00877193	0.0378788	0.0291069	0.879684	FALSE	GAIN
ENSG00000102387	TAF7L	TRUE	TRUE	2	10	0.00877193	0.0378788	0.0291069	0.879684	FALSE	GAIN
ENSG00000205702	CYP2D7	TRUE	TRUE	2	10	0.00877193	0.0378788	0.0291069	0.879684	FALSE	GAIN
ENSG00000260428	SCX	TRUE	TRUE	2	10	0.00877193	0.0378788	0.0291069	0.879684	FALSE	GAIN
ENSG00000124193	SRSF6	TRUE	TRUE	2	10	0.00877193	0.0378788	0.0291069	0.879684	FALSE	GAIN
ENSG00000155367	PPM1J	TRUE	TRUE	2	10	0.00877193	0.0378788	0.0291069	0.879684	FALSE	GAIN
ENSG00000110013	SIAE	TRUE	TRUE	2	10	0.00877193	0.0378788	0.0291069	0.879684	FALSE	GAIN
ENSG00000123739	PLA2G12A	TRUE	TRUE	2	10	0.00877193	0.0378788	0.0291069	0.879684	FALSE	GAIN
ENSG00000143157	POGK	TRUE	TRUE	2	10	0.00877193	0.0378788	0.0291069	0.879684	FALSE	GAIN
ENSG00000181754	AMIGO1	TRUE	TRUE	2	10	0.00877193	0.0378788	0.0291069	0.879684	FALSE	GAIN
ENSG00000134668	SPOCD1	TRUE	TRUE	2	10	0.00877193	0.0378788	0.0291069	0.879684	FALSE	GAIN
ENSG00000108688	CCL7	TRUE	TRUE	3	11	0.0131579	0.0416667	0.0285088	0.863355	FALSE	GAIN
ENSG00000148690	FRA10AC1	TRUE	TRUE	3	11	0.0131579	0.0416667	0.0285088	0.863355	FALSE	GAIN
ENSG00000138182	KIF20B	TRUE	TRUE	3	11	0.0131579	0.0416667	0.0285088	0.863355	FALSE	GAIN
ENSG00000254473	AL354920.1	TRUE	TRUE	3	11	0.0131579	0.0416667	0.0285088	0.863355	FALSE	GAIN
ENSG00000157837	SPPL3	TRUE	TRUE	3	11	0.0131579	0.0416667	0.0285088	0.863355	FALSE	GAIN
ENSG00000168077	SCARA3	TRUE	TRUE	3	11	0.0131579	0.0416667	0.0285088	0.863355	FALSE	GAIN
ENSG00000111540	RAB5B	TRUE	TRUE	3	11	0.0131579	0.0416667	0.0285088	0.863355	FALSE	GAIN
ENSG00000148411	NACC2	TRUE	TRUE	3	11	0.0131579	0.0416667	0.0285088	0.863355	FALSE	GAIN
ENSG00000100644	HIF1A	TRUE	TRUE	3	11	0.0131579	0.0416667	0.0285088	0.863355	FALSE	GAIN
ENSG00000136169	SETDB2	TRUE	TRUE	3	11	0.0131579	0.0416667	0.0285088	0.863355	FALSE	GAIN
ENSG00000134186	PRPF38B	TRUE	TRUE	3	11	0.0131579	0.0416667	0.0285088	0.863355	FALSE	GAIN
ENSG00000162692	VCAM1	TRUE	TRUE	3	11	0.0131579	0.0416667	0.0285088	0.863355	FALSE	GAIN
ENSG00000242068	AC108734.3	TRUE	TRUE	3	11	0.0131579	0.0416667	0.0285088	0.863355	FALSE	GAIN
ENSG00000284693	LINC02606	TRUE	TRUE	3	11	0.0131579	0.0416667	0.0285088	0.863355	FALSE	GAIN
ENSG00000140740	UQCRC2	TRUE	TRUE	3	11	0.0131579	0.0416667	0.0285088	0.863355	FALSE	GAIN
ENSG00000185033	SEMA4B	TRUE	TRUE	4	12	0.0175439	0.0454545	0.0279107	0.847026	FALSE	GAIN
ENSG00000175416	CLTB	TRUE	TRUE	4	12	0.0175439	0.0454545	0.0279107	0.847026	FALSE	GAIN
ENSG00000078403	MLLT10	TRUE	TRUE	4	12	0.0175439	0.0454545	0.0279107	0.847026	FALSE	GAIN
ENSG00000232931	LINC00342	TRUE	TRUE	4	12	0.0175439	0.0454545	0.0279107	0.847026	FALSE	GAIN
ENSG00000128564	VGF	TRUE	TRUE	4	12	0.0175439	0.0454545	0.0279107	0.847026	FALSE	GAIN
ENSG00000159445	THEM4	TRUE	TRUE	4	12	0.0175439	0.0454545	0.0279107	0.847026	FALSE	GAIN
ENSG00000135315	CEP162	TRUE	TRUE	4	12	0.0175439	0.0454545	0.0279107	0.847026	FALSE	GAIN
ENSG00000262919	CCNQ	TRUE	TRUE	4	12	0.0175439	0.0454545	0.0279107	0.847026	FALSE	GAIN
ENSG00000282057	AC092807.4	TRUE	TRUE	4	12	0.0175439	0.0454545	0.0279107	0.847026	FALSE	GAIN
ENSG00000123159	GIPC1	TRUE	TRUE	5	13	0.0219298	0.0492424	0.0273126	0.830696	FALSE	GAIN
ENSG00000004799	PDK4	TRUE	TRUE	152	183	0.666667	0.693182	0.0265152	0.808924	FALSE	GAIN
ENSG00000101442	ACTR5	FALSE	TRUE	0	7	0	0.0265152	0.0265152	0.808924	FALSE	GAIN
ENSG00000155313	USP25	FALSE	TRUE	0	7	0	0.0265152	0.0265152	0.808924	FALSE	GAIN
ENSG00000102981	PARD6A	FALSE	TRUE	0	7	0	0.0265152	0.0265152	0.808924	FALSE	GAIN
ENSG00000146574	CCZ1B	FALSE	TRUE	0	7	0	0.0265152	0.0265152	0.808924	FALSE	GAIN
ENSG00000165233	CARD19	FALSE	TRUE	0	7	0	0.0265152	0.0265152	0.808924	FALSE	GAIN
ENSG00000218052	ADAMTS7P4	FALSE	TRUE	0	7	0	0.0265152	0.0265152	0.808924	FALSE	GAIN
ENSG00000196263	ZNF471	FALSE	TRUE	0	7	0	0.0265152	0.0265152	0.808924	FALSE	GAIN
ENSG00000224397	PELATON	FALSE	TRUE	0	7	0	0.0265152	0.0265152	0.808924	FALSE	GAIN
ENSG00000276248	AL442125.1	FALSE	TRUE	0	7	0	0.0265152	0.0265152	0.808924	FALSE	GAIN
ENSG00000158321	AUTS2	FALSE	TRUE	0	7	0	0.0265152	0.0265152	0.808924	FALSE	GAIN
ENSG00000177885	GRB2	FALSE	TRUE	0	7	0	0.0265152	0.0265152	0.808924	FALSE	GAIN
ENSG00000182405	PGBD4	FALSE	TRUE	0	7	0	0.0265152	0.0265152	0.808924	FALSE	GAIN
ENSG00000074755	ZZEF1	FALSE	TRUE	0	7	0	0.0265152	0.0265152	0.808924	FALSE	GAIN
ENSG00000110435	PDHX	FALSE	TRUE	0	7	0	0.0265152	0.0265152	0.808924	FALSE	GAIN
ENSG00000034152	MAP2K3	FALSE	TRUE	0	7	0	0.0265152	0.0265152	0.808924	FALSE	GAIN
ENSG00000163104	SMARCAD1	FALSE	TRUE	0	7	0	0.0265152	0.0265152	0.808924	FALSE	GAIN
ENSG00000091732	ZC3HC1	FALSE	TRUE	0	7	0	0.0265152	0.0265152	0.808924	FALSE	GAIN
ENSG00000114744	COMMD2	FALSE	TRUE	0	7	0	0.0265152	0.0265152	0.808924	FALSE	GAIN
ENSG00000187051	RPS19BP1	FALSE	TRUE	0	7	0	0.0265152	0.0265152	0.808924	FALSE	GAIN
ENSG00000215421	ZNF407	FALSE	TRUE	0	7	0	0.0265152	0.0265152	0.808924	FALSE	GAIN
ENSG00000102870	ZNF629	FALSE	TRUE	0	7	0	0.0265152	0.0265152	0.808924	FALSE	GAIN
ENSG00000234537	AL354751.1	FALSE	TRUE	0	7	0	0.0265152	0.0265152	0.808924	FALSE	GAIN
ENSG00000232119	MCTS1	FALSE	TRUE	0	7	0	0.0265152	0.0265152	0.808924	FALSE	GAIN
ENSG00000186310	NAP1L3	FALSE	TRUE	0	7	0	0.0265152	0.0265152	0.808924	FALSE	GAIN
ENSG00000069974	RAB27A	FALSE	TRUE	0	7	0	0.0265152	0.0265152	0.808924	FALSE	GAIN
ENSG00000168026	TTC21A	FALSE	TRUE	0	7	0	0.0265152	0.0265152	0.808924	FALSE	GAIN
ENSG00000144182	LIPT1	FALSE	TRUE	0	7	0	0.0265152	0.0265152	0.808924	FALSE	GAIN
ENSG00000163602	RYBP	FALSE	TRUE	0	7	0	0.0265152	0.0265152	0.808924	FALSE	GAIN
ENSG00000088826	SMOX	FALSE	TRUE	0	7	0	0.0265152	0.0265152	0.808924	FALSE	GAIN
ENSG00000198865	CCDC152	FALSE	TRUE	0	7	0	0.0265152	0.0265152	0.808924	FALSE	GAIN
ENSG00000140264	SERF2	FALSE	TRUE	0	7	0	0.0265152	0.0265152	0.808924	FALSE	GAIN
ENSG00000165949	IFI27	FALSE	TRUE	0	7	0	0.0265152	0.0265152	0.808924	FALSE	GAIN
ENSG00000110031	LPXN	FALSE	TRUE	0	7	0	0.0265152	0.0265152	0.808924	FALSE	GAIN
ENSG00000148219	ASTN2	FALSE	TRUE	0	7	0	0.0265152	0.0265152	0.808924	FALSE	GAIN
ENSG00000147099	HDAC8	FALSE	TRUE	0	7	0	0.0265152	0.0265152	0.808924	FALSE	GAIN
ENSG00000115365	LANCL1	FALSE	TRUE	0	7	0	0.0265152	0.0265152	0.808924	FALSE	GAIN
ENSG00000135775	COG2	FALSE	TRUE	0	7	0	0.0265152	0.0265152	0.808924	FALSE	GAIN
ENSG00000277203	F8A1	FALSE	TRUE	0	7	0	0.0265152	0.0265152	0.808924	FALSE	GAIN
ENSG00000260077	AC104794.3	FALSE	TRUE	0	7	0	0.0265152	0.0265152	0.808924	FALSE	GAIN
ENSG00000102218	RP2	FALSE	TRUE	0	7	0	0.0265152	0.0265152	0.808924	FALSE	GAIN
ENSG00000186020	ZNF529	FALSE	TRUE	0	7	0	0.0265152	0.0265152	0.808924	FALSE	GAIN
ENSG00000136146	MED4	FALSE	TRUE	0	7	0	0.0265152	0.0265152	0.808924	FALSE	GAIN
ENSG00000230918	DPP4-DT	FALSE	TRUE	0	7	0	0.0265152	0.0265152	0.808924	FALSE	GAIN
ENSG00000132763	MMACHC	FALSE	TRUE	0	7	0	0.0265152	0.0265152	0.808924	FALSE	GAIN
ENSG00000284602	AL031432.4	FALSE	TRUE	0	7	0	0.0265152	0.0265152	0.808924	FALSE	GAIN
ENSG00000226054	MEMO1P1	FALSE	TRUE	0	7	0	0.0265152	0.0265152	0.808924	FALSE	GAIN
ENSG00000179583	CIITA	FALSE	TRUE	0	7	0	0.0265152	0.0265152	0.808924	FALSE	GAIN
ENSG00000166669	ATF7IP2	FALSE	TRUE	0	7	0	0.0265152	0.0265152	0.808924	FALSE	GAIN
ENSG00000166507	NDST2	FALSE	TRUE	0	7	0	0.0265152	0.0265152	0.808924	FALSE	GAIN
ENSG00000107731	UNC5B	FALSE	TRUE	0	7	0	0.0265152	0.0265152	0.808924	FALSE	GAIN
ENSG00000232611	AL683813.2	FALSE	TRUE	0	7	0	0.0265152	0.0265152	0.808924	FALSE	GAIN
ENSG00000256616	AP002414.2	TRUE	TRUE	1	8	0.00438596	0.030303	0.0259171	0.792594	FALSE	GAIN
ENSG00000062716	VMP1	TRUE	TRUE	1	8	0.00438596	0.030303	0.0259171	0.792594	FALSE	GAIN
ENSG00000267769	AC011498.6	TRUE	TRUE	1	8	0.00438596	0.030303	0.0259171	0.792594	FALSE	GAIN
ENSG00000155980	KIF5A	TRUE	TRUE	1	8	0.00438596	0.030303	0.0259171	0.792594	FALSE	GAIN
ENSG00000023041	ZDHHC6	TRUE	TRUE	1	8	0.00438596	0.030303	0.0259171	0.792594	FALSE	GAIN
ENSG00000246705	H2AJ	TRUE	TRUE	1	8	0.00438596	0.030303	0.0259171	0.792594	FALSE	GAIN
ENSG00000033011	ALG1	TRUE	TRUE	1	8	0.00438596	0.030303	0.0259171	0.792594	FALSE	GAIN
ENSG00000072210	ALDH3A2	TRUE	TRUE	1	8	0.00438596	0.030303	0.0259171	0.792594	FALSE	GAIN
ENSG00000111642	CHD4	TRUE	TRUE	1	8	0.00438596	0.030303	0.0259171	0.792594	FALSE	GAIN
ENSG00000172935	MRGPRF	TRUE	TRUE	1	8	0.00438596	0.030303	0.0259171	0.792594	FALSE	GAIN
ENSG00000166394	CYB5R2	TRUE	TRUE	1	8	0.00438596	0.030303	0.0259171	0.792594	FALSE	GAIN
ENSG00000148308	GTF3C5	TRUE	TRUE	1	8	0.00438596	0.030303	0.0259171	0.792594	FALSE	GAIN
ENSG00000106976	DNM1	TRUE	TRUE	1	8	0.00438596	0.030303	0.0259171	0.792594	FALSE	GAIN
ENSG00000095303	PTGS1	TRUE	TRUE	1	8	0.00438596	0.030303	0.0259171	0.792594	FALSE	GAIN
ENSG00000090054	SPTLC1	TRUE	TRUE	1	8	0.00438596	0.030303	0.0259171	0.792594	FALSE	GAIN
ENSG00000279302	AC013643.3	TRUE	TRUE	1	8	0.00438596	0.030303	0.0259171	0.792594	FALSE	GAIN
ENSG00000125676	THOC2	TRUE	TRUE	1	8	0.00438596	0.030303	0.0259171	0.792594	FALSE	GAIN
ENSG00000130413	STK33	TRUE	TRUE	1	8	0.00438596	0.030303	0.0259171	0.792594	FALSE	GAIN
ENSG00000111364	DDX55	TRUE	TRUE	1	8	0.00438596	0.030303	0.0259171	0.792594	FALSE	GAIN
ENSG00000128567	PODXL	TRUE	TRUE	1	8	0.00438596	0.030303	0.0259171	0.792594	FALSE	GAIN
ENSG00000127947	PTPN12	TRUE	TRUE	1	8	0.00438596	0.030303	0.0259171	0.792594	FALSE	GAIN
ENSG00000087111	PIGS	TRUE	TRUE	1	8	0.00438596	0.030303	0.0259171	0.792594	FALSE	GAIN
ENSG00000182253	SYNM	TRUE	TRUE	1	8	0.00438596	0.030303	0.0259171	0.792594	FALSE	GAIN
ENSG00000154639	CXADR	TRUE	TRUE	1	8	0.00438596	0.030303	0.0259171	0.792594	FALSE	GAIN
ENSG00000280367	AP002364.1	TRUE	TRUE	1	8	0.00438596	0.030303	0.0259171	0.792594	FALSE	GAIN
ENSG00000234745	HLA-B	TRUE	TRUE	1	8	0.00438596	0.030303	0.0259171	0.792594	FALSE	GAIN
ENSG00000111845	PAK1IP1	TRUE	TRUE	1	8	0.00438596	0.030303	0.0259171	0.792594	FALSE	GAIN
ENSG00000103037	SETD6	TRUE	TRUE	1	8	0.00438596	0.030303	0.0259171	0.792594	FALSE	GAIN
ENSG00000151366	NDUFC2	TRUE	TRUE	1	8	0.00438596	0.030303	0.0259171	0.792594	FALSE	GAIN
ENSG00000197083	ZNF300P1	TRUE	TRUE	1	8	0.00438596	0.030303	0.0259171	0.792594	FALSE	GAIN
ENSG00000186716	BCR	TRUE	TRUE	1	8	0.00438596	0.030303	0.0259171	0.792594	FALSE	GAIN
ENSG00000275765	AC091982.3	TRUE	TRUE	1	8	0.00438596	0.030303	0.0259171	0.792594	FALSE	GAIN
ENSG00000280287	AC131212.3	TRUE	TRUE	1	8	0.00438596	0.030303	0.0259171	0.792594	FALSE	GAIN
ENSG00000149923	PPP4C	TRUE	TRUE	1	8	0.00438596	0.030303	0.0259171	0.792594	FALSE	GAIN
ENSG00000189221	MAOA	TRUE	TRUE	1	8	0.00438596	0.030303	0.0259171	0.792594	FALSE	GAIN
ENSG00000151790	TDO2	TRUE	TRUE	1	8	0.00438596	0.030303	0.0259171	0.792594	FALSE	GAIN
ENSG00000164167	LSM6	TRUE	TRUE	1	8	0.00438596	0.030303	0.0259171	0.792594	FALSE	GAIN
ENSG00000155011	DKK2	TRUE	TRUE	1	8	0.00438596	0.030303	0.0259171	0.792594	FALSE	GAIN
ENSG00000170502	NUDT9	TRUE	TRUE	1	8	0.00438596	0.030303	0.0259171	0.792594	FALSE	GAIN
ENSG00000168824	NSG1	TRUE	TRUE	1	8	0.00438596	0.030303	0.0259171	0.792594	FALSE	GAIN
ENSG00000185813	PCYT2	TRUE	TRUE	1	8	0.00438596	0.030303	0.0259171	0.792594	FALSE	GAIN
ENSG00000166025	AMOTL1	TRUE	TRUE	1	8	0.00438596	0.030303	0.0259171	0.792594	FALSE	GAIN
ENSG00000177854	TMEM187	TRUE	TRUE	1	8	0.00438596	0.030303	0.0259171	0.792594	FALSE	GAIN
ENSG00000270170	NCBP2AS2	TRUE	TRUE	1	8	0.00438596	0.030303	0.0259171	0.792594	FALSE	GAIN
ENSG00000108950	FAM20A	TRUE	TRUE	1	8	0.00438596	0.030303	0.0259171	0.792594	FALSE	GAIN
ENSG00000012048	BRCA1	TRUE	TRUE	1	8	0.00438596	0.030303	0.0259171	0.792594	FALSE	GAIN
ENSG00000129071	MBD4	TRUE	TRUE	1	8	0.00438596	0.030303	0.0259171	0.792594	FALSE	GAIN
ENSG00000131069	ACSS2	TRUE	TRUE	1	8	0.00438596	0.030303	0.0259171	0.792594	FALSE	GAIN
ENSG00000259956	RBM15B	TRUE	TRUE	1	8	0.00438596	0.030303	0.0259171	0.792594	FALSE	GAIN
ENSG00000151789	ZNF385D	TRUE	TRUE	1	8	0.00438596	0.030303	0.0259171	0.792594	FALSE	GAIN
ENSG00000125637	PSD4	TRUE	TRUE	1	8	0.00438596	0.030303	0.0259171	0.792594	FALSE	GAIN
ENSG00000144061	NPHP1	TRUE	TRUE	1	8	0.00438596	0.030303	0.0259171	0.792594	FALSE	GAIN
ENSG00000054267	ARID4B	TRUE	TRUE	1	8	0.00438596	0.030303	0.0259171	0.792594	FALSE	GAIN
ENSG00000130433	CACNG6	TRUE	TRUE	1	8	0.00438596	0.030303	0.0259171	0.792594	FALSE	GAIN
ENSG00000267121	AC008105.3	TRUE	TRUE	1	8	0.00438596	0.030303	0.0259171	0.792594	FALSE	GAIN
ENSG00000116406	EDEM3	TRUE	TRUE	1	8	0.00438596	0.030303	0.0259171	0.792594	FALSE	GAIN
ENSG00000116260	QSOX1	TRUE	TRUE	1	8	0.00438596	0.030303	0.0259171	0.792594	FALSE	GAIN
ENSG00000018625	ATP1A2	TRUE	TRUE	1	8	0.00438596	0.030303	0.0259171	0.792594	FALSE	GAIN
ENSG00000125772	GPCPD1	TRUE	TRUE	1	8	0.00438596	0.030303	0.0259171	0.792594	FALSE	GAIN
ENSG00000206527	HACD2	TRUE	TRUE	1	8	0.00438596	0.030303	0.0259171	0.792594	FALSE	GAIN
ENSG00000122176	FMOD	TRUE	TRUE	1	8	0.00438596	0.030303	0.0259171	0.792594	FALSE	GAIN
ENSG00000162520	SYNC	TRUE	TRUE	1	8	0.00438596	0.030303	0.0259171	0.792594	FALSE	GAIN
ENSG00000198846	TOX	TRUE	TRUE	204	243	0.894737	0.920455	0.0257177	0.787151	FALSE	GAIN
ENSG00000174197	MGA	TRUE	TRUE	103	126	0.451754	0.477273	0.0255183	0.781708	FALSE	GAIN
ENSG00000142235	LMTK3	TRUE	TRUE	2	9	0.00877193	0.0340909	0.025319	0.776265	FALSE	GAIN
ENSG00000101246	ARFRP1	TRUE	TRUE	2	9	0.00877193	0.0340909	0.025319	0.776265	FALSE	GAIN
ENSG00000148468	FAM171A1	TRUE	TRUE	2	9	0.00877193	0.0340909	0.025319	0.776265	FALSE	GAIN
ENSG00000184524	CEND1	TRUE	TRUE	2	9	0.00877193	0.0340909	0.025319	0.776265	FALSE	GAIN
ENSG00000048471	SNX29	TRUE	TRUE	2	9	0.00877193	0.0340909	0.025319	0.776265	FALSE	GAIN
ENSG00000185862	EVI2B	TRUE	TRUE	2	9	0.00877193	0.0340909	0.025319	0.776265	FALSE	GAIN
ENSG00000172757	CFL1	TRUE	TRUE	2	9	0.00877193	0.0340909	0.025319	0.776265	FALSE	GAIN
ENSG00000106351	AGFG2	TRUE	TRUE	2	9	0.00877193	0.0340909	0.025319	0.776265	FALSE	GAIN
ENSG00000087095	NLK	TRUE	TRUE	2	9	0.00877193	0.0340909	0.025319	0.776265	FALSE	GAIN
ENSG00000151287	TEX30	TRUE	TRUE	2	9	0.00877193	0.0340909	0.025319	0.776265	FALSE	GAIN
ENSG00000186908	ZDHHC17	TRUE	TRUE	2	9	0.00877193	0.0340909	0.025319	0.776265	FALSE	GAIN
ENSG00000152767	FARP1	TRUE	TRUE	2	9	0.00877193	0.0340909	0.025319	0.776265	FALSE	GAIN
ENSG00000141837	CACNA1A	TRUE	TRUE	2	9	0.00877193	0.0340909	0.025319	0.776265	FALSE	GAIN
ENSG00000169398	PTK2	TRUE	TRUE	2	9	0.00877193	0.0340909	0.025319	0.776265	FALSE	GAIN
ENSG00000267287	AC068473.3	TRUE	TRUE	2	9	0.00877193	0.0340909	0.025319	0.776265	FALSE	GAIN
ENSG00000213719	CLIC1	TRUE	TRUE	2	9	0.00877193	0.0340909	0.025319	0.776265	FALSE	GAIN
ENSG00000259660	DNM1P47	TRUE	TRUE	2	9	0.00877193	0.0340909	0.025319	0.776265	FALSE	GAIN
ENSG00000175203	DCTN2	TRUE	TRUE	2	9	0.00877193	0.0340909	0.025319	0.776265	FALSE	GAIN
ENSG00000180182	MED14	TRUE	TRUE	2	9	0.00877193	0.0340909	0.025319	0.776265	FALSE	GAIN
ENSG00000104218	CSPP1	TRUE	TRUE	2	9	0.00877193	0.0340909	0.025319	0.776265	FALSE	GAIN
ENSG00000140022	STON2	TRUE	TRUE	2	9	0.00877193	0.0340909	0.025319	0.776265	FALSE	GAIN
ENSG00000283828	AL137002.2	TRUE	TRUE	2	9	0.00877193	0.0340909	0.025319	0.776265	FALSE	GAIN
ENSG00000224963	U82695.1	TRUE	TRUE	2	9	0.00877193	0.0340909	0.025319	0.776265	FALSE	GAIN
ENSG00000248810	LINC02432	TRUE	TRUE	2	9	0.00877193	0.0340909	0.025319	0.776265	FALSE	GAIN
ENSG00000143630	HCN3	TRUE	TRUE	2	9	0.00877193	0.0340909	0.025319	0.776265	FALSE	GAIN
ENSG00000287125	AC018695.9	TRUE	TRUE	2	9	0.00877193	0.0340909	0.025319	0.776265	FALSE	GAIN
ENSG00000015171	ZMYND11	TRUE	TRUE	2	9	0.00877193	0.0340909	0.025319	0.776265	FALSE	GAIN
ENSG00000049089	COL9A2	TRUE	TRUE	2	9	0.00877193	0.0340909	0.025319	0.776265	FALSE	GAIN
ENSG00000119403	PHF19	TRUE	TRUE	3	10	0.0131579	0.0378788	0.0247209	0.759936	FALSE	GAIN
ENSG00000148450	MSRB2	TRUE	TRUE	3	10	0.0131579	0.0378788	0.0247209	0.759936	FALSE	GAIN
ENSG00000010404	IDS	TRUE	TRUE	3	10	0.0131579	0.0378788	0.0247209	0.759936	FALSE	GAIN
ENSG00000286964	AL136169.1	TRUE	TRUE	3	10	0.0131579	0.0378788	0.0247209	0.759936	FALSE	GAIN
ENSG00000198794	SCAMP5	TRUE	TRUE	3	10	0.0131579	0.0378788	0.0247209	0.759936	FALSE	GAIN
ENSG00000271122	AC018647.2	TRUE	TRUE	3	10	0.0131579	0.0378788	0.0247209	0.759936	FALSE	GAIN
ENSG00000175550	DRAP1	TRUE	TRUE	3	10	0.0131579	0.0378788	0.0247209	0.759936	FALSE	GAIN
ENSG00000198315	ZKSCAN8	TRUE	TRUE	3	10	0.0131579	0.0378788	0.0247209	0.759936	FALSE	GAIN
ENSG00000124784	RIOK1	TRUE	TRUE	3	10	0.0131579	0.0378788	0.0247209	0.759936	FALSE	GAIN
ENSG00000132589	FLOT2	TRUE	TRUE	3	10	0.0131579	0.0378788	0.0247209	0.759936	FALSE	GAIN
ENSG00000171462	DLK2	TRUE	TRUE	3	10	0.0131579	0.0378788	0.0247209	0.759936	FALSE	GAIN
ENSG00000110944	IL23A	TRUE	TRUE	3	10	0.0131579	0.0378788	0.0247209	0.759936	FALSE	GAIN
ENSG00000176994	SMCR8	TRUE	TRUE	3	10	0.0131579	0.0378788	0.0247209	0.759936	FALSE	GAIN
ENSG00000169122	FAM110B	TRUE	TRUE	3	10	0.0131579	0.0378788	0.0247209	0.759936	FALSE	GAIN
ENSG00000170522	ELOVL6	TRUE	TRUE	3	10	0.0131579	0.0378788	0.0247209	0.759936	FALSE	GAIN
ENSG00000132716	DCAF8	TRUE	TRUE	3	10	0.0131579	0.0378788	0.0247209	0.759936	FALSE	GAIN
ENSG00000165028	NIPSNAP3B	TRUE	TRUE	3	10	0.0131579	0.0378788	0.0247209	0.759936	FALSE	GAIN
ENSG00000156218	ADAMTSL3	TRUE	TRUE	4	11	0.0175439	0.0416667	0.0241228	0.743606	FALSE	GAIN
ENSG00000072958	AP1M1	TRUE	TRUE	4	11	0.0175439	0.0416667	0.0241228	0.743606	FALSE	GAIN
ENSG00000261485	PAN3-AS1	TRUE	TRUE	4	11	0.0175439	0.0416667	0.0241228	0.743606	FALSE	GAIN
ENSG00000149591	TAGLN	TRUE	TRUE	4	11	0.0175439	0.0416667	0.0241228	0.743606	FALSE	GAIN
ENSG00000148053	NTRK2	TRUE	TRUE	4	11	0.0175439	0.0416667	0.0241228	0.743606	FALSE	GAIN
ENSG00000157978	LDLRAP1	TRUE	TRUE	4	11	0.0175439	0.0416667	0.0241228	0.743606	FALSE	GAIN
ENSG00000241404	EGFL8	TRUE	TRUE	5	12	0.0219298	0.0454545	0.0235247	0.727277	FALSE	GAIN
ENSG00000286482	AL117344.2	TRUE	TRUE	5	12	0.0219298	0.0454545	0.0235247	0.727277	FALSE	GAIN
ENSG00000115652	UXS1	TRUE	TRUE	5	12	0.0219298	0.0454545	0.0235247	0.727277	FALSE	GAIN
ENSG00000164929	BAALC	FALSE	TRUE	0	6	0	0.0227273	0.0227273	0.705505	FALSE	GAIN
ENSG00000111790	FGFR1OP2	FALSE	TRUE	0	6	0	0.0227273	0.0227273	0.705505	FALSE	GAIN
ENSG00000104783	KCNN4	FALSE	TRUE	0	6	0	0.0227273	0.0227273	0.705505	FALSE	GAIN
ENSG00000206503	HLA-A	FALSE	TRUE	0	6	0	0.0227273	0.0227273	0.705505	FALSE	GAIN
ENSG00000215493	AC007731.1	FALSE	TRUE	0	6	0	0.0227273	0.0227273	0.705505	FALSE	GAIN
ENSG00000166813	KIF7	FALSE	TRUE	0	6	0	0.0227273	0.0227273	0.705505	FALSE	GAIN
ENSG00000137871	ZNF280D	FALSE	TRUE	0	6	0	0.0227273	0.0227273	0.705505	FALSE	GAIN
ENSG00000070371	CLTCL1	FALSE	TRUE	0	6	0	0.0227273	0.0227273	0.705505	FALSE	GAIN
ENSG00000105875	WDR91	FALSE	TRUE	0	6	0	0.0227273	0.0227273	0.705505	FALSE	GAIN
ENSG00000230982	DSTNP1	FALSE	TRUE	0	6	0	0.0227273	0.0227273	0.705505	FALSE	GAIN
ENSG00000179954	SSC5D	FALSE	TRUE	0	6	0	0.0227273	0.0227273	0.705505	FALSE	GAIN
ENSG00000105483	CARD8	FALSE	TRUE	0	6	0	0.0227273	0.0227273	0.705505	FALSE	GAIN
ENSG00000233622	CYP2T1P	FALSE	TRUE	0	6	0	0.0227273	0.0227273	0.705505	FALSE	GAIN
ENSG00000225377	NRSN2-AS1	FALSE	TRUE	0	6	0	0.0227273	0.0227273	0.705505	FALSE	GAIN
ENSG00000132471	WBP2	FALSE	TRUE	0	6	0	0.0227273	0.0227273	0.705505	FALSE	GAIN
ENSG00000147573	TRIM55	FALSE	TRUE	0	6	0	0.0227273	0.0227273	0.705505	FALSE	GAIN
ENSG00000163882	POLR2H	FALSE	TRUE	0	6	0	0.0227273	0.0227273	0.705505	FALSE	GAIN
ENSG00000136603	SKIL	FALSE	TRUE	0	6	0	0.0227273	0.0227273	0.705505	FALSE	GAIN
ENSG00000237441	RGL2	FALSE	TRUE	0	6	0	0.0227273	0.0227273	0.705505	FALSE	GAIN
ENSG00000118007	STAG1	FALSE	TRUE	0	6	0	0.0227273	0.0227273	0.705505	FALSE	GAIN
ENSG00000182636	NDN	FALSE	TRUE	0	6	0	0.0227273	0.0227273	0.705505	FALSE	GAIN
ENSG00000100714	MTHFD1	FALSE	TRUE	0	6	0	0.0227273	0.0227273	0.705505	FALSE	GAIN
ENSG00000174165	ZDHHC24	FALSE	TRUE	0	6	0	0.0227273	0.0227273	0.705505	FALSE	GAIN
ENSG00000184661	CDCA2	FALSE	TRUE	0	6	0	0.0227273	0.0227273	0.705505	FALSE	GAIN
ENSG00000153832	FBXO36	FALSE	TRUE	0	6	0	0.0227273	0.0227273	0.705505	FALSE	GAIN
ENSG00000165868	HSPA12A	FALSE	TRUE	0	6	0	0.0227273	0.0227273	0.705505	FALSE	GAIN
ENSG00000184154	LRTOMT	FALSE	TRUE	0	6	0	0.0227273	0.0227273	0.705505	FALSE	GAIN
ENSG00000172878	METAP1D	FALSE	TRUE	0	6	0	0.0227273	0.0227273	0.705505	FALSE	GAIN
ENSG00000133466	C1QTNF6	FALSE	TRUE	0	6	0	0.0227273	0.0227273	0.705505	FALSE	GAIN
ENSG00000214402	LCNL1	FALSE	TRUE	0	6	0	0.0227273	0.0227273	0.705505	FALSE	GAIN
ENSG00000143633	C1orf131	FALSE	TRUE	0	6	0	0.0227273	0.0227273	0.705505	FALSE	GAIN
ENSG00000198824	CHAMP1	FALSE	TRUE	0	6	0	0.0227273	0.0227273	0.705505	FALSE	GAIN
ENSG00000180881	CAPS2	FALSE	TRUE	0	6	0	0.0227273	0.0227273	0.705505	FALSE	GAIN
ENSG00000147130	ZMYM3	FALSE	TRUE	0	6	0	0.0227273	0.0227273	0.705505	FALSE	GAIN
ENSG00000135829	DHX9	FALSE	TRUE	0	6	0	0.0227273	0.0227273	0.705505	FALSE	GAIN
ENSG00000188130	MAPK12	FALSE	TRUE	0	6	0	0.0227273	0.0227273	0.705505	FALSE	GAIN
ENSG00000161671	EMC10	FALSE	TRUE	0	6	0	0.0227273	0.0227273	0.705505	FALSE	GAIN
ENSG00000104375	STK3	FALSE	TRUE	0	6	0	0.0227273	0.0227273	0.705505	FALSE	GAIN
ENSG00000161011	SQSTM1	FALSE	TRUE	0	6	0	0.0227273	0.0227273	0.705505	FALSE	GAIN
ENSG00000105404	RABAC1	FALSE	TRUE	0	6	0	0.0227273	0.0227273	0.705505	FALSE	GAIN
ENSG00000103269	RHBDL1	FALSE	TRUE	0	6	0	0.0227273	0.0227273	0.705505	FALSE	GAIN
ENSG00000183578	TNFAIP8L3	FALSE	TRUE	0	6	0	0.0227273	0.0227273	0.705505	FALSE	GAIN
ENSG00000241852	C8orf58	FALSE	TRUE	0	6	0	0.0227273	0.0227273	0.705505	FALSE	GAIN
ENSG00000109680	TBC1D19	FALSE	TRUE	0	6	0	0.0227273	0.0227273	0.705505	FALSE	GAIN
ENSG00000144554	FANCD2	FALSE	TRUE	0	6	0	0.0227273	0.0227273	0.705505	FALSE	GAIN
ENSG00000272622	AC010735.2	FALSE	TRUE	0	6	0	0.0227273	0.0227273	0.705505	FALSE	GAIN
ENSG00000117519	CNN3	FALSE	TRUE	0	6	0	0.0227273	0.0227273	0.705505	FALSE	GAIN
ENSG00000221890	NPTXR	FALSE	TRUE	0	6	0	0.0227273	0.0227273	0.705505	FALSE	GAIN
ENSG00000186806	VSIG10L	FALSE	TRUE	0	6	0	0.0227273	0.0227273	0.705505	FALSE	GAIN
ENSG00000155508	CNOT8	FALSE	TRUE	0	6	0	0.0227273	0.0227273	0.705505	FALSE	GAIN
ENSG00000132024	CC2D1A	FALSE	TRUE	0	6	0	0.0227273	0.0227273	0.705505	FALSE	GAIN
ENSG00000187676	B3GLCT	FALSE	TRUE	0	6	0	0.0227273	0.0227273	0.705505	FALSE	GAIN
ENSG00000213080	AL354714.2	FALSE	TRUE	0	6	0	0.0227273	0.0227273	0.705505	FALSE	GAIN
ENSG00000234807	LINC01135	FALSE	TRUE	0	6	0	0.0227273	0.0227273	0.705505	FALSE	GAIN
ENSG00000085831	TTC39A	FALSE	TRUE	0	6	0	0.0227273	0.0227273	0.705505	FALSE	GAIN
ENSG00000132780	NASP	FALSE	TRUE	0	6	0	0.0227273	0.0227273	0.705505	FALSE	GAIN
ENSG00000164010	ERMAP	FALSE	TRUE	0	6	0	0.0227273	0.0227273	0.705505	FALSE	GAIN
ENSG00000125944	HNRNPR	FALSE	TRUE	0	6	0	0.0227273	0.0227273	0.705505	FALSE	GAIN
ENSG00000196396	PTPN1	FALSE	TRUE	0	6	0	0.0227273	0.0227273	0.705505	FALSE	GAIN
ENSG00000136856	SLC2A8	FALSE	TRUE	0	6	0	0.0227273	0.0227273	0.705505	FALSE	GAIN
ENSG00000085465	OVGP1	FALSE	TRUE	0	6	0	0.0227273	0.0227273	0.705505	FALSE	GAIN
ENSG00000172270	BSG	FALSE	TRUE	0	6	0	0.0227273	0.0227273	0.705505	FALSE	GAIN
ENSG00000275700	AATF	FALSE	TRUE	0	6	0	0.0227273	0.0227273	0.705505	FALSE	GAIN
ENSG00000139329	LUM	FALSE	TRUE	0	6	0	0.0227273	0.0227273	0.705505	FALSE	GAIN
ENSG00000253729	PRKDC	FALSE	TRUE	0	6	0	0.0227273	0.0227273	0.705505	FALSE	GAIN
ENSG00000174799	CEP135	FALSE	TRUE	0	6	0	0.0227273	0.0227273	0.705505	FALSE	GAIN
ENSG00000164087	POC1A	FALSE	TRUE	0	6	0	0.0227273	0.0227273	0.705505	FALSE	GAIN
ENSG00000286158	AL034548.2	TRUE	TRUE	1	7	0.00438596	0.0265152	0.0221292	0.689175	FALSE	GAIN
ENSG00000197170	PSMD12	TRUE	TRUE	1	7	0.00438596	0.0265152	0.0221292	0.689175	FALSE	GAIN
ENSG00000120075	HOXB5	TRUE	TRUE	1	7	0.00438596	0.0265152	0.0221292	0.689175	FALSE	GAIN
ENSG00000076382	SPAG5	TRUE	TRUE	1	7	0.00438596	0.0265152	0.0221292	0.689175	FALSE	GAIN
ENSG00000186272	ZNF17	TRUE	TRUE	1	7	0.00438596	0.0265152	0.0221292	0.689175	FALSE	GAIN
ENSG00000100297	MCM5	TRUE	TRUE	1	7	0.00438596	0.0265152	0.0221292	0.689175	FALSE	GAIN
ENSG00000140564	FURIN	TRUE	TRUE	1	7	0.00438596	0.0265152	0.0221292	0.689175	FALSE	GAIN
ENSG00000140526	ABHD2	TRUE	TRUE	1	7	0.00438596	0.0265152	0.0221292	0.689175	FALSE	GAIN
ENSG00000262454	MIR193BHG	TRUE	TRUE	1	7	0.00438596	0.0265152	0.0221292	0.689175	FALSE	GAIN
ENSG00000101096	NFATC2	TRUE	TRUE	1	7	0.00438596	0.0265152	0.0221292	0.689175	FALSE	GAIN
ENSG00000265749	AC135178.4	TRUE	TRUE	1	7	0.00438596	0.0265152	0.0221292	0.689175	FALSE	GAIN
ENSG00000137842	TMEM62	TRUE	TRUE	1	7	0.00438596	0.0265152	0.0221292	0.689175	FALSE	GAIN
ENSG00000103502	CDIPT	TRUE	TRUE	1	7	0.00438596	0.0265152	0.0221292	0.689175	FALSE	GAIN
ENSG00000126773	PCNX4	TRUE	TRUE	1	7	0.00438596	0.0265152	0.0221292	0.689175	FALSE	GAIN
ENSG00000261526	AC012615.1	TRUE	TRUE	1	7	0.00438596	0.0265152	0.0221292	0.689175	FALSE	GAIN
ENSG00000196547	MAN2A2	TRUE	TRUE	1	7	0.00438596	0.0265152	0.0221292	0.689175	FALSE	GAIN
ENSG00000167272	POP5	TRUE	TRUE	1	7	0.00438596	0.0265152	0.0221292	0.689175	FALSE	GAIN
ENSG00000257221	AC007569.1	TRUE	TRUE	1	7	0.00438596	0.0265152	0.0221292	0.689175	FALSE	GAIN
ENSG00000122861	PLAU	TRUE	TRUE	1	7	0.00438596	0.0265152	0.0221292	0.689175	FALSE	GAIN
ENSG00000108448	TRIM16L	TRUE	TRUE	1	7	0.00438596	0.0265152	0.0221292	0.689175	FALSE	GAIN
ENSG00000259807	AC009093.1	TRUE	TRUE	1	7	0.00438596	0.0265152	0.0221292	0.689175	FALSE	GAIN
ENSG00000175352	NRIP3	TRUE	TRUE	1	7	0.00438596	0.0265152	0.0221292	0.689175	FALSE	GAIN
ENSG00000254860	TMEM9B-AS1	TRUE	TRUE	1	7	0.00438596	0.0265152	0.0221292	0.689175	FALSE	GAIN
ENSG00000168496	FEN1	TRUE	TRUE	1	7	0.00438596	0.0265152	0.0221292	0.689175	FALSE	GAIN
ENSG00000099998	GGT5	TRUE	TRUE	1	7	0.00438596	0.0265152	0.0221292	0.689175	FALSE	GAIN
ENSG00000107829	FBXW4	TRUE	TRUE	1	7	0.00438596	0.0265152	0.0221292	0.689175	FALSE	GAIN
ENSG00000107104	KANK1	TRUE	TRUE	1	7	0.00438596	0.0265152	0.0221292	0.689175	FALSE	GAIN
ENSG00000149582	TMEM25	TRUE	TRUE	1	7	0.00438596	0.0265152	0.0221292	0.689175	FALSE	GAIN
ENSG00000185728	YTHDF3	TRUE	TRUE	1	7	0.00438596	0.0265152	0.0221292	0.689175	FALSE	GAIN
ENSG00000018610	CXorf56	TRUE	TRUE	1	7	0.00438596	0.0265152	0.0221292	0.689175	FALSE	GAIN
ENSG00000211772	TRBC2	TRUE	TRUE	1	7	0.00438596	0.0265152	0.0221292	0.689175	FALSE	GAIN
ENSG00000105948	TTC26	TRUE	TRUE	1	7	0.00438596	0.0265152	0.0221292	0.689175	FALSE	GAIN
ENSG00000135241	PNPLA8	TRUE	TRUE	1	7	0.00438596	0.0265152	0.0221292	0.689175	FALSE	GAIN
ENSG00000130429	ARPC1B	TRUE	TRUE	1	7	0.00438596	0.0265152	0.0221292	0.689175	FALSE	GAIN
ENSG00000215458	AATBC	TRUE	TRUE	1	7	0.00438596	0.0265152	0.0221292	0.689175	FALSE	GAIN
ENSG00000161179	YDJC	TRUE	TRUE	1	7	0.00438596	0.0265152	0.0221292	0.689175	FALSE	GAIN
ENSG00000136247	ZDHHC4	TRUE	TRUE	1	7	0.00438596	0.0265152	0.0221292	0.689175	FALSE	GAIN
ENSG00000089685	BIRC5	TRUE	TRUE	1	7	0.00438596	0.0265152	0.0221292	0.689175	FALSE	GAIN
ENSG00000111885	MAN1A1	TRUE	TRUE	1	7	0.00438596	0.0265152	0.0221292	0.689175	FALSE	GAIN
ENSG00000167815	PRDX2	TRUE	TRUE	1	7	0.00438596	0.0265152	0.0221292	0.689175	FALSE	GAIN
ENSG00000281969	AL592158.1	TRUE	TRUE	1	7	0.00438596	0.0265152	0.0221292	0.689175	FALSE	GAIN
ENSG00000166278	C2	TRUE	TRUE	1	7	0.00438596	0.0265152	0.0221292	0.689175	FALSE	GAIN
ENSG00000141642	ELAC1	TRUE	TRUE	1	7	0.00438596	0.0265152	0.0221292	0.689175	FALSE	GAIN
ENSG00000228672	PROB1	TRUE	TRUE	1	7	0.00438596	0.0265152	0.0221292	0.689175	FALSE	GAIN
ENSG00000257103	LSM14A	TRUE	TRUE	1	7	0.00438596	0.0265152	0.0221292	0.689175	FALSE	GAIN
ENSG00000108091	CCDC6	TRUE	TRUE	1	7	0.00438596	0.0265152	0.0221292	0.689175	FALSE	GAIN
ENSG00000137760	ALKBH8	TRUE	TRUE	1	7	0.00438596	0.0265152	0.0221292	0.689175	FALSE	GAIN
ENSG00000164219	PGGT1B	TRUE	TRUE	1	7	0.00438596	0.0265152	0.0221292	0.689175	FALSE	GAIN
ENSG00000213918	DNASE1	TRUE	TRUE	1	7	0.00438596	0.0265152	0.0221292	0.689175	FALSE	GAIN
ENSG00000181472	ZBTB2	TRUE	TRUE	1	7	0.00438596	0.0265152	0.0221292	0.689175	FALSE	GAIN
ENSG00000112902	SEMA5A	TRUE	TRUE	1	7	0.00438596	0.0265152	0.0221292	0.689175	FALSE	GAIN
ENSG00000065029	ZNF76	TRUE	TRUE	1	7	0.00438596	0.0265152	0.0221292	0.689175	FALSE	GAIN
ENSG00000138678	GPAT3	TRUE	TRUE	1	7	0.00438596	0.0265152	0.0221292	0.689175	FALSE	GAIN
ENSG00000152953	STK32B	TRUE	TRUE	1	7	0.00438596	0.0265152	0.0221292	0.689175	FALSE	GAIN
ENSG00000167676	PLIN4	TRUE	TRUE	1	7	0.00438596	0.0265152	0.0221292	0.689175	FALSE	GAIN
ENSG00000229638	RPL4P4	TRUE	TRUE	1	7	0.00438596	0.0265152	0.0221292	0.689175	FALSE	GAIN
ENSG00000164808	SPIDR	TRUE	TRUE	1	7	0.00438596	0.0265152	0.0221292	0.689175	FALSE	GAIN
ENSG00000154917	RAB6B	TRUE	TRUE	1	7	0.00438596	0.0265152	0.0221292	0.689175	FALSE	GAIN
ENSG00000114779	ABHD14B	TRUE	TRUE	1	7	0.00438596	0.0265152	0.0221292	0.689175	FALSE	GAIN
ENSG00000171148	TADA3	TRUE	TRUE	1	7	0.00438596	0.0265152	0.0221292	0.689175	FALSE	GAIN
ENSG00000223374	AC005104.1	TRUE	TRUE	1	7	0.00438596	0.0265152	0.0221292	0.689175	FALSE	GAIN
ENSG00000123485	HJURP	TRUE	TRUE	1	7	0.00438596	0.0265152	0.0221292	0.689175	FALSE	GAIN
ENSG00000021826	CPS1	TRUE	TRUE	1	7	0.00438596	0.0265152	0.0221292	0.689175	FALSE	GAIN
ENSG00000168785	TSPAN5	TRUE	TRUE	1	7	0.00438596	0.0265152	0.0221292	0.689175	FALSE	GAIN
ENSG00000171150	SOCS5	TRUE	TRUE	1	7	0.00438596	0.0265152	0.0221292	0.689175	FALSE	GAIN
ENSG00000185220	PGBD2	TRUE	TRUE	1	7	0.00438596	0.0265152	0.0221292	0.689175	FALSE	GAIN
ENSG00000165626	BEND7	TRUE	TRUE	1	7	0.00438596	0.0265152	0.0221292	0.689175	FALSE	GAIN
ENSG00000160299	PCNT	TRUE	TRUE	1	7	0.00438596	0.0265152	0.0221292	0.689175	FALSE	GAIN
ENSG00000078043	PIAS2	TRUE	TRUE	1	7	0.00438596	0.0265152	0.0221292	0.689175	FALSE	GAIN
ENSG00000143374	TARS2	TRUE	TRUE	1	7	0.00438596	0.0265152	0.0221292	0.689175	FALSE	GAIN
ENSG00000273213	H3-2	TRUE	TRUE	1	7	0.00438596	0.0265152	0.0221292	0.689175	FALSE	GAIN
ENSG00000184441	AP001062.1	TRUE	TRUE	1	7	0.00438596	0.0265152	0.0221292	0.689175	FALSE	GAIN
ENSG00000163017	ACTG2	TRUE	TRUE	1	7	0.00438596	0.0265152	0.0221292	0.689175	FALSE	GAIN
ENSG00000132849	PATJ	TRUE	TRUE	1	7	0.00438596	0.0265152	0.0221292	0.689175	FALSE	GAIN
ENSG00000186715	MST1L	TRUE	TRUE	1	7	0.00438596	0.0265152	0.0221292	0.689175	FALSE	GAIN
ENSG00000048707	VPS13D	TRUE	TRUE	1	7	0.00438596	0.0265152	0.0221292	0.689175	FALSE	GAIN
ENSG00000100097	LGALS1	TRUE	TRUE	2	8	0.00877193	0.030303	0.0215311	0.672846	FALSE	GAIN
ENSG00000244005	NFS1	TRUE	TRUE	2	8	0.00877193	0.030303	0.0215311	0.672846	FALSE	GAIN
ENSG00000108773	KAT2A	TRUE	TRUE	2	8	0.00877193	0.030303	0.0215311	0.672846	FALSE	GAIN
ENSG00000215146	BX322639.1	TRUE	TRUE	2	8	0.00877193	0.030303	0.0215311	0.672846	FALSE	GAIN
ENSG00000110195	FOLR1	TRUE	TRUE	2	8	0.00877193	0.030303	0.0215311	0.672846	FALSE	GAIN
ENSG00000253626	EIF5AL1	TRUE	TRUE	2	8	0.00877193	0.030303	0.0215311	0.672846	FALSE	GAIN
ENSG00000164989	CCDC171	TRUE	TRUE	2	8	0.00877193	0.030303	0.0215311	0.672846	FALSE	GAIN
ENSG00000164687	FABP5	TRUE	TRUE	2	8	0.00877193	0.030303	0.0215311	0.672846	FALSE	GAIN
ENSG00000103319	EEF2K	TRUE	TRUE	2	8	0.00877193	0.030303	0.0215311	0.672846	FALSE	GAIN
ENSG00000157240	FZD1	TRUE	TRUE	2	8	0.00877193	0.030303	0.0215311	0.672846	FALSE	GAIN
ENSG00000151914	DST	TRUE	TRUE	2	8	0.00877193	0.030303	0.0215311	0.672846	FALSE	GAIN
ENSG00000170421	KRT8	TRUE	TRUE	2	8	0.00877193	0.030303	0.0215311	0.672846	FALSE	GAIN
ENSG00000272462	U91328.1	TRUE	TRUE	2	8	0.00877193	0.030303	0.0215311	0.672846	FALSE	GAIN
ENSG00000151883	PARP8	TRUE	TRUE	2	8	0.00877193	0.030303	0.0215311	0.672846	FALSE	GAIN
ENSG00000126001	CEP250	TRUE	TRUE	2	8	0.00877193	0.030303	0.0215311	0.672846	FALSE	GAIN
ENSG00000169271	HSPB3	TRUE	TRUE	2	8	0.00877193	0.030303	0.0215311	0.672846	FALSE	GAIN
ENSG00000254004	ZNF260	TRUE	TRUE	2	8	0.00877193	0.030303	0.0215311	0.672846	FALSE	GAIN
ENSG00000188707	ZBED6CL	TRUE	TRUE	2	8	0.00877193	0.030303	0.0215311	0.672846	FALSE	GAIN
ENSG00000212747	RTL8B	TRUE	TRUE	2	8	0.00877193	0.030303	0.0215311	0.672846	FALSE	GAIN
ENSG00000236304	AP001189.1	TRUE	TRUE	2	8	0.00877193	0.030303	0.0215311	0.672846	FALSE	GAIN
ENSG00000164742	ADCY1	TRUE	TRUE	2	8	0.00877193	0.030303	0.0215311	0.672846	FALSE	GAIN
ENSG00000128739	SNRPN	TRUE	TRUE	2	8	0.00877193	0.030303	0.0215311	0.672846	FALSE	GAIN
ENSG00000125843	AP5S1	TRUE	TRUE	2	8	0.00877193	0.030303	0.0215311	0.672846	FALSE	GAIN
ENSG00000126062	TMEM115	TRUE	TRUE	2	8	0.00877193	0.030303	0.0215311	0.672846	FALSE	GAIN
ENSG00000010256	UQCRC1	TRUE	TRUE	2	8	0.00877193	0.030303	0.0215311	0.672846	FALSE	GAIN
ENSG00000144712	CAND2	TRUE	TRUE	2	8	0.00877193	0.030303	0.0215311	0.672846	FALSE	GAIN
ENSG00000185246	PRPF39	TRUE	TRUE	2	8	0.00877193	0.030303	0.0215311	0.672846	FALSE	GAIN
ENSG00000115317	HTRA2	TRUE	TRUE	2	8	0.00877193	0.030303	0.0215311	0.672846	FALSE	GAIN
ENSG00000001617	SEMA3F	TRUE	TRUE	2	8	0.00877193	0.030303	0.0215311	0.672846	FALSE	GAIN
ENSG00000131446	MGAT1	TRUE	TRUE	2	8	0.00877193	0.030303	0.0215311	0.672846	FALSE	GAIN
ENSG00000196878	LAMB3	TRUE	TRUE	2	8	0.00877193	0.030303	0.0215311	0.672846	FALSE	GAIN
ENSG00000276603	AL109614.1	TRUE	TRUE	2	8	0.00877193	0.030303	0.0215311	0.672846	FALSE	GAIN
ENSG00000213366	GSTM2	TRUE	TRUE	2	8	0.00877193	0.030303	0.0215311	0.672846	FALSE	GAIN
ENSG00000185946	RNPC3	TRUE	TRUE	2	8	0.00877193	0.030303	0.0215311	0.672846	FALSE	GAIN
ENSG00000113387	SUB1	TRUE	TRUE	2	8	0.00877193	0.030303	0.0215311	0.672846	FALSE	GAIN
ENSG00000172986	GXYLT2	TRUE	TRUE	2	8	0.00877193	0.030303	0.0215311	0.672846	FALSE	GAIN
ENSG00000020129	NCDN	TRUE	TRUE	2	8	0.00877193	0.030303	0.0215311	0.672846	FALSE	GAIN
ENSG00000165929	TC2N	TRUE	TRUE	2	8	0.00877193	0.030303	0.0215311	0.672846	FALSE	GAIN
ENSG00000109787	KLF3	TRUE	TRUE	2	8	0.00877193	0.030303	0.0215311	0.672846	FALSE	GAIN
ENSG00000285752	CDC42-AS1	TRUE	TRUE	2	8	0.00877193	0.030303	0.0215311	0.672846	FALSE	GAIN
ENSG00000226526	AL049569.1	TRUE	TRUE	2	8	0.00877193	0.030303	0.0215311	0.672846	FALSE	GAIN
ENSG00000171621	SPSB1	TRUE	TRUE	2	8	0.00877193	0.030303	0.0215311	0.672846	FALSE	GAIN
ENSG00000072954	TMEM38A	TRUE	TRUE	2	8	0.00877193	0.030303	0.0215311	0.672846	FALSE	GAIN
ENSG00000156469	MTERF3	TRUE	TRUE	2	8	0.00877193	0.030303	0.0215311	0.672846	FALSE	GAIN
ENSG00000101447	FAM83D	TRUE	TRUE	3	9	0.0131579	0.0340909	0.020933	0.656517	FALSE	GAIN
ENSG00000177666	PNPLA2	TRUE	TRUE	3	9	0.0131579	0.0340909	0.020933	0.656517	FALSE	GAIN
ENSG00000152270	PDE3B	TRUE	TRUE	3	9	0.0131579	0.0340909	0.020933	0.656517	FALSE	GAIN
ENSG00000165323	FAT3	TRUE	TRUE	3	9	0.0131579	0.0340909	0.020933	0.656517	FALSE	GAIN
ENSG00000181649	PHLDA2	TRUE	TRUE	3	9	0.0131579	0.0340909	0.020933	0.656517	FALSE	GAIN
ENSG00000125753	VASP	TRUE	TRUE	3	9	0.0131579	0.0340909	0.020933	0.656517	FALSE	GAIN
ENSG00000205336	ADGRG1	TRUE	TRUE	3	9	0.0131579	0.0340909	0.020933	0.656517	FALSE	GAIN
ENSG00000107331	ABCA2	TRUE	TRUE	3	9	0.0131579	0.0340909	0.020933	0.656517	FALSE	GAIN
ENSG00000169902	TPST1	TRUE	TRUE	3	9	0.0131579	0.0340909	0.020933	0.656517	FALSE	GAIN
ENSG00000120137	PANK3	TRUE	TRUE	3	9	0.0131579	0.0340909	0.020933	0.656517	FALSE	GAIN
ENSG00000164190	NIPBL	TRUE	TRUE	3	9	0.0131579	0.0340909	0.020933	0.656517	FALSE	GAIN
ENSG00000231672	DIRC3	TRUE	TRUE	3	9	0.0131579	0.0340909	0.020933	0.656517	FALSE	GAIN
ENSG00000279452	AC006277.1	TRUE	TRUE	3	9	0.0131579	0.0340909	0.020933	0.656517	FALSE	GAIN
ENSG00000145495	MARCHF6	TRUE	TRUE	3	9	0.0131579	0.0340909	0.020933	0.656517	FALSE	GAIN
ENSG00000277778	PGM5P2	TRUE	TRUE	3	9	0.0131579	0.0340909	0.020933	0.656517	FALSE	GAIN
ENSG00000163866	SMIM12	TRUE	TRUE	3	9	0.0131579	0.0340909	0.020933	0.656517	FALSE	GAIN
ENSG00000145390	USP53	TRUE	TRUE	4	10	0.0175439	0.0378788	0.0203349	0.640187	FALSE	GAIN
ENSG00000169760	NLGN1	TRUE	TRUE	4	10	0.0175439	0.0378788	0.0203349	0.640187	FALSE	GAIN
ENSG00000275395	FCGBP	TRUE	TRUE	4	10	0.0175439	0.0378788	0.0203349	0.640187	FALSE	GAIN
ENSG00000111860	CEP85L	TRUE	TRUE	4	10	0.0175439	0.0378788	0.0203349	0.640187	FALSE	GAIN
ENSG00000163347	CLDN1	TRUE	TRUE	4	10	0.0175439	0.0378788	0.0203349	0.640187	FALSE	GAIN
ENSG00000135424	ITGA7	TRUE	TRUE	4	10	0.0175439	0.0378788	0.0203349	0.640187	FALSE	GAIN
ENSG00000111186	WNT5B	TRUE	TRUE	5	11	0.0219298	0.0416667	0.0197368	0.623858	FALSE	GAIN
ENSG00000111335	OAS2	TRUE	TRUE	5	11	0.0219298	0.0416667	0.0197368	0.623858	FALSE	GAIN
ENSG00000151929	BAG3	TRUE	TRUE	5	11	0.0219298	0.0416667	0.0197368	0.623858	FALSE	GAIN
ENSG00000164970	FAM219A	TRUE	TRUE	6	12	0.0263158	0.0454545	0.0191388	0.607529	FALSE	GAIN
ENSG00000105612	DNASE2	FALSE	TRUE	0	5	0	0.0189394	0.0189394	0.602085	FALSE	GAIN
ENSG00000069493	CLEC2D	FALSE	TRUE	0	5	0	0.0189394	0.0189394	0.602085	FALSE	GAIN
ENSG00000180530	NRIP1	FALSE	TRUE	0	5	0	0.0189394	0.0189394	0.602085	FALSE	GAIN
ENSG00000171016	PYGO1	FALSE	TRUE	0	5	0	0.0189394	0.0189394	0.602085	FALSE	GAIN
ENSG00000181894	ZNF329	FALSE	TRUE	0	5	0	0.0189394	0.0189394	0.602085	FALSE	GAIN
ENSG00000283236	AC074141.1	FALSE	TRUE	0	5	0	0.0189394	0.0189394	0.602085	FALSE	GAIN
ENSG00000140285	FGF7	FALSE	TRUE	0	5	0	0.0189394	0.0189394	0.602085	FALSE	GAIN
ENSG00000253719	ATXN7L3B	FALSE	TRUE	0	5	0	0.0189394	0.0189394	0.602085	FALSE	GAIN
ENSG00000243335	KCTD7	FALSE	TRUE	0	5	0	0.0189394	0.0189394	0.602085	FALSE	GAIN
ENSG00000078142	PIK3C3	FALSE	TRUE	0	5	0	0.0189394	0.0189394	0.602085	FALSE	GAIN
ENSG00000100532	CGRRF1	FALSE	TRUE	0	5	0	0.0189394	0.0189394	0.602085	FALSE	GAIN
ENSG00000217648	AL136116.3	FALSE	TRUE	0	5	0	0.0189394	0.0189394	0.602085	FALSE	GAIN
ENSG00000276953	TRBV12-4	FALSE	TRUE	0	5	0	0.0189394	0.0189394	0.602085	FALSE	GAIN
ENSG00000172156	CCL11	FALSE	TRUE	0	5	0	0.0189394	0.0189394	0.602085	FALSE	GAIN
ENSG00000185201	IFITM2	FALSE	TRUE	0	5	0	0.0189394	0.0189394	0.602085	FALSE	GAIN
ENSG00000128510	CPA4	FALSE	TRUE	0	5	0	0.0189394	0.0189394	0.602085	FALSE	GAIN
ENSG00000048544	MRPS10	FALSE	TRUE	0	5	0	0.0189394	0.0189394	0.602085	FALSE	GAIN
ENSG00000169710	FASN	FALSE	TRUE	0	5	0	0.0189394	0.0189394	0.602085	FALSE	GAIN
ENSG00000127804	METTL16	FALSE	TRUE	0	5	0	0.0189394	0.0189394	0.602085	FALSE	GAIN
ENSG00000197217	ENTPD4	FALSE	TRUE	0	5	0	0.0189394	0.0189394	0.602085	FALSE	GAIN
ENSG00000112511	PHF1	FALSE	TRUE	0	5	0	0.0189394	0.0189394	0.602085	FALSE	GAIN
ENSG00000276180	H4C9	FALSE	TRUE	0	5	0	0.0189394	0.0189394	0.602085	FALSE	GAIN
ENSG00000169230	PRELID1	FALSE	TRUE	0	5	0	0.0189394	0.0189394	0.602085	FALSE	GAIN
ENSG00000279412	AC020763.3	FALSE	TRUE	0	5	0	0.0189394	0.0189394	0.602085	FALSE	GAIN
ENSG00000102935	ZNF423	FALSE	TRUE	0	5	0	0.0189394	0.0189394	0.602085	FALSE	GAIN
ENSG00000158985	CDC42SE2	FALSE	TRUE	0	5	0	0.0189394	0.0189394	0.602085	FALSE	GAIN
ENSG00000126249	PDCD2L	FALSE	TRUE	0	5	0	0.0189394	0.0189394	0.602085	FALSE	GAIN
ENSG00000280062	AL031719.1	FALSE	TRUE	0	5	0	0.0189394	0.0189394	0.602085	FALSE	GAIN
ENSG00000139826	ABHD13	FALSE	TRUE	0	5	0	0.0189394	0.0189394	0.602085	FALSE	GAIN
ENSG00000197555	SIPA1L1	FALSE	TRUE	0	5	0	0.0189394	0.0189394	0.602085	FALSE	GAIN
ENSG00000112964	GHR	FALSE	TRUE	0	5	0	0.0189394	0.0189394	0.602085	FALSE	GAIN
ENSG00000251322	SHANK3	FALSE	TRUE	0	5	0	0.0189394	0.0189394	0.602085	FALSE	GAIN
ENSG00000254910	AC136475.2	FALSE	TRUE	0	5	0	0.0189394	0.0189394	0.602085	FALSE	GAIN
ENSG00000139625	MAP3K12	FALSE	TRUE	0	5	0	0.0189394	0.0189394	0.602085	FALSE	GAIN
ENSG00000101955	SRPX	FALSE	TRUE	0	5	0	0.0189394	0.0189394	0.602085	FALSE	GAIN
ENSG00000227354	RBM26-AS1	FALSE	TRUE	0	5	0	0.0189394	0.0189394	0.602085	FALSE	GAIN
ENSG00000074590	NUAK1	FALSE	TRUE	0	5	0	0.0189394	0.0189394	0.602085	FALSE	GAIN
ENSG00000110395	CBL	FALSE	TRUE	0	5	0	0.0189394	0.0189394	0.602085	FALSE	GAIN
ENSG00000105792	CFAP69	FALSE	TRUE	0	5	0	0.0189394	0.0189394	0.602085	FALSE	GAIN
ENSG00000120733	KDM3B	FALSE	TRUE	0	5	0	0.0189394	0.0189394	0.602085	FALSE	GAIN
ENSG00000138741	TRPC3	FALSE	TRUE	0	5	0	0.0189394	0.0189394	0.602085	FALSE	GAIN
ENSG00000158201	ABHD3	FALSE	TRUE	0	5	0	0.0189394	0.0189394	0.602085	FALSE	GAIN
ENSG00000182912	TSPEAR-AS2	FALSE	TRUE	0	5	0	0.0189394	0.0189394	0.602085	FALSE	GAIN
ENSG00000170909	OSCAR	FALSE	TRUE	0	5	0	0.0189394	0.0189394	0.602085	FALSE	GAIN
ENSG00000258405	ZNF578	FALSE	TRUE	0	5	0	0.0189394	0.0189394	0.602085	FALSE	GAIN
ENSG00000242372	EIF6	FALSE	TRUE	0	5	0	0.0189394	0.0189394	0.602085	FALSE	GAIN
ENSG00000189159	JPT1	FALSE	TRUE	0	5	0	0.0189394	0.0189394	0.602085	FALSE	GAIN
ENSG00000167716	WDR81	FALSE	TRUE	0	5	0	0.0189394	0.0189394	0.602085	FALSE	GAIN
ENSG00000102882	MAPK3	FALSE	TRUE	0	5	0	0.0189394	0.0189394	0.602085	FALSE	GAIN
ENSG00000224078	SNHG14	FALSE	TRUE	0	5	0	0.0189394	0.0189394	0.602085	FALSE	GAIN
ENSG00000033030	ZCCHC8	FALSE	TRUE	0	5	0	0.0189394	0.0189394	0.602085	FALSE	GAIN
ENSG00000198915	RASGEF1A	FALSE	TRUE	0	5	0	0.0189394	0.0189394	0.602085	FALSE	GAIN
ENSG00000133131	MORC4	FALSE	TRUE	0	5	0	0.0189394	0.0189394	0.602085	FALSE	GAIN
ENSG00000095637	SORBS1	FALSE	TRUE	0	5	0	0.0189394	0.0189394	0.602085	FALSE	GAIN
ENSG00000167483	NIBAN3	FALSE	TRUE	0	5	0	0.0189394	0.0189394	0.602085	FALSE	GAIN
ENSG00000111252	SH2B3	FALSE	TRUE	0	5	0	0.0189394	0.0189394	0.602085	FALSE	GAIN
ENSG00000085274	MYNN	FALSE	TRUE	0	5	0	0.0189394	0.0189394	0.602085	FALSE	GAIN
ENSG00000169964	TMEM42	FALSE	TRUE	0	5	0	0.0189394	0.0189394	0.602085	FALSE	GAIN
ENSG00000135913	USP37	FALSE	TRUE	0	5	0	0.0189394	0.0189394	0.602085	FALSE	GAIN
ENSG00000267106	ZNF561-AS1	FALSE	TRUE	0	5	0	0.0189394	0.0189394	0.602085	FALSE	GAIN
ENSG00000172197	MBOAT1	FALSE	TRUE	0	5	0	0.0189394	0.0189394	0.602085	FALSE	GAIN
ENSG00000151292	CSNK1G3	FALSE	TRUE	0	5	0	0.0189394	0.0189394	0.602085	FALSE	GAIN
ENSG00000248869	LINC02511	FALSE	TRUE	0	5	0	0.0189394	0.0189394	0.602085	FALSE	GAIN
ENSG00000091622	PITPNM3	FALSE	TRUE	0	5	0	0.0189394	0.0189394	0.602085	FALSE	GAIN
ENSG00000116095	PLEKHA3	FALSE	TRUE	0	5	0	0.0189394	0.0189394	0.602085	FALSE	GAIN
ENSG00000175906	ARL4D	FALSE	TRUE	0	5	0	0.0189394	0.0189394	0.602085	FALSE	GAIN
ENSG00000188486	H2AX	FALSE	TRUE	0	5	0	0.0189394	0.0189394	0.602085	FALSE	GAIN
ENSG00000124942	AHNAK	FALSE	TRUE	0	5	0	0.0189394	0.0189394	0.602085	FALSE	GAIN
ENSG00000204590	GNL1	FALSE	TRUE	0	5	0	0.0189394	0.0189394	0.602085	FALSE	GAIN
ENSG00000160226	CFAP410	FALSE	TRUE	0	5	0	0.0189394	0.0189394	0.602085	FALSE	GAIN
ENSG00000143952	VPS54	FALSE	TRUE	0	5	0	0.0189394	0.0189394	0.602085	FALSE	GAIN
ENSG00000234028	EIF2AK3-DT	FALSE	TRUE	0	5	0	0.0189394	0.0189394	0.602085	FALSE	GAIN
ENSG00000269190	FBXO17	FALSE	TRUE	0	5	0	0.0189394	0.0189394	0.602085	FALSE	GAIN
ENSG00000162300	ZFPL1	FALSE	TRUE	0	5	0	0.0189394	0.0189394	0.602085	FALSE	GAIN
ENSG00000166432	ZMAT1	FALSE	TRUE	0	5	0	0.0189394	0.0189394	0.602085	FALSE	GAIN
ENSG00000069275	NUCKS1	FALSE	TRUE	0	5	0	0.0189394	0.0189394	0.602085	FALSE	GAIN
ENSG00000231407	GORAB-AS1	FALSE	TRUE	0	5	0	0.0189394	0.0189394	0.602085	FALSE	GAIN
ENSG00000100151	PICK1	FALSE	TRUE	0	5	0	0.0189394	0.0189394	0.602085	FALSE	GAIN
ENSG00000124091	GCNT7	FALSE	TRUE	0	5	0	0.0189394	0.0189394	0.602085	FALSE	GAIN
ENSG00000178343	SHISA3	FALSE	TRUE	0	5	0	0.0189394	0.0189394	0.602085	FALSE	GAIN
ENSG00000143367	TUFT1	FALSE	TRUE	0	5	0	0.0189394	0.0189394	0.602085	FALSE	GAIN
ENSG00000130244	FAM98C	FALSE	TRUE	0	5	0	0.0189394	0.0189394	0.602085	FALSE	GAIN
ENSG00000181610	MRPS23	FALSE	TRUE	0	5	0	0.0189394	0.0189394	0.602085	FALSE	GAIN
ENSG00000186187	ZNRF1	FALSE	TRUE	0	5	0	0.0189394	0.0189394	0.602085	FALSE	GAIN
ENSG00000251669	FAM86EP	FALSE	TRUE	0	5	0	0.0189394	0.0189394	0.602085	FALSE	GAIN
ENSG00000170537	TMC7	FALSE	TRUE	0	5	0	0.0189394	0.0189394	0.602085	FALSE	GAIN
ENSG00000103260	METRN	FALSE	TRUE	0	5	0	0.0189394	0.0189394	0.602085	FALSE	GAIN
ENSG00000226174	TEX22	FALSE	TRUE	0	5	0	0.0189394	0.0189394	0.602085	FALSE	GAIN
ENSG00000279088	AC022400.6	FALSE	TRUE	0	5	0	0.0189394	0.0189394	0.602085	FALSE	GAIN
ENSG00000165724	ZMYND19	FALSE	TRUE	0	5	0	0.0189394	0.0189394	0.602085	FALSE	GAIN
ENSG00000159921	GNE	FALSE	TRUE	0	5	0	0.0189394	0.0189394	0.602085	FALSE	GAIN
ENSG00000223519	KIF28P	FALSE	TRUE	0	5	0	0.0189394	0.0189394	0.602085	FALSE	GAIN
ENSG00000077942	FBLN1	FALSE	TRUE	0	5	0	0.0189394	0.0189394	0.602085	FALSE	GAIN
ENSG00000236540	AC006547.1	FALSE	TRUE	0	5	0	0.0189394	0.0189394	0.602085	FALSE	GAIN
ENSG00000179958	DCTPP1	FALSE	TRUE	0	5	0	0.0189394	0.0189394	0.602085	FALSE	GAIN
ENSG00000107317	PTGDS	FALSE	TRUE	0	5	0	0.0189394	0.0189394	0.602085	FALSE	GAIN
ENSG00000164403	SHROOM1	FALSE	TRUE	0	5	0	0.0189394	0.0189394	0.602085	FALSE	GAIN
ENSG00000213983	AP1G2	FALSE	TRUE	0	5	0	0.0189394	0.0189394	0.602085	FALSE	GAIN
ENSG00000212864	RNF208	FALSE	TRUE	0	5	0	0.0189394	0.0189394	0.602085	FALSE	GAIN
ENSG00000213073	AL353625.1	FALSE	TRUE	0	5	0	0.0189394	0.0189394	0.602085	FALSE	GAIN
ENSG00000131013	PPIL4	FALSE	TRUE	0	5	0	0.0189394	0.0189394	0.602085	FALSE	GAIN
ENSG00000164296	TIGD6	FALSE	TRUE	0	5	0	0.0189394	0.0189394	0.602085	FALSE	GAIN
ENSG00000162383	SLC1A7	FALSE	TRUE	0	5	0	0.0189394	0.0189394	0.602085	FALSE	GAIN
ENSG00000162378	ZYG11B	FALSE	TRUE	0	5	0	0.0189394	0.0189394	0.602085	FALSE	GAIN
ENSG00000132128	LRRC41	FALSE	TRUE	0	5	0	0.0189394	0.0189394	0.602085	FALSE	GAIN
ENSG00000086015	MAST2	FALSE	TRUE	0	5	0	0.0189394	0.0189394	0.602085	FALSE	GAIN
ENSG00000214013	GANC	FALSE	TRUE	0	5	0	0.0189394	0.0189394	0.602085	FALSE	GAIN
ENSG00000104529	EEF1D	FALSE	TRUE	0	5	0	0.0189394	0.0189394	0.602085	FALSE	GAIN
ENSG00000160439	RDH13	FALSE	TRUE	0	5	0	0.0189394	0.0189394	0.602085	FALSE	GAIN
ENSG00000167920	TMEM99	FALSE	TRUE	0	5	0	0.0189394	0.0189394	0.602085	FALSE	GAIN
ENSG00000188921	HACD4	FALSE	TRUE	0	5	0	0.0189394	0.0189394	0.602085	FALSE	GAIN
ENSG00000162517	PEF1	FALSE	TRUE	0	5	0	0.0189394	0.0189394	0.602085	FALSE	GAIN
ENSG00000167258	CDK12	FALSE	TRUE	0	5	0	0.0189394	0.0189394	0.602085	FALSE	GAIN
ENSG00000091651	ORC6	FALSE	TRUE	0	5	0	0.0189394	0.0189394	0.602085	FALSE	GAIN
ENSG00000284649	AC009093.8	FALSE	TRUE	0	5	0	0.0189394	0.0189394	0.602085	FALSE	GAIN
ENSG00000153113	CAST	FALSE	TRUE	0	5	0	0.0189394	0.0189394	0.602085	FALSE	GAIN
ENSG00000162595	DIRAS3	FALSE	TRUE	0	5	0	0.0189394	0.0189394	0.602085	FALSE	GAIN
ENSG00000076513	ANKRD13A	FALSE	TRUE	0	5	0	0.0189394	0.0189394	0.602085	FALSE	GAIN
ENSG00000110955	ATP5F1B	FALSE	TRUE	0	5	0	0.0189394	0.0189394	0.602085	FALSE	GAIN
ENSG00000225032	AL162586.1	FALSE	TRUE	0	5	0	0.0189394	0.0189394	0.602085	FALSE	GAIN
ENSG00000261366	MANEA-DT	FALSE	TRUE	0	5	0	0.0189394	0.0189394	0.602085	FALSE	GAIN
ENSG00000213123	TCTEX1D2	FALSE	TRUE	0	5	0	0.0189394	0.0189394	0.602085	FALSE	GAIN
ENSG00000137501	SYTL2	TRUE	TRUE	7	13	0.0307018	0.0492424	0.0185407	0.591199	FALSE	GAIN
ENSG00000099910	KLHL22	TRUE	TRUE	1	6	0.00438596	0.0227273	0.0183413	0.585756	FALSE	GAIN
ENSG00000104973	MED25	TRUE	TRUE	1	6	0.00438596	0.0227273	0.0183413	0.585756	FALSE	GAIN
ENSG00000141380	SS18	TRUE	TRUE	1	6	0.00438596	0.0227273	0.0183413	0.585756	FALSE	GAIN
ENSG00000108639	SYNGR2	TRUE	TRUE	1	6	0.00438596	0.0227273	0.0183413	0.585756	FALSE	GAIN
ENSG00000166685	COG1	TRUE	TRUE	1	6	0.00438596	0.0227273	0.0183413	0.585756	FALSE	GAIN
ENSG00000280152	AC009078.3	TRUE	TRUE	1	6	0.00438596	0.0227273	0.0183413	0.585756	FALSE	GAIN
ENSG00000156853	ZNF689	TRUE	TRUE	1	6	0.00438596	0.0227273	0.0183413	0.585756	FALSE	GAIN
ENSG00000166450	PRTG	TRUE	TRUE	1	6	0.00438596	0.0227273	0.0183413	0.585756	FALSE	GAIN
ENSG00000100628	ASB2	TRUE	TRUE	1	6	0.00438596	0.0227273	0.0183413	0.585756	FALSE	GAIN
ENSG00000134884	ARGLU1	TRUE	TRUE	1	6	0.00438596	0.0227273	0.0183413	0.585756	FALSE	GAIN
ENSG00000119707	RBM25	TRUE	TRUE	1	6	0.00438596	0.0227273	0.0183413	0.585756	FALSE	GAIN
ENSG00000100350	FOXRED2	TRUE	TRUE	1	6	0.00438596	0.0227273	0.0183413	0.585756	FALSE	GAIN
ENSG00000111727	HCFC2	TRUE	TRUE	1	6	0.00438596	0.0227273	0.0183413	0.585756	FALSE	GAIN
ENSG00000182718	ANXA2	TRUE	TRUE	1	6	0.00438596	0.0227273	0.0183413	0.585756	FALSE	GAIN
ENSG00000104960	PTOV1	TRUE	TRUE	1	6	0.00438596	0.0227273	0.0183413	0.585756	FALSE	GAIN
ENSG00000161682	FAM171A2	TRUE	TRUE	1	6	0.00438596	0.0227273	0.0183413	0.585756	FALSE	GAIN
ENSG00000181991	MRPS11	TRUE	TRUE	1	6	0.00438596	0.0227273	0.0183413	0.585756	FALSE	GAIN
ENSG00000138162	TACC2	TRUE	TRUE	1	6	0.00438596	0.0227273	0.0183413	0.585756	FALSE	GAIN
ENSG00000178904	DPY19L3	TRUE	TRUE	1	6	0.00438596	0.0227273	0.0183413	0.585756	FALSE	GAIN
ENSG00000107614	TRDMT1	TRUE	TRUE	1	6	0.00438596	0.0227273	0.0183413	0.585756	FALSE	GAIN
ENSG00000152464	RPP38	TRUE	TRUE	1	6	0.00438596	0.0227273	0.0183413	0.585756	FALSE	GAIN
ENSG00000196914	ARHGEF12	TRUE	TRUE	1	6	0.00438596	0.0227273	0.0183413	0.585756	FALSE	GAIN
ENSG00000240970	RPL23AP64	TRUE	TRUE	1	6	0.00438596	0.0227273	0.0183413	0.585756	FALSE	GAIN
ENSG00000165494	PCF11	TRUE	TRUE	1	6	0.00438596	0.0227273	0.0183413	0.585756	FALSE	GAIN
ENSG00000261609	GAN	TRUE	TRUE	1	6	0.00438596	0.0227273	0.0183413	0.585756	FALSE	GAIN
ENSG00000244398	AC116533.1	TRUE	TRUE	1	6	0.00438596	0.0227273	0.0183413	0.585756	FALSE	GAIN
ENSG00000095397	WHRN	TRUE	TRUE	1	6	0.00438596	0.0227273	0.0183413	0.585756	FALSE	GAIN
ENSG00000179841	AKAP5	TRUE	TRUE	1	6	0.00438596	0.0227273	0.0183413	0.585756	FALSE	GAIN
ENSG00000102359	SRPX2	TRUE	TRUE	1	6	0.00438596	0.0227273	0.0183413	0.585756	FALSE	GAIN
ENSG00000129003	VPS13C	TRUE	TRUE	1	6	0.00438596	0.0227273	0.0183413	0.585756	FALSE	GAIN
ENSG00000086758	HUWE1	TRUE	TRUE	1	6	0.00438596	0.0227273	0.0183413	0.585756	FALSE	GAIN
ENSG00000068394	GPKOW	TRUE	TRUE	1	6	0.00438596	0.0227273	0.0183413	0.585756	FALSE	GAIN
ENSG00000088325	TPX2	TRUE	TRUE	1	6	0.00438596	0.0227273	0.0183413	0.585756	FALSE	GAIN
ENSG00000197362	ZNF786	TRUE	TRUE	1	6	0.00438596	0.0227273	0.0183413	0.585756	FALSE	GAIN
ENSG00000205562	AL049775.1	TRUE	TRUE	1	6	0.00438596	0.0227273	0.0183413	0.585756	FALSE	GAIN
ENSG00000087460	GNAS	TRUE	TRUE	1	6	0.00438596	0.0227273	0.0183413	0.585756	FALSE	GAIN
ENSG00000135148	TRAFD1	TRUE	TRUE	1	6	0.00438596	0.0227273	0.0183413	0.585756	FALSE	GAIN
ENSG00000084234	APLP2	TRUE	TRUE	1	6	0.00438596	0.0227273	0.0183413	0.585756	FALSE	GAIN
ENSG00000183044	ABAT	TRUE	TRUE	1	6	0.00438596	0.0227273	0.0183413	0.585756	FALSE	GAIN
ENSG00000118898	PPL	TRUE	TRUE	1	6	0.00438596	0.0227273	0.0183413	0.585756	FALSE	GAIN
ENSG00000169490	TM2D2	TRUE	TRUE	1	6	0.00438596	0.0227273	0.0183413	0.585756	FALSE	GAIN
ENSG00000229358	DPY19L1P1	TRUE	TRUE	1	6	0.00438596	0.0227273	0.0183413	0.585756	FALSE	GAIN
ENSG00000111254	AKAP3	TRUE	TRUE	1	6	0.00438596	0.0227273	0.0183413	0.585756	FALSE	GAIN
ENSG00000027697	IFNGR1	TRUE	TRUE	1	6	0.00438596	0.0227273	0.0183413	0.585756	FALSE	GAIN
ENSG00000140945	CDH13	TRUE	TRUE	1	6	0.00438596	0.0227273	0.0183413	0.585756	FALSE	GAIN
ENSG00000204580	DDR1	TRUE	TRUE	1	6	0.00438596	0.0227273	0.0183413	0.585756	FALSE	GAIN
ENSG00000219891	ZSCAN12P1	TRUE	TRUE	1	6	0.00438596	0.0227273	0.0183413	0.585756	FALSE	GAIN
ENSG00000274750	H3C6	TRUE	TRUE	1	6	0.00438596	0.0227273	0.0183413	0.585756	FALSE	GAIN
ENSG00000007545	CRAMP1	TRUE	TRUE	1	6	0.00438596	0.0227273	0.0183413	0.585756	FALSE	GAIN
ENSG00000099849	RASSF7	TRUE	TRUE	1	6	0.00438596	0.0227273	0.0183413	0.585756	FALSE	GAIN
ENSG00000178015	GPR150	TRUE	TRUE	1	6	0.00438596	0.0227273	0.0183413	0.585756	FALSE	GAIN
ENSG00000083093	PALB2	TRUE	TRUE	1	6	0.00438596	0.0227273	0.0183413	0.585756	FALSE	GAIN
ENSG00000261730	AL034346.1	TRUE	TRUE	1	6	0.00438596	0.0227273	0.0183413	0.585756	FALSE	GAIN
ENSG00000213949	ITGA1	TRUE	TRUE	1	6	0.00438596	0.0227273	0.0183413	0.585756	FALSE	GAIN
ENSG00000187951	AC091057.1	TRUE	TRUE	1	6	0.00438596	0.0227273	0.0183413	0.585756	FALSE	GAIN
ENSG00000223546	LINC00630	TRUE	TRUE	1	6	0.00438596	0.0227273	0.0183413	0.585756	FALSE	GAIN
ENSG00000145284	SCD5	TRUE	TRUE	1	6	0.00438596	0.0227273	0.0183413	0.585756	FALSE	GAIN
ENSG00000080493	SLC4A4	TRUE	TRUE	1	6	0.00438596	0.0227273	0.0183413	0.585756	FALSE	GAIN
ENSG00000163956	LRPAP1	TRUE	TRUE	1	6	0.00438596	0.0227273	0.0183413	0.585756	FALSE	GAIN
ENSG00000196562	SULF2	TRUE	TRUE	1	6	0.00438596	0.0227273	0.0183413	0.585756	FALSE	GAIN
ENSG00000145016	RUBCN	TRUE	TRUE	1	6	0.00438596	0.0227273	0.0183413	0.585756	FALSE	GAIN
ENSG00000163959	SLC51A	TRUE	TRUE	1	6	0.00438596	0.0227273	0.0183413	0.585756	FALSE	GAIN
ENSG00000234684	SDCBP2-AS1	TRUE	TRUE	1	6	0.00438596	0.0227273	0.0183413	0.585756	FALSE	GAIN
ENSG00000144959	NCEH1	TRUE	TRUE	1	6	0.00438596	0.0227273	0.0183413	0.585756	FALSE	GAIN
ENSG00000145715	RASA1	TRUE	TRUE	1	6	0.00438596	0.0227273	0.0183413	0.585756	FALSE	GAIN
ENSG00000163659	TIPARP	TRUE	TRUE	1	6	0.00438596	0.0227273	0.0183413	0.585756	FALSE	GAIN
ENSG00000197043	ANXA6	TRUE	TRUE	1	6	0.00438596	0.0227273	0.0183413	0.585756	FALSE	GAIN
ENSG00000092068	SLC7A8	TRUE	TRUE	1	6	0.00438596	0.0227273	0.0183413	0.585756	FALSE	GAIN
ENSG00000124641	MED20	TRUE	TRUE	1	6	0.00438596	0.0227273	0.0183413	0.585756	FALSE	GAIN
ENSG00000164054	SHISA5	TRUE	TRUE	1	6	0.00438596	0.0227273	0.0183413	0.585756	FALSE	GAIN
ENSG00000214021	TTLL3	TRUE	TRUE	1	6	0.00438596	0.0227273	0.0183413	0.585756	FALSE	GAIN
ENSG00000153827	TRIP12	TRUE	TRUE	1	6	0.00438596	0.0227273	0.0183413	0.585756	FALSE	GAIN
ENSG00000115661	STK16	TRUE	TRUE	1	6	0.00438596	0.0227273	0.0183413	0.585756	FALSE	GAIN
ENSG00000136542	GALNT5	TRUE	TRUE	1	6	0.00438596	0.0227273	0.0183413	0.585756	FALSE	GAIN
ENSG00000157827	FMNL2	TRUE	TRUE	1	6	0.00438596	0.0227273	0.0183413	0.585756	FALSE	GAIN
ENSG00000115963	RND3	TRUE	TRUE	1	6	0.00438596	0.0227273	0.0183413	0.585756	FALSE	GAIN
ENSG00000137806	NDUFAF1	TRUE	TRUE	1	6	0.00438596	0.0227273	0.0183413	0.585756	FALSE	GAIN
ENSG00000135776	ABCB10	TRUE	TRUE	1	6	0.00438596	0.0227273	0.0183413	0.585756	FALSE	GAIN
ENSG00000152104	PTPN14	TRUE	TRUE	1	6	0.00438596	0.0227273	0.0183413	0.585756	FALSE	GAIN
ENSG00000113719	ERGIC1	TRUE	TRUE	1	6	0.00438596	0.0227273	0.0183413	0.585756	FALSE	GAIN
ENSG00000117597	UTP25	TRUE	TRUE	1	6	0.00438596	0.0227273	0.0183413	0.585756	FALSE	GAIN
ENSG00000162702	ZNF281	TRUE	TRUE	1	6	0.00438596	0.0227273	0.0183413	0.585756	FALSE	GAIN
ENSG00000143322	ABL2	TRUE	TRUE	1	6	0.00438596	0.0227273	0.0183413	0.585756	FALSE	GAIN
ENSG00000272853	AC069544.1	TRUE	TRUE	1	6	0.00438596	0.0227273	0.0183413	0.585756	FALSE	GAIN
ENSG00000187210	GCNT1	TRUE	TRUE	1	6	0.00438596	0.0227273	0.0183413	0.585756	FALSE	GAIN
ENSG00000116132	PRRX1	TRUE	TRUE	1	6	0.00438596	0.0227273	0.0183413	0.585756	FALSE	GAIN
ENSG00000117036	ETV3	TRUE	TRUE	1	6	0.00438596	0.0227273	0.0183413	0.585756	FALSE	GAIN
ENSG00000198483	ANKRD35	TRUE	TRUE	1	6	0.00438596	0.0227273	0.0183413	0.585756	FALSE	GAIN
ENSG00000165389	SPTSSA	TRUE	TRUE	1	6	0.00438596	0.0227273	0.0183413	0.585756	FALSE	GAIN
ENSG00000119772	DNMT3A	TRUE	TRUE	1	6	0.00438596	0.0227273	0.0183413	0.585756	FALSE	GAIN
ENSG00000157191	NECAP2	TRUE	TRUE	1	6	0.00438596	0.0227273	0.0183413	0.585756	FALSE	GAIN
ENSG00000228327	AL669831.1	TRUE	TRUE	1	6	0.00438596	0.0227273	0.0183413	0.585756	FALSE	GAIN
ENSG00000126254	RBM42	TRUE	TRUE	2	7	0.00877193	0.0265152	0.0177432	0.569427	FALSE	GAIN
ENSG00000280138	AC027290.2	TRUE	TRUE	2	7	0.00877193	0.0265152	0.0177432	0.569427	FALSE	GAIN
ENSG00000139734	DIAPH3	TRUE	TRUE	2	7	0.00877193	0.0265152	0.0177432	0.569427	FALSE	GAIN
ENSG00000232573	RPL3P4	TRUE	TRUE	2	7	0.00877193	0.0265152	0.0177432	0.569427	FALSE	GAIN
ENSG00000179922	ZNF784	TRUE	TRUE	2	7	0.00877193	0.0265152	0.0177432	0.569427	FALSE	GAIN
ENSG00000122140	MRPS2	TRUE	TRUE	2	7	0.00877193	0.0265152	0.0177432	0.569427	FALSE	GAIN
ENSG00000032742	IFT88	TRUE	TRUE	2	7	0.00877193	0.0265152	0.0177432	0.569427	FALSE	GAIN
ENSG00000167992	VWCE	TRUE	TRUE	2	7	0.00877193	0.0265152	0.0177432	0.569427	FALSE	GAIN
ENSG00000197586	ENTPD6	TRUE	TRUE	2	7	0.00877193	0.0265152	0.0177432	0.569427	FALSE	GAIN
ENSG00000140950	MEAK7	TRUE	TRUE	2	7	0.00877193	0.0265152	0.0177432	0.569427	FALSE	GAIN
ENSG00000125319	HROB	TRUE	TRUE	2	7	0.00877193	0.0265152	0.0177432	0.569427	FALSE	GAIN
ENSG00000111424	VDR	TRUE	TRUE	2	7	0.00877193	0.0265152	0.0177432	0.569427	FALSE	GAIN
ENSG00000215374	FAM66B	TRUE	TRUE	2	7	0.00877193	0.0265152	0.0177432	0.569427	FALSE	GAIN
ENSG00000102007	PLP2	TRUE	TRUE	2	7	0.00877193	0.0265152	0.0177432	0.569427	FALSE	GAIN
ENSG00000198231	DDX42	TRUE	TRUE	2	7	0.00877193	0.0265152	0.0177432	0.569427	FALSE	GAIN
ENSG00000147394	ZNF185	TRUE	TRUE	2	7	0.00877193	0.0265152	0.0177432	0.569427	FALSE	GAIN
ENSG00000259781	HMGB1P6	TRUE	TRUE	2	7	0.00877193	0.0265152	0.0177432	0.569427	FALSE	GAIN
ENSG00000133678	TMEM254	TRUE	TRUE	2	7	0.00877193	0.0265152	0.0177432	0.569427	FALSE	GAIN
ENSG00000139318	DUSP6	TRUE	TRUE	2	7	0.00877193	0.0265152	0.0177432	0.569427	FALSE	GAIN
ENSG00000124813	RUNX2	TRUE	TRUE	2	7	0.00877193	0.0265152	0.0177432	0.569427	FALSE	GAIN
ENSG00000164530	PI16	TRUE	TRUE	2	7	0.00877193	0.0265152	0.0177432	0.569427	FALSE	GAIN
ENSG00000256713	PGA5	TRUE	TRUE	2	7	0.00877193	0.0265152	0.0177432	0.569427	FALSE	GAIN
ENSG00000112576	CCND3	TRUE	TRUE	2	7	0.00877193	0.0265152	0.0177432	0.569427	FALSE	GAIN
ENSG00000126005	MMP24OS	TRUE	TRUE	2	7	0.00877193	0.0265152	0.0177432	0.569427	FALSE	GAIN
ENSG00000245213	AC105285.1	TRUE	TRUE	2	7	0.00877193	0.0265152	0.0177432	0.569427	FALSE	GAIN
ENSG00000125966	MMP24	TRUE	TRUE	2	7	0.00877193	0.0265152	0.0177432	0.569427	FALSE	GAIN
ENSG00000105971	CAV2	TRUE	TRUE	2	7	0.00877193	0.0265152	0.0177432	0.569427	FALSE	GAIN
ENSG00000170917	NUDT6	TRUE	TRUE	2	7	0.00877193	0.0265152	0.0177432	0.569427	FALSE	GAIN
ENSG00000254681	PKD1P5	TRUE	TRUE	2	7	0.00877193	0.0265152	0.0177432	0.569427	FALSE	GAIN
ENSG00000133703	KRAS	TRUE	TRUE	2	7	0.00877193	0.0265152	0.0177432	0.569427	FALSE	GAIN
ENSG00000073849	ST6GAL1	TRUE	TRUE	2	7	0.00877193	0.0265152	0.0177432	0.569427	FALSE	GAIN
ENSG00000167325	RRM1	TRUE	TRUE	2	7	0.00877193	0.0265152	0.0177432	0.569427	FALSE	GAIN
ENSG00000105538	RASIP1	TRUE	TRUE	2	7	0.00877193	0.0265152	0.0177432	0.569427	FALSE	GAIN
ENSG00000205085	FAM71F2	TRUE	TRUE	2	7	0.00877193	0.0265152	0.0177432	0.569427	FALSE	GAIN
ENSG00000039319	ZFYVE16	TRUE	TRUE	2	7	0.00877193	0.0265152	0.0177432	0.569427	FALSE	GAIN
ENSG00000154124	OTULIN	TRUE	TRUE	2	7	0.00877193	0.0265152	0.0177432	0.569427	FALSE	GAIN
ENSG00000163590	PPM1L	TRUE	TRUE	2	7	0.00877193	0.0265152	0.0177432	0.569427	FALSE	GAIN
ENSG00000171109	MFN1	TRUE	TRUE	2	7	0.00877193	0.0265152	0.0177432	0.569427	FALSE	GAIN
ENSG00000280173	AC104447.1	TRUE	TRUE	2	7	0.00877193	0.0265152	0.0177432	0.569427	FALSE	GAIN
ENSG00000155754	C2CD6	TRUE	TRUE	2	7	0.00877193	0.0265152	0.0177432	0.569427	FALSE	GAIN
ENSG00000115977	AAK1	TRUE	TRUE	2	7	0.00877193	0.0265152	0.0177432	0.569427	FALSE	GAIN
ENSG00000032389	EIPR1	TRUE	TRUE	2	7	0.00877193	0.0265152	0.0177432	0.569427	FALSE	GAIN
ENSG00000008086	CDKL5	TRUE	TRUE	2	7	0.00877193	0.0265152	0.0177432	0.569427	FALSE	GAIN
ENSG00000198892	SHISA4	TRUE	TRUE	2	7	0.00877193	0.0265152	0.0177432	0.569427	FALSE	GAIN
ENSG00000034971	MYOC	TRUE	TRUE	2	7	0.00877193	0.0265152	0.0177432	0.569427	FALSE	GAIN
ENSG00000198000	NOL8	TRUE	TRUE	2	7	0.00877193	0.0265152	0.0177432	0.569427	FALSE	GAIN
ENSG00000145022	TCTA	TRUE	TRUE	2	7	0.00877193	0.0265152	0.0177432	0.569427	FALSE	GAIN
ENSG00000134597	RBMX2	TRUE	TRUE	2	7	0.00877193	0.0265152	0.0177432	0.569427	FALSE	GAIN
ENSG00000178028	DMAP1	TRUE	TRUE	2	7	0.00877193	0.0265152	0.0177432	0.569427	FALSE	GAIN
ENSG00000122970	IFT81	TRUE	TRUE	2	7	0.00877193	0.0265152	0.0177432	0.569427	FALSE	GAIN
ENSG00000104205	SGK3	TRUE	TRUE	2	7	0.00877193	0.0265152	0.0177432	0.569427	FALSE	GAIN
ENSG00000084070	SMAP2	TRUE	TRUE	2	7	0.00877193	0.0265152	0.0177432	0.569427	FALSE	GAIN
ENSG00000134690	CDCA8	TRUE	TRUE	2	7	0.00877193	0.0265152	0.0177432	0.569427	FALSE	GAIN
ENSG00000213337	ANKRD39	TRUE	TRUE	2	7	0.00877193	0.0265152	0.0177432	0.569427	FALSE	GAIN
ENSG00000228315	GUSBP11	TRUE	TRUE	2	7	0.00877193	0.0265152	0.0177432	0.569427	FALSE	GAIN
ENSG00000196628	TCF4	TRUE	TRUE	167	198	0.732456	0.75	0.0175439	0.563984	FALSE	GAIN
ENSG00000268388	FENDRR	TRUE	TRUE	3	8	0.0131579	0.030303	0.0171451	0.553097	FALSE	GAIN
ENSG00000260708	AL118516.1	TRUE	TRUE	3	8	0.0131579	0.030303	0.0171451	0.553097	FALSE	GAIN
ENSG00000148700	ADD3	TRUE	TRUE	3	8	0.0131579	0.030303	0.0171451	0.553097	FALSE	GAIN
ENSG00000284024	HSPA14	TRUE	TRUE	3	8	0.0131579	0.030303	0.0171451	0.553097	FALSE	GAIN
ENSG00000048028	USP28	TRUE	TRUE	3	8	0.0131579	0.030303	0.0171451	0.553097	FALSE	GAIN
ENSG00000006125	AP2B1	TRUE	TRUE	3	8	0.0131579	0.030303	0.0171451	0.553097	FALSE	GAIN
ENSG00000150281	CTF1	TRUE	TRUE	3	8	0.0131579	0.030303	0.0171451	0.553097	FALSE	GAIN
ENSG00000105953	OGDH	TRUE	TRUE	3	8	0.0131579	0.030303	0.0171451	0.553097	FALSE	GAIN
ENSG00000137764	MAP2K5	TRUE	TRUE	3	8	0.0131579	0.030303	0.0171451	0.553097	FALSE	GAIN
ENSG00000134853	PDGFRA	TRUE	TRUE	3	8	0.0131579	0.030303	0.0171451	0.553097	FALSE	GAIN
ENSG00000168438	CDC40	TRUE	TRUE	3	8	0.0131579	0.030303	0.0171451	0.553097	FALSE	GAIN
ENSG00000251474	RPL32P3	TRUE	TRUE	3	8	0.0131579	0.030303	0.0171451	0.553097	FALSE	GAIN
ENSG00000204977	TRIM13	TRUE	TRUE	3	8	0.0131579	0.030303	0.0171451	0.553097	FALSE	GAIN
ENSG00000178057	NDUFAF3	TRUE	TRUE	3	8	0.0131579	0.030303	0.0171451	0.553097	FALSE	GAIN
ENSG00000136531	SCN2A	TRUE	TRUE	3	8	0.0131579	0.030303	0.0171451	0.553097	FALSE	GAIN
ENSG00000115648	MLPH	TRUE	TRUE	3	8	0.0131579	0.030303	0.0171451	0.553097	FALSE	GAIN
ENSG00000084693	AGBL5	TRUE	TRUE	3	8	0.0131579	0.030303	0.0171451	0.553097	FALSE	GAIN
ENSG00000196220	SRGAP3	TRUE	TRUE	3	8	0.0131579	0.030303	0.0171451	0.553097	FALSE	GAIN
ENSG00000162601	MYSM1	TRUE	TRUE	3	8	0.0131579	0.030303	0.0171451	0.553097	FALSE	GAIN
ENSG00000204084	INPP5B	TRUE	TRUE	3	8	0.0131579	0.030303	0.0171451	0.553097	FALSE	GAIN
ENSG00000107130	NCS1	TRUE	TRUE	3	8	0.0131579	0.030303	0.0171451	0.553097	FALSE	GAIN
ENSG00000150938	CRIM1	TRUE	TRUE	3	8	0.0131579	0.030303	0.0171451	0.553097	FALSE	GAIN
ENSG00000063978	RNF4	TRUE	TRUE	3	8	0.0131579	0.030303	0.0171451	0.553097	FALSE	GAIN
ENSG00000090975	PITPNM2	TRUE	TRUE	4	9	0.0175439	0.0340909	0.016547	0.536768	FALSE	GAIN
ENSG00000167136	ENDOG	TRUE	TRUE	4	9	0.0175439	0.0340909	0.016547	0.536768	FALSE	GAIN
ENSG00000129518	EAPP	TRUE	TRUE	4	9	0.0175439	0.0340909	0.016547	0.536768	FALSE	GAIN
ENSG00000119703	ZC2HC1C	TRUE	TRUE	4	9	0.0175439	0.0340909	0.016547	0.536768	FALSE	GAIN
ENSG00000108797	CNTNAP1	TRUE	TRUE	4	9	0.0175439	0.0340909	0.016547	0.536768	FALSE	GAIN
ENSG00000204396	VWA7	TRUE	TRUE	4	9	0.0175439	0.0340909	0.016547	0.536768	FALSE	GAIN
ENSG00000240370	RPL13P5	TRUE	TRUE	4	9	0.0175439	0.0340909	0.016547	0.536768	FALSE	GAIN
ENSG00000106443	PHF14	TRUE	TRUE	4	9	0.0175439	0.0340909	0.016547	0.536768	FALSE	GAIN
ENSG00000178694	NSUN3	TRUE	TRUE	4	9	0.0175439	0.0340909	0.016547	0.536768	FALSE	GAIN
ENSG00000287200	AC022506.2	TRUE	TRUE	4	9	0.0175439	0.0340909	0.016547	0.536768	FALSE	GAIN
ENSG00000132570	PCBD2	TRUE	TRUE	4	9	0.0175439	0.0340909	0.016547	0.536768	FALSE	GAIN
ENSG00000186575	NF2	TRUE	TRUE	4	9	0.0175439	0.0340909	0.016547	0.536768	FALSE	GAIN
ENSG00000176723	ZNF843	TRUE	TRUE	5	10	0.0219298	0.0378788	0.015949	0.520439	FALSE	GAIN
ENSG00000079387	SENP1	TRUE	TRUE	5	10	0.0219298	0.0378788	0.015949	0.520439	FALSE	GAIN
ENSG00000179456	ZBTB18	TRUE	TRUE	5	10	0.0219298	0.0378788	0.015949	0.520439	FALSE	GAIN
ENSG00000138119	MYOF	TRUE	TRUE	5	10	0.0219298	0.0378788	0.015949	0.520439	FALSE	GAIN
ENSG00000182809	CRIP2	TRUE	TRUE	5	10	0.0219298	0.0378788	0.015949	0.520439	FALSE	GAIN
ENSG00000135250	SRPK2	TRUE	TRUE	5	10	0.0219298	0.0378788	0.015949	0.520439	FALSE	GAIN
ENSG00000105339	DENND3	TRUE	TRUE	6	11	0.0263158	0.0416667	0.0153509	0.504109	FALSE	GAIN
ENSG00000246214	AC024588.1	TRUE	TRUE	6	11	0.0263158	0.0416667	0.0153509	0.504109	FALSE	GAIN
ENSG00000144649	GASK1A	TRUE	TRUE	6	11	0.0263158	0.0416667	0.0153509	0.504109	FALSE	GAIN
ENSG00000155592	ZKSCAN2	FALSE	TRUE	0	4	0	0.0151515	0.0151515	0.498666	FALSE	GAIN
ENSG00000269289	AC011503.1	FALSE	TRUE	0	4	0	0.0151515	0.0151515	0.498666	FALSE	GAIN
ENSG00000167513	CDT1	FALSE	TRUE	0	4	0	0.0151515	0.0151515	0.498666	FALSE	GAIN
ENSG00000133935	ERG28	FALSE	TRUE	0	4	0	0.0151515	0.0151515	0.498666	FALSE	GAIN
ENSG00000178741	COX5A	FALSE	TRUE	0	4	0	0.0151515	0.0151515	0.498666	FALSE	GAIN
ENSG00000100983	GSS	FALSE	TRUE	0	4	0	0.0151515	0.0151515	0.498666	FALSE	GAIN
ENSG00000230091	TMEM254-AS1	FALSE	TRUE	0	4	0	0.0151515	0.0151515	0.498666	FALSE	GAIN
ENSG00000196756	SNHG17	FALSE	TRUE	0	4	0	0.0151515	0.0151515	0.498666	FALSE	GAIN
ENSG00000197815	AC122129.1	FALSE	TRUE	0	4	0	0.0151515	0.0151515	0.498666	FALSE	GAIN
ENSG00000186104	CYP2R1	FALSE	TRUE	0	4	0	0.0151515	0.0151515	0.498666	FALSE	GAIN
ENSG00000183011	NAA38	FALSE	TRUE	0	4	0	0.0151515	0.0151515	0.498666	FALSE	GAIN
ENSG00000104522	TSTA3	FALSE	TRUE	0	4	0	0.0151515	0.0151515	0.498666	FALSE	GAIN
ENSG00000174527	MYO1H	FALSE	TRUE	0	4	0	0.0151515	0.0151515	0.498666	FALSE	GAIN
ENSG00000167969	ECI1	FALSE	TRUE	0	4	0	0.0151515	0.0151515	0.498666	FALSE	GAIN
ENSG00000275993	SIK1B	FALSE	TRUE	0	4	0	0.0151515	0.0151515	0.498666	FALSE	GAIN
ENSG00000142494	SLC47A1	FALSE	TRUE	0	4	0	0.0151515	0.0151515	0.498666	FALSE	GAIN
ENSG00000134590	RTL8C	FALSE	TRUE	0	4	0	0.0151515	0.0151515	0.498666	FALSE	GAIN
ENSG00000139974	SLC38A6	FALSE	TRUE	0	4	0	0.0151515	0.0151515	0.498666	FALSE	GAIN
ENSG00000103599	IQCH	FALSE	TRUE	0	4	0	0.0151515	0.0151515	0.498666	FALSE	GAIN
ENSG00000277476	AC005332.5	FALSE	TRUE	0	4	0	0.0151515	0.0151515	0.498666	FALSE	GAIN
ENSG00000137770	CTDSPL2	FALSE	TRUE	0	4	0	0.0151515	0.0151515	0.498666	FALSE	GAIN
ENSG00000169372	CRADD	FALSE	TRUE	0	4	0	0.0151515	0.0151515	0.498666	FALSE	GAIN
ENSG00000087365	SF3B2	FALSE	TRUE	0	4	0	0.0151515	0.0151515	0.498666	FALSE	GAIN
ENSG00000122692	SMU1	FALSE	TRUE	0	4	0	0.0151515	0.0151515	0.498666	FALSE	GAIN
ENSG00000156162	DPY19L4	FALSE	TRUE	0	4	0	0.0151515	0.0151515	0.498666	FALSE	GAIN
ENSG00000123119	NECAB1	FALSE	TRUE	0	4	0	0.0151515	0.0151515	0.498666	FALSE	GAIN
ENSG00000132507	EIF5A	FALSE	TRUE	0	4	0	0.0151515	0.0151515	0.498666	FALSE	GAIN
ENSG00000187391	MAGI2	FALSE	TRUE	0	4	0	0.0151515	0.0151515	0.498666	FALSE	GAIN
ENSG00000101017	CD40	FALSE	TRUE	0	4	0	0.0151515	0.0151515	0.498666	FALSE	GAIN
ENSG00000122678	POLM	FALSE	TRUE	0	4	0	0.0151515	0.0151515	0.498666	FALSE	GAIN
ENSG00000172183	ISG20	FALSE	TRUE	0	4	0	0.0151515	0.0151515	0.498666	FALSE	GAIN
ENSG00000120051	CFAP58	FALSE	TRUE	0	4	0	0.0151515	0.0151515	0.498666	FALSE	GAIN
ENSG00000130023	ERMARD	FALSE	TRUE	0	4	0	0.0151515	0.0151515	0.498666	FALSE	GAIN
ENSG00000260884	AC009120.3	FALSE	TRUE	0	4	0	0.0151515	0.0151515	0.498666	FALSE	GAIN
ENSG00000166037	CEP57	FALSE	TRUE	0	4	0	0.0151515	0.0151515	0.498666	FALSE	GAIN
ENSG00000179406	LINC00174	FALSE	TRUE	0	4	0	0.0151515	0.0151515	0.498666	FALSE	GAIN
ENSG00000120690	ELF1	FALSE	TRUE	0	4	0	0.0151515	0.0151515	0.498666	FALSE	GAIN
ENSG00000112245	PTP4A1	FALSE	TRUE	0	4	0	0.0151515	0.0151515	0.498666	FALSE	GAIN
ENSG00000247240	UBL7-AS1	FALSE	TRUE	0	4	0	0.0151515	0.0151515	0.498666	FALSE	GAIN
ENSG00000244055	AC007566.1	FALSE	TRUE	0	4	0	0.0151515	0.0151515	0.498666	FALSE	GAIN
ENSG00000146054	TRIM7	FALSE	TRUE	0	4	0	0.0151515	0.0151515	0.498666	FALSE	GAIN
ENSG00000213347	MXD3	FALSE	TRUE	0	4	0	0.0151515	0.0151515	0.498666	FALSE	GAIN
ENSG00000125885	MCM8	FALSE	TRUE	0	4	0	0.0151515	0.0151515	0.498666	FALSE	GAIN
ENSG00000228889	UBAC2-AS1	FALSE	TRUE	0	4	0	0.0151515	0.0151515	0.498666	FALSE	GAIN
ENSG00000237036	ZEB1-AS1	FALSE	TRUE	0	4	0	0.0151515	0.0151515	0.498666	FALSE	GAIN
ENSG00000186591	UBE2H	FALSE	TRUE	0	4	0	0.0151515	0.0151515	0.498666	FALSE	GAIN
ENSG00000113248	PCDHB15	FALSE	TRUE	0	4	0	0.0151515	0.0151515	0.498666	FALSE	GAIN
ENSG00000178719	GRINA	FALSE	TRUE	0	4	0	0.0151515	0.0151515	0.498666	FALSE	GAIN
ENSG00000172336	POP7	FALSE	TRUE	0	4	0	0.0151515	0.0151515	0.498666	FALSE	GAIN
ENSG00000204261	PSMB8-AS1	FALSE	TRUE	0	4	0	0.0151515	0.0151515	0.498666	FALSE	GAIN
ENSG00000092421	SEMA6A	FALSE	TRUE	0	4	0	0.0151515	0.0151515	0.498666	FALSE	GAIN
ENSG00000039123	MTREX	FALSE	TRUE	0	4	0	0.0151515	0.0151515	0.498666	FALSE	GAIN
ENSG00000079215	SLC1A3	FALSE	TRUE	0	4	0	0.0151515	0.0151515	0.498666	FALSE	GAIN
ENSG00000125844	RRBP1	FALSE	TRUE	0	4	0	0.0151515	0.0151515	0.498666	FALSE	GAIN
ENSG00000188603	CLN3	FALSE	TRUE	0	4	0	0.0151515	0.0151515	0.498666	FALSE	GAIN
ENSG00000133104	SPART	FALSE	TRUE	0	4	0	0.0151515	0.0151515	0.498666	FALSE	GAIN
ENSG00000276691	AC004466.3	FALSE	TRUE	0	4	0	0.0151515	0.0151515	0.498666	FALSE	GAIN
ENSG00000006704	GTF2IRD1	FALSE	TRUE	0	4	0	0.0151515	0.0151515	0.498666	FALSE	GAIN
ENSG00000164151	ICE1	FALSE	TRUE	0	4	0	0.0151515	0.0151515	0.498666	FALSE	GAIN
ENSG00000286787	AL110114.1	FALSE	TRUE	0	4	0	0.0151515	0.0151515	0.498666	FALSE	GAIN
ENSG00000189067	LITAF	FALSE	TRUE	0	4	0	0.0151515	0.0151515	0.498666	FALSE	GAIN
ENSG00000081377	CDC14B	FALSE	TRUE	0	4	0	0.0151515	0.0151515	0.498666	FALSE	GAIN
ENSG00000249693	THEGL	FALSE	TRUE	0	4	0	0.0151515	0.0151515	0.498666	FALSE	GAIN
ENSG00000089335	ZNF302	FALSE	TRUE	0	4	0	0.0151515	0.0151515	0.498666	FALSE	GAIN
ENSG00000126860	EVI2A	FALSE	TRUE	0	4	0	0.0151515	0.0151515	0.498666	FALSE	GAIN
ENSG00000198523	PLN	FALSE	TRUE	0	4	0	0.0151515	0.0151515	0.498666	FALSE	GAIN
ENSG00000072840	EVC	FALSE	TRUE	0	4	0	0.0151515	0.0151515	0.498666	FALSE	GAIN
ENSG00000100325	ASCC2	FALSE	TRUE	0	4	0	0.0151515	0.0151515	0.498666	FALSE	GAIN
ENSG00000183010	PYCR1	FALSE	TRUE	0	4	0	0.0151515	0.0151515	0.498666	FALSE	GAIN
ENSG00000184831	APOO	FALSE	TRUE	0	4	0	0.0151515	0.0151515	0.498666	FALSE	GAIN
ENSG00000145014	TMEM44	FALSE	TRUE	0	4	0	0.0151515	0.0151515	0.498666	FALSE	GAIN
ENSG00000196531	NACA	FALSE	TRUE	0	4	0	0.0151515	0.0151515	0.498666	FALSE	GAIN
ENSG00000061938	TNK2	FALSE	TRUE	0	4	0	0.0151515	0.0151515	0.498666	FALSE	GAIN
ENSG00000141429	GALNT1	FALSE	TRUE	0	4	0	0.0151515	0.0151515	0.498666	FALSE	GAIN
ENSG00000156858	PRR14	FALSE	TRUE	0	4	0	0.0151515	0.0151515	0.498666	FALSE	GAIN
ENSG00000085644	ZNF213	FALSE	TRUE	0	4	0	0.0151515	0.0151515	0.498666	FALSE	GAIN
ENSG00000283199	C13orf46	FALSE	TRUE	0	4	0	0.0151515	0.0151515	0.498666	FALSE	GAIN
ENSG00000285781	AL117340.1	FALSE	TRUE	0	4	0	0.0151515	0.0151515	0.498666	FALSE	GAIN
ENSG00000137494	ANKRD42	FALSE	TRUE	0	4	0	0.0151515	0.0151515	0.498666	FALSE	GAIN
ENSG00000106479	ZNF862	FALSE	TRUE	0	4	0	0.0151515	0.0151515	0.498666	FALSE	GAIN
ENSG00000163888	CAMK2N2	FALSE	TRUE	0	4	0	0.0151515	0.0151515	0.498666	FALSE	GAIN
ENSG00000229124	VIM-AS1	FALSE	TRUE	0	4	0	0.0151515	0.0151515	0.498666	FALSE	GAIN
ENSG00000169255	B3GALNT1	FALSE	TRUE	0	4	0	0.0151515	0.0151515	0.498666	FALSE	GAIN
ENSG00000100852	ARHGAP5	FALSE	TRUE	0	4	0	0.0151515	0.0151515	0.498666	FALSE	GAIN
ENSG00000272221	AL645933.2	FALSE	TRUE	0	4	0	0.0151515	0.0151515	0.498666	FALSE	GAIN
ENSG00000129484	PARP2	FALSE	TRUE	0	4	0	0.0151515	0.0151515	0.498666	FALSE	GAIN
ENSG00000105202	FBL	FALSE	TRUE	0	4	0	0.0151515	0.0151515	0.498666	FALSE	GAIN
ENSG00000173327	MAP3K11	FALSE	TRUE	0	4	0	0.0151515	0.0151515	0.498666	FALSE	GAIN
ENSG00000232815	DUX4L50	FALSE	TRUE	0	4	0	0.0151515	0.0151515	0.498666	FALSE	GAIN
ENSG00000092820	EZR	FALSE	TRUE	0	4	0	0.0151515	0.0151515	0.498666	FALSE	GAIN
ENSG00000218426	AL590867.2	FALSE	TRUE	0	4	0	0.0151515	0.0151515	0.498666	FALSE	GAIN
ENSG00000163689	CFAP20DC	FALSE	TRUE	0	4	0	0.0151515	0.0151515	0.498666	FALSE	GAIN
ENSG00000157020	SEC13	FALSE	TRUE	0	4	0	0.0151515	0.0151515	0.498666	FALSE	GAIN
ENSG00000134072	CAMK1	FALSE	TRUE	0	4	0	0.0151515	0.0151515	0.498666	FALSE	GAIN
ENSG00000115053	NCL	FALSE	TRUE	0	4	0	0.0151515	0.0151515	0.498666	FALSE	GAIN
ENSG00000105655	ISYNA1	FALSE	TRUE	0	4	0	0.0151515	0.0151515	0.498666	FALSE	GAIN
ENSG00000261338	AC021016.1	FALSE	TRUE	0	4	0	0.0151515	0.0151515	0.498666	FALSE	GAIN
ENSG00000078018	MAP2	FALSE	TRUE	0	4	0	0.0151515	0.0151515	0.498666	FALSE	GAIN
ENSG00000082153	BZW1	FALSE	TRUE	0	4	0	0.0151515	0.0151515	0.498666	FALSE	GAIN
ENSG00000100124	ANKRD54	FALSE	TRUE	0	4	0	0.0151515	0.0151515	0.498666	FALSE	GAIN
ENSG00000167103	PIP5KL1	FALSE	TRUE	0	4	0	0.0151515	0.0151515	0.498666	FALSE	GAIN
ENSG00000111644	ACRBP	FALSE	TRUE	0	4	0	0.0151515	0.0151515	0.498666	FALSE	GAIN
ENSG00000136731	UGGT1	FALSE	TRUE	0	4	0	0.0151515	0.0151515	0.498666	FALSE	GAIN
ENSG00000074047	GLI2	FALSE	TRUE	0	4	0	0.0151515	0.0151515	0.498666	FALSE	GAIN
ENSG00000236397	DDX11L2	FALSE	TRUE	0	4	0	0.0151515	0.0151515	0.498666	FALSE	GAIN
ENSG00000137497	NUMA1	FALSE	TRUE	0	4	0	0.0151515	0.0151515	0.498666	FALSE	GAIN
ENSG00000105889	STEAP1B	FALSE	TRUE	0	4	0	0.0151515	0.0151515	0.498666	FALSE	GAIN
ENSG00000125821	DTD1	FALSE	TRUE	0	4	0	0.0151515	0.0151515	0.498666	FALSE	GAIN
ENSG00000125818	PSMF1	FALSE	TRUE	0	4	0	0.0151515	0.0151515	0.498666	FALSE	GAIN
ENSG00000066926	FECH	FALSE	TRUE	0	4	0	0.0151515	0.0151515	0.498666	FALSE	GAIN
ENSG00000223959	AFG3L1P	FALSE	TRUE	0	4	0	0.0151515	0.0151515	0.498666	FALSE	GAIN
ENSG00000075975	MKRN2	FALSE	TRUE	0	4	0	0.0151515	0.0151515	0.498666	FALSE	GAIN
ENSG00000168874	ATOH8	FALSE	TRUE	0	4	0	0.0151515	0.0151515	0.498666	FALSE	GAIN
ENSG00000168899	VAMP5	FALSE	TRUE	0	4	0	0.0151515	0.0151515	0.498666	FALSE	GAIN
ENSG00000284308	C2orf81	FALSE	TRUE	0	4	0	0.0151515	0.0151515	0.498666	FALSE	GAIN
ENSG00000135636	DYSF	FALSE	TRUE	0	4	0	0.0151515	0.0151515	0.498666	FALSE	GAIN
ENSG00000115902	SLC1A4	FALSE	TRUE	0	4	0	0.0151515	0.0151515	0.498666	FALSE	GAIN
ENSG00000125304	TM9SF2	FALSE	TRUE	0	4	0	0.0151515	0.0151515	0.498666	FALSE	GAIN
ENSG00000272156	AC008280.2	FALSE	TRUE	0	4	0	0.0151515	0.0151515	0.498666	FALSE	GAIN
ENSG00000115808	STRN	FALSE	TRUE	0	4	0	0.0151515	0.0151515	0.498666	FALSE	GAIN
ENSG00000115234	SNX17	FALSE	TRUE	0	4	0	0.0151515	0.0151515	0.498666	FALSE	GAIN
ENSG00000213699	SLC35F6	FALSE	TRUE	0	4	0	0.0151515	0.0151515	0.498666	FALSE	GAIN
ENSG00000163029	SMC6	FALSE	TRUE	0	4	0	0.0151515	0.0151515	0.498666	FALSE	GAIN
ENSG00000119285	HEATR1	FALSE	TRUE	0	4	0	0.0151515	0.0151515	0.498666	FALSE	GAIN
ENSG00000286389	AL731702.1	FALSE	TRUE	0	4	0	0.0151515	0.0151515	0.498666	FALSE	GAIN
ENSG00000171388	APLN	FALSE	TRUE	0	4	0	0.0151515	0.0151515	0.498666	FALSE	GAIN
ENSG00000280789	PAGR1	FALSE	TRUE	0	4	0	0.0151515	0.0151515	0.498666	FALSE	GAIN
ENSG00000127564	PKMYT1	FALSE	TRUE	0	4	0	0.0151515	0.0151515	0.498666	FALSE	GAIN
ENSG00000167771	RCOR2	FALSE	TRUE	0	4	0	0.0151515	0.0151515	0.498666	FALSE	GAIN
ENSG00000189398	OR7E12P	FALSE	TRUE	0	4	0	0.0151515	0.0151515	0.498666	FALSE	GAIN
ENSG00000224945	AL353150.1	FALSE	TRUE	0	4	0	0.0151515	0.0151515	0.498666	FALSE	GAIN
ENSG00000120306	CYSTM1	FALSE	TRUE	0	4	0	0.0151515	0.0151515	0.498666	FALSE	GAIN
ENSG00000039139	DNAH5	FALSE	TRUE	0	4	0	0.0151515	0.0151515	0.498666	FALSE	GAIN
ENSG00000163428	LRRC58	FALSE	TRUE	0	4	0	0.0151515	0.0151515	0.498666	FALSE	GAIN
ENSG00000100167	SEPTIN3	FALSE	TRUE	0	4	0	0.0151515	0.0151515	0.498666	FALSE	GAIN
ENSG00000214199	EEF1A1P12	FALSE	TRUE	0	4	0	0.0151515	0.0151515	0.498666	FALSE	GAIN
ENSG00000174059	CD34	FALSE	TRUE	0	4	0	0.0151515	0.0151515	0.498666	FALSE	GAIN
ENSG00000116679	IVNS1ABP	FALSE	TRUE	0	4	0	0.0151515	0.0151515	0.498666	FALSE	GAIN
ENSG00000174599	TRAM1L1	FALSE	TRUE	0	4	0	0.0151515	0.0151515	0.498666	FALSE	GAIN
ENSG00000134758	RNF138	FALSE	TRUE	0	4	0	0.0151515	0.0151515	0.498666	FALSE	GAIN
ENSG00000269906	AL606834.1	FALSE	TRUE	0	4	0	0.0151515	0.0151515	0.498666	FALSE	GAIN
ENSG00000180423	HARBI1	FALSE	TRUE	0	4	0	0.0151515	0.0151515	0.498666	FALSE	GAIN
ENSG00000176933	TOB2P1	FALSE	TRUE	0	4	0	0.0151515	0.0151515	0.498666	FALSE	GAIN
ENSG00000250790	AC127070.2	FALSE	TRUE	0	4	0	0.0151515	0.0151515	0.498666	FALSE	GAIN
ENSG00000242960	FTH1P23	FALSE	TRUE	0	4	0	0.0151515	0.0151515	0.498666	FALSE	GAIN
ENSG00000036257	CUL3	FALSE	TRUE	0	4	0	0.0151515	0.0151515	0.498666	FALSE	GAIN
ENSG00000046653	GPM6B	FALSE	TRUE	0	4	0	0.0151515	0.0151515	0.498666	FALSE	GAIN
ENSG00000154479	CCDC173	FALSE	TRUE	0	4	0	0.0151515	0.0151515	0.498666	FALSE	GAIN
ENSG00000132676	DAP3	FALSE	TRUE	0	4	0	0.0151515	0.0151515	0.498666	FALSE	GAIN
ENSG00000160685	ZBTB7B	FALSE	TRUE	0	4	0	0.0151515	0.0151515	0.498666	FALSE	GAIN
ENSG00000160710	ADAR	FALSE	TRUE	0	4	0	0.0151515	0.0151515	0.498666	FALSE	GAIN
ENSG00000143575	HAX1	FALSE	TRUE	0	4	0	0.0151515	0.0151515	0.498666	FALSE	GAIN
ENSG00000256268	LINC02454	FALSE	TRUE	0	4	0	0.0151515	0.0151515	0.498666	FALSE	GAIN
ENSG00000227376	FTH1P16	FALSE	TRUE	0	4	0	0.0151515	0.0151515	0.498666	FALSE	GAIN
ENSG00000168385	SEPTIN2	FALSE	TRUE	0	4	0	0.0151515	0.0151515	0.498666	FALSE	GAIN
ENSG00000167685	ZNF444	FALSE	TRUE	0	4	0	0.0151515	0.0151515	0.498666	FALSE	GAIN
ENSG00000161847	RAVER1	FALSE	TRUE	0	4	0	0.0151515	0.0151515	0.498666	FALSE	GAIN
ENSG00000101473	ACOT8	FALSE	TRUE	0	4	0	0.0151515	0.0151515	0.498666	FALSE	GAIN
ENSG00000178691	SUZ12	FALSE	TRUE	0	4	0	0.0151515	0.0151515	0.498666	FALSE	GAIN
ENSG00000228695	CES1P1	FALSE	TRUE	0	4	0	0.0151515	0.0151515	0.498666	FALSE	GAIN
ENSG00000178752	ERFE	FALSE	TRUE	0	4	0	0.0151515	0.0151515	0.498666	FALSE	GAIN
ENSG00000161509	GRIN2C	FALSE	TRUE	0	4	0	0.0151515	0.0151515	0.498666	FALSE	GAIN
ENSG00000102910	LONP2	FALSE	TRUE	0	4	0	0.0151515	0.0151515	0.498666	FALSE	GAIN
ENSG00000069966	GNB5	FALSE	TRUE	0	4	0	0.0151515	0.0151515	0.498666	FALSE	GAIN
ENSG00000163479	SSR2	FALSE	TRUE	0	4	0	0.0151515	0.0151515	0.498666	FALSE	GAIN
ENSG00000196670	ZFP62	FALSE	TRUE	0	4	0	0.0151515	0.0151515	0.498666	FALSE	GAIN
ENSG00000134255	CEPT1	FALSE	TRUE	0	4	0	0.0151515	0.0151515	0.498666	FALSE	GAIN
ENSG00000121931	LRIF1	FALSE	TRUE	0	4	0	0.0151515	0.0151515	0.498666	FALSE	GAIN
ENSG00000182240	BACE2	FALSE	TRUE	0	4	0	0.0151515	0.0151515	0.498666	FALSE	GAIN
ENSG00000064393	HIPK2	FALSE	TRUE	0	4	0	0.0151515	0.0151515	0.498666	FALSE	GAIN
ENSG00000171984	SHLD1	FALSE	TRUE	0	4	0	0.0151515	0.0151515	0.498666	FALSE	GAIN
ENSG00000175701	MTLN	FALSE	TRUE	0	4	0	0.0151515	0.0151515	0.498666	FALSE	GAIN
ENSG00000154027	AK5	FALSE	TRUE	0	4	0	0.0151515	0.0151515	0.498666	FALSE	GAIN
ENSG00000254685	FPGT	FALSE	TRUE	0	4	0	0.0151515	0.0151515	0.498666	FALSE	GAIN
ENSG00000116704	SLC35D1	FALSE	TRUE	0	4	0	0.0151515	0.0151515	0.498666	FALSE	GAIN
ENSG00000130255	RPL36	FALSE	TRUE	0	4	0	0.0151515	0.0151515	0.498666	FALSE	GAIN
ENSG00000110958	PTGES3	FALSE	TRUE	0	4	0	0.0151515	0.0151515	0.498666	FALSE	GAIN
ENSG00000162976	SLC66A3	FALSE	TRUE	0	4	0	0.0151515	0.0151515	0.498666	FALSE	GAIN
ENSG00000198089	SFI1	FALSE	TRUE	0	4	0	0.0151515	0.0151515	0.498666	FALSE	GAIN
ENSG00000008441	NFIX	FALSE	TRUE	0	4	0	0.0151515	0.0151515	0.498666	FALSE	GAIN
ENSG00000091164	TXNL1	FALSE	TRUE	0	4	0	0.0151515	0.0151515	0.498666	FALSE	GAIN
ENSG00000189343	RPS2P46	FALSE	TRUE	0	4	0	0.0151515	0.0151515	0.498666	FALSE	GAIN
ENSG00000013573	DDX11	FALSE	TRUE	0	4	0	0.0151515	0.0151515	0.498666	FALSE	GAIN
ENSG00000151468	CCDC3	FALSE	TRUE	0	4	0	0.0151515	0.0151515	0.498666	FALSE	GAIN
ENSG00000270021	AC026691.1	FALSE	TRUE	0	4	0	0.0151515	0.0151515	0.498666	FALSE	GAIN
ENSG00000064042	LIMCH1	FALSE	TRUE	0	4	0	0.0151515	0.0151515	0.498666	FALSE	GAIN
ENSG00000213189	BTF3L4P2	FALSE	TRUE	0	4	0	0.0151515	0.0151515	0.498666	FALSE	GAIN
ENSG00000116580	GON4L	FALSE	TRUE	0	4	0	0.0151515	0.0151515	0.498666	FALSE	GAIN
ENSG00000163909	HEYL	FALSE	TRUE	0	4	0	0.0151515	0.0151515	0.498666	FALSE	GAIN
ENSG00000158008	EXTL1	FALSE	TRUE	0	4	0	0.0151515	0.0151515	0.498666	FALSE	GAIN
ENSG00000159423	ALDH4A1	FALSE	TRUE	0	4	0	0.0151515	0.0151515	0.498666	FALSE	GAIN
ENSG00000215014	AL645728.1	FALSE	TRUE	0	4	0	0.0151515	0.0151515	0.498666	FALSE	GAIN
ENSG00000149633	KIAA1755	FALSE	TRUE	0	4	0	0.0151515	0.0151515	0.498666	FALSE	GAIN
ENSG00000168802	CHTF8	FALSE	TRUE	0	4	0	0.0151515	0.0151515	0.498666	FALSE	GAIN
ENSG00000242612	DECR2	FALSE	TRUE	0	4	0	0.0151515	0.0151515	0.498666	FALSE	GAIN
ENSG00000114770	ABCC5	FALSE	TRUE	0	4	0	0.0151515	0.0151515	0.498666	FALSE	GAIN
ENSG00000261167	AC107027.3	FALSE	TRUE	0	4	0	0.0151515	0.0151515	0.498666	FALSE	GAIN
ENSG00000171163	ZNF692	FALSE	TRUE	0	4	0	0.0151515	0.0151515	0.498666	FALSE	GAIN
ENSG00000104805	NUCB1	FALSE	TRUE	0	4	0	0.0151515	0.0151515	0.498666	FALSE	GAIN
ENSG00000142444	TIMM29	FALSE	TRUE	0	4	0	0.0151515	0.0151515	0.498666	FALSE	GAIN
ENSG00000139405	RITA1	FALSE	TRUE	0	4	0	0.0151515	0.0151515	0.498666	FALSE	GAIN
ENSG00000198205	ZXDA	FALSE	TRUE	0	4	0	0.0151515	0.0151515	0.498666	FALSE	GAIN
ENSG00000106367	AP1S1	FALSE	TRUE	0	4	0	0.0151515	0.0151515	0.498666	FALSE	GAIN
ENSG00000174839	DENND6A	FALSE	TRUE	0	4	0	0.0151515	0.0151515	0.498666	FALSE	GAIN
ENSG00000164048	ZNF589	FALSE	TRUE	0	4	0	0.0151515	0.0151515	0.498666	FALSE	GAIN
ENSG00000135750	KCNK1	FALSE	TRUE	0	4	0	0.0151515	0.0151515	0.498666	FALSE	GAIN
ENSG00000272750	AL592148.3	FALSE	TRUE	0	4	0	0.0151515	0.0151515	0.498666	FALSE	GAIN
ENSG00000235563	AL445183.2	FALSE	TRUE	0	4	0	0.0151515	0.0151515	0.498666	FALSE	GAIN
ENSG00000113810	SMC4	TRUE	TRUE	7	12	0.0307018	0.0454545	0.0147528	0.48778	FALSE	GAIN
ENSG00000107372	ZFAND5	TRUE	TRUE	7	12	0.0307018	0.0454545	0.0147528	0.48778	FALSE	GAIN
ENSG00000135108	FBXO21	TRUE	TRUE	7	12	0.0307018	0.0454545	0.0147528	0.48778	FALSE	GAIN
ENSG00000100075	SLC25A1	TRUE	TRUE	1	5	0.00438596	0.0189394	0.0145534	0.482337	FALSE	GAIN
ENSG00000237945	LINC00649	TRUE	TRUE	1	5	0.00438596	0.0189394	0.0145534	0.482337	FALSE	GAIN
ENSG00000213976	AC010615.1	TRUE	TRUE	1	5	0.00438596	0.0189394	0.0145534	0.482337	FALSE	GAIN
ENSG00000149634	SPATA25	TRUE	TRUE	1	5	0.00438596	0.0189394	0.0145534	0.482337	FALSE	GAIN
ENSG00000124249	KCNK15	TRUE	TRUE	1	5	0.00438596	0.0189394	0.0145534	0.482337	FALSE	GAIN
ENSG00000186814	ZSCAN30	TRUE	TRUE	1	5	0.00438596	0.0189394	0.0145534	0.482337	FALSE	GAIN
ENSG00000100359	SGSM3	TRUE	TRUE	1	5	0.00438596	0.0189394	0.0145534	0.482337	FALSE	GAIN
ENSG00000176749	CDK5R1	TRUE	TRUE	1	5	0.00438596	0.0189394	0.0145534	0.482337	FALSE	GAIN
ENSG00000131899	LLGL1	TRUE	TRUE	1	5	0.00438596	0.0189394	0.0145534	0.482337	FALSE	GAIN
ENSG00000256229	ZNF486	TRUE	TRUE	1	5	0.00438596	0.0189394	0.0145534	0.482337	FALSE	GAIN
ENSG00000127445	PIN1	TRUE	TRUE	1	5	0.00438596	0.0189394	0.0145534	0.482337	FALSE	GAIN
ENSG00000269825	AC022150.4	TRUE	TRUE	1	5	0.00438596	0.0189394	0.0145534	0.482337	FALSE	GAIN
ENSG00000220201	ZGLP1	TRUE	TRUE	1	5	0.00438596	0.0189394	0.0145534	0.482337	FALSE	GAIN
ENSG00000130731	METTL26	TRUE	TRUE	1	5	0.00438596	0.0189394	0.0145534	0.482337	FALSE	GAIN
ENSG00000079134	THOC1	TRUE	TRUE	1	5	0.00438596	0.0189394	0.0145534	0.482337	FALSE	GAIN
ENSG00000104043	ATP8B4	TRUE	TRUE	1	5	0.00438596	0.0189394	0.0145534	0.482337	FALSE	GAIN
ENSG00000187446	CHP1	TRUE	TRUE	1	5	0.00438596	0.0189394	0.0145534	0.482337	FALSE	GAIN
ENSG00000166140	ZFYVE19	TRUE	TRUE	1	5	0.00438596	0.0189394	0.0145534	0.482337	FALSE	GAIN
ENSG00000257285	AL132780.1	TRUE	TRUE	1	5	0.00438596	0.0189394	0.0145534	0.482337	FALSE	GAIN
ENSG00000120662	MTRF1	TRUE	TRUE	1	5	0.00438596	0.0189394	0.0145534	0.482337	FALSE	GAIN
ENSG00000150907	FOXO1	TRUE	TRUE	1	5	0.00438596	0.0189394	0.0145534	0.482337	FALSE	GAIN
ENSG00000123064	DDX54	TRUE	TRUE	1	5	0.00438596	0.0189394	0.0145534	0.482337	FALSE	GAIN
ENSG00000035664	DAPK2	TRUE	TRUE	1	5	0.00438596	0.0189394	0.0145534	0.482337	FALSE	GAIN
ENSG00000022840	RNF10	TRUE	TRUE	1	5	0.00438596	0.0189394	0.0145534	0.482337	FALSE	GAIN
ENSG00000246695	RASSF8-AS1	TRUE	TRUE	1	5	0.00438596	0.0189394	0.0145534	0.482337	FALSE	GAIN
ENSG00000139163	ETNK1	TRUE	TRUE	1	5	0.00438596	0.0189394	0.0145534	0.482337	FALSE	GAIN
ENSG00000089692	LAG3	TRUE	TRUE	1	5	0.00438596	0.0189394	0.0145534	0.482337	FALSE	GAIN
ENSG00000119965	C10orf88	TRUE	TRUE	1	5	0.00438596	0.0189394	0.0145534	0.482337	FALSE	GAIN
ENSG00000178229	ZNF543	TRUE	TRUE	1	5	0.00438596	0.0189394	0.0145534	0.482337	FALSE	GAIN
ENSG00000105402	NAPA	TRUE	TRUE	1	5	0.00438596	0.0189394	0.0145534	0.482337	FALSE	GAIN
ENSG00000137814	HAUS2	TRUE	TRUE	1	5	0.00438596	0.0189394	0.0145534	0.482337	FALSE	GAIN
ENSG00000236333	TRHDE-AS1	TRUE	TRUE	1	5	0.00438596	0.0189394	0.0145534	0.482337	FALSE	GAIN
ENSG00000107438	PDLIM1	TRUE	TRUE	1	5	0.00438596	0.0189394	0.0145534	0.482337	FALSE	GAIN
ENSG00000122359	ANXA11	TRUE	TRUE	1	5	0.00438596	0.0189394	0.0145534	0.482337	FALSE	GAIN
ENSG00000154736	ADAMTS5	TRUE	TRUE	1	5	0.00438596	0.0189394	0.0145534	0.482337	FALSE	GAIN
ENSG00000151632	AKR1C2	TRUE	TRUE	1	5	0.00438596	0.0189394	0.0145534	0.482337	FALSE	GAIN
ENSG00000168807	SNTB2	TRUE	TRUE	1	5	0.00438596	0.0189394	0.0145534	0.482337	FALSE	GAIN
ENSG00000166035	LIPC	TRUE	TRUE	1	5	0.00438596	0.0189394	0.0145534	0.482337	FALSE	GAIN
ENSG00000154114	TBCEL	TRUE	TRUE	1	5	0.00438596	0.0189394	0.0145534	0.482337	FALSE	GAIN
ENSG00000171204	TMEM126B	TRUE	TRUE	1	5	0.00438596	0.0189394	0.0145534	0.482337	FALSE	GAIN
ENSG00000150672	DLG2	TRUE	TRUE	1	5	0.00438596	0.0189394	0.0145534	0.482337	FALSE	GAIN
ENSG00000254810	AP001189.3	TRUE	TRUE	1	5	0.00438596	0.0189394	0.0145534	0.482337	FALSE	GAIN
ENSG00000179240	GVQW3	TRUE	TRUE	1	5	0.00438596	0.0189394	0.0145534	0.482337	FALSE	GAIN
ENSG00000110200	ANAPC15	TRUE	TRUE	1	5	0.00438596	0.0189394	0.0145534	0.482337	FALSE	GAIN
ENSG00000174684	B4GAT1	TRUE	TRUE	1	5	0.00438596	0.0189394	0.0145534	0.482337	FALSE	GAIN
ENSG00000014216	CAPN1	TRUE	TRUE	1	5	0.00438596	0.0189394	0.0145534	0.482337	FALSE	GAIN
ENSG00000179241	LDLRAD3	TRUE	TRUE	1	5	0.00438596	0.0189394	0.0145534	0.482337	FALSE	GAIN
ENSG00000183668	PSG9	TRUE	TRUE	1	5	0.00438596	0.0189394	0.0145534	0.482337	FALSE	GAIN
ENSG00000179630	LACC1	TRUE	TRUE	1	5	0.00438596	0.0189394	0.0145534	0.482337	FALSE	GAIN
ENSG00000280832	GSEC	TRUE	TRUE	1	5	0.00438596	0.0189394	0.0145534	0.482337	FALSE	GAIN
ENSG00000279672	AP006621.5	TRUE	TRUE	1	5	0.00438596	0.0189394	0.0145534	0.482337	FALSE	GAIN
ENSG00000184363	PKP3	TRUE	TRUE	1	5	0.00438596	0.0189394	0.0145534	0.482337	FALSE	GAIN
ENSG00000167130	DOLPP1	TRUE	TRUE	1	5	0.00438596	0.0189394	0.0145534	0.482337	FALSE	GAIN
ENSG00000160446	ZDHHC12	TRUE	TRUE	1	5	0.00438596	0.0189394	0.0145534	0.482337	FALSE	GAIN
ENSG00000124104	SNX21	TRUE	TRUE	1	5	0.00438596	0.0189394	0.0145534	0.482337	FALSE	GAIN
ENSG00000260400	AL513534.2	TRUE	TRUE	1	5	0.00438596	0.0189394	0.0145534	0.482337	FALSE	GAIN
ENSG00000106823	ECM2	TRUE	TRUE	1	5	0.00438596	0.0189394	0.0145534	0.482337	FALSE	GAIN
ENSG00000106772	PRUNE2	TRUE	TRUE	1	5	0.00438596	0.0189394	0.0145534	0.482337	FALSE	GAIN
ENSG00000165092	ALDH1A1	TRUE	TRUE	1	5	0.00438596	0.0189394	0.0145534	0.482337	FALSE	GAIN
ENSG00000164976	MYORG	TRUE	TRUE	1	5	0.00438596	0.0189394	0.0145534	0.482337	FALSE	GAIN
ENSG00000286681	AF235103.3	TRUE	TRUE	1	5	0.00438596	0.0189394	0.0145534	0.482337	FALSE	GAIN
ENSG00000167701	GPT	TRUE	TRUE	1	5	0.00438596	0.0189394	0.0145534	0.482337	FALSE	GAIN
ENSG00000111412	C12orf49	TRUE	TRUE	1	5	0.00438596	0.0189394	0.0145534	0.482337	FALSE	GAIN
ENSG00000056277	ZNF280C	TRUE	TRUE	1	5	0.00438596	0.0189394	0.0145534	0.482337	FALSE	GAIN
ENSG00000184277	TM2D3	TRUE	TRUE	1	5	0.00438596	0.0189394	0.0145534	0.482337	FALSE	GAIN
ENSG00000101825	MXRA5	TRUE	TRUE	1	5	0.00438596	0.0189394	0.0145534	0.482337	FALSE	GAIN
ENSG00000254461	AP001107.4	TRUE	TRUE	1	5	0.00438596	0.0189394	0.0145534	0.482337	FALSE	GAIN
ENSG00000099889	ARVCF	TRUE	TRUE	1	5	0.00438596	0.0189394	0.0145534	0.482337	FALSE	GAIN
ENSG00000196507	TCEAL3	TRUE	TRUE	1	5	0.00438596	0.0189394	0.0145534	0.482337	FALSE	GAIN
ENSG00000131477	RAMP2	TRUE	TRUE	1	5	0.00438596	0.0189394	0.0145534	0.482337	FALSE	GAIN
ENSG00000261455	LINC01003	TRUE	TRUE	1	5	0.00438596	0.0189394	0.0145534	0.482337	FALSE	GAIN
ENSG00000106683	LIMK1	TRUE	TRUE	1	5	0.00438596	0.0189394	0.0145534	0.482337	FALSE	GAIN
ENSG00000100106	TRIOBP	TRUE	TRUE	1	5	0.00438596	0.0189394	0.0145534	0.482337	FALSE	GAIN
ENSG00000167930	FAM234A	TRUE	TRUE	1	5	0.00438596	0.0189394	0.0145534	0.482337	FALSE	GAIN
ENSG00000136235	GPNMB	TRUE	TRUE	1	5	0.00438596	0.0189394	0.0145534	0.482337	FALSE	GAIN
ENSG00000230333	AC004160.1	TRUE	TRUE	1	5	0.00438596	0.0189394	0.0145534	0.482337	FALSE	GAIN
ENSG00000079950	STX7	TRUE	TRUE	1	5	0.00438596	0.0189394	0.0145534	0.482337	FALSE	GAIN
ENSG00000148840	PPRC1	TRUE	TRUE	1	5	0.00438596	0.0189394	0.0145534	0.482337	FALSE	GAIN
ENSG00000187079	TEAD1	TRUE	TRUE	1	5	0.00438596	0.0189394	0.0145534	0.482337	FALSE	GAIN
ENSG00000100478	AP4S1	TRUE	TRUE	1	5	0.00438596	0.0189394	0.0145534	0.482337	FALSE	GAIN
ENSG00000112290	WASF1	TRUE	TRUE	1	5	0.00438596	0.0189394	0.0145534	0.482337	FALSE	GAIN
ENSG00000080546	SESN1	TRUE	TRUE	1	5	0.00438596	0.0189394	0.0145534	0.482337	FALSE	GAIN
ENSG00000112297	CRYBG1	TRUE	TRUE	1	5	0.00438596	0.0189394	0.0145534	0.482337	FALSE	GAIN
ENSG00000185760	KCNQ5	TRUE	TRUE	1	5	0.00438596	0.0189394	0.0145534	0.482337	FALSE	GAIN
ENSG00000221821	C6orf226	TRUE	TRUE	1	5	0.00438596	0.0189394	0.0145534	0.482337	FALSE	GAIN
ENSG00000112033	PPARD	TRUE	TRUE	1	5	0.00438596	0.0189394	0.0145534	0.482337	FALSE	GAIN
ENSG00000167461	RAB8A	TRUE	TRUE	1	5	0.00438596	0.0189394	0.0145534	0.482337	FALSE	GAIN
ENSG00000204568	MRPS18B	TRUE	TRUE	1	5	0.00438596	0.0189394	0.0145534	0.482337	FALSE	GAIN
ENSG00000231074	HCG18	TRUE	TRUE	1	5	0.00438596	0.0189394	0.0145534	0.482337	FALSE	GAIN
ENSG00000183762	KREMEN1	TRUE	TRUE	1	5	0.00438596	0.0189394	0.0145534	0.482337	FALSE	GAIN
ENSG00000113240	CLK4	TRUE	TRUE	1	5	0.00438596	0.0189394	0.0145534	0.482337	FALSE	GAIN
ENSG00000249684	AC106795.2	TRUE	TRUE	1	5	0.00438596	0.0189394	0.0145534	0.482337	FALSE	GAIN
ENSG00000164611	PTTG1	TRUE	TRUE	1	5	0.00438596	0.0189394	0.0145534	0.482337	FALSE	GAIN
ENSG00000031003	FAM13B	TRUE	TRUE	1	5	0.00438596	0.0189394	0.0145534	0.482337	FALSE	GAIN
ENSG00000141568	FOXK2	TRUE	TRUE	1	5	0.00438596	0.0189394	0.0145534	0.482337	FALSE	GAIN
ENSG00000173480	ZNF417	TRUE	TRUE	1	5	0.00438596	0.0189394	0.0145534	0.482337	FALSE	GAIN
ENSG00000185418	TARS3	TRUE	TRUE	1	5	0.00438596	0.0189394	0.0145534	0.482337	FALSE	GAIN
ENSG00000183323	CCDC125	TRUE	TRUE	1	5	0.00438596	0.0189394	0.0145534	0.482337	FALSE	GAIN
ENSG00000134352	IL6ST	TRUE	TRUE	1	5	0.00438596	0.0189394	0.0145534	0.482337	FALSE	GAIN
ENSG00000164258	NDUFS4	TRUE	TRUE	1	5	0.00438596	0.0189394	0.0145534	0.482337	FALSE	GAIN
ENSG00000146701	MDH2	TRUE	TRUE	1	5	0.00438596	0.0189394	0.0145534	0.482337	FALSE	GAIN
ENSG00000150712	MTMR12	TRUE	TRUE	1	5	0.00438596	0.0189394	0.0145534	0.482337	FALSE	GAIN
ENSG00000164366	CCDC127	TRUE	TRUE	1	5	0.00438596	0.0189394	0.0145534	0.482337	FALSE	GAIN
ENSG00000248890	HHIP-AS1	TRUE	TRUE	1	5	0.00438596	0.0189394	0.0145534	0.482337	FALSE	GAIN
ENSG00000178297	TMPRSS9	TRUE	TRUE	1	5	0.00438596	0.0189394	0.0145534	0.482337	FALSE	GAIN
ENSG00000175309	PHYKPL	TRUE	TRUE	1	5	0.00438596	0.0189394	0.0145534	0.482337	FALSE	GAIN
ENSG00000138778	CENPE	TRUE	TRUE	1	5	0.00438596	0.0189394	0.0145534	0.482337	FALSE	GAIN
ENSG00000100201	DDX17	TRUE	TRUE	1	5	0.00438596	0.0189394	0.0145534	0.482337	FALSE	GAIN
ENSG00000090989	EXOC1	TRUE	TRUE	1	5	0.00438596	0.0189394	0.0145534	0.482337	FALSE	GAIN
ENSG00000124406	ATP8A1	TRUE	TRUE	1	5	0.00438596	0.0189394	0.0145534	0.482337	FALSE	GAIN
ENSG00000267080	ASB16-AS1	TRUE	TRUE	1	5	0.00438596	0.0189394	0.0145534	0.482337	FALSE	GAIN
ENSG00000169252	ADRB2	TRUE	TRUE	1	5	0.00438596	0.0189394	0.0145534	0.482337	FALSE	GAIN
ENSG00000174697	LEP	TRUE	TRUE	1	5	0.00438596	0.0189394	0.0145534	0.482337	FALSE	GAIN
ENSG00000041802	LSG1	TRUE	TRUE	1	5	0.00438596	0.0189394	0.0145534	0.482337	FALSE	GAIN
ENSG00000128791	TWSG1	TRUE	TRUE	1	5	0.00438596	0.0189394	0.0145534	0.482337	FALSE	GAIN
ENSG00000134802	SLC43A3	TRUE	TRUE	1	5	0.00438596	0.0189394	0.0145534	0.482337	FALSE	GAIN
ENSG00000157869	RAB28	TRUE	TRUE	1	5	0.00438596	0.0189394	0.0145534	0.482337	FALSE	GAIN
ENSG00000106003	LFNG	TRUE	TRUE	1	5	0.00438596	0.0189394	0.0145534	0.482337	FALSE	GAIN
ENSG00000173905	GOLIM4	TRUE	TRUE	1	5	0.00438596	0.0189394	0.0145534	0.482337	FALSE	GAIN
ENSG00000139209	SLC38A4	TRUE	TRUE	1	5	0.00438596	0.0189394	0.0145534	0.482337	FALSE	GAIN
ENSG00000148672	GLUD1	TRUE	TRUE	1	5	0.00438596	0.0189394	0.0145534	0.482337	FALSE	GAIN
ENSG00000174953	DHX36	TRUE	TRUE	1	5	0.00438596	0.0189394	0.0145534	0.482337	FALSE	GAIN
ENSG00000175066	GK5	TRUE	TRUE	1	5	0.00438596	0.0189394	0.0145534	0.482337	FALSE	GAIN
ENSG00000196417	ZNF765	TRUE	TRUE	1	5	0.00438596	0.0189394	0.0145534	0.482337	FALSE	GAIN
ENSG00000134013	LOXL2	TRUE	TRUE	1	5	0.00438596	0.0189394	0.0145534	0.482337	FALSE	GAIN
ENSG00000169087	HSPBAP1	TRUE	TRUE	1	5	0.00438596	0.0189394	0.0145534	0.482337	FALSE	GAIN
ENSG00000171858	RPS21	TRUE	TRUE	1	5	0.00438596	0.0189394	0.0145534	0.482337	FALSE	GAIN
ENSG00000163684	RPP14	TRUE	TRUE	1	5	0.00438596	0.0189394	0.0145534	0.482337	FALSE	GAIN
ENSG00000247596	TWF2	TRUE	TRUE	1	5	0.00438596	0.0189394	0.0145534	0.482337	FALSE	GAIN
ENSG00000144677	CTDSPL	TRUE	TRUE	1	5	0.00438596	0.0189394	0.0145534	0.482337	FALSE	GAIN
ENSG00000127824	TUBA4A	TRUE	TRUE	1	5	0.00438596	0.0189394	0.0145534	0.482337	FALSE	GAIN
ENSG00000163521	GLB1L	TRUE	TRUE	1	5	0.00438596	0.0189394	0.0145534	0.482337	FALSE	GAIN
ENSG00000155760	FZD7	TRUE	TRUE	1	5	0.00438596	0.0189394	0.0145534	0.482337	FALSE	GAIN
ENSG00000168843	FSTL5	TRUE	TRUE	1	5	0.00438596	0.0189394	0.0145534	0.482337	FALSE	GAIN
ENSG00000128692	EIF2S2P4	TRUE	TRUE	1	5	0.00438596	0.0189394	0.0145534	0.482337	FALSE	GAIN
ENSG00000169507	SLC38A11	TRUE	TRUE	1	5	0.00438596	0.0189394	0.0145534	0.482337	FALSE	GAIN
ENSG00000115290	GRB14	TRUE	TRUE	1	5	0.00438596	0.0189394	0.0145534	0.482337	FALSE	GAIN
ENSG00000169607	CKAP2L	TRUE	TRUE	1	5	0.00438596	0.0189394	0.0145534	0.482337	FALSE	GAIN
ENSG00000233901	LINC01503	TRUE	TRUE	1	5	0.00438596	0.0189394	0.0145534	0.482337	FALSE	GAIN
ENSG00000163449	TMEM169	TRUE	TRUE	1	5	0.00438596	0.0189394	0.0145534	0.482337	FALSE	GAIN
ENSG00000135622	SEMA4F	TRUE	TRUE	1	5	0.00438596	0.0189394	0.0145534	0.482337	FALSE	GAIN
ENSG00000108187	PBLD	TRUE	TRUE	1	5	0.00438596	0.0189394	0.0145534	0.482337	FALSE	GAIN
ENSG00000144681	STAC	TRUE	TRUE	1	5	0.00438596	0.0189394	0.0145534	0.482337	FALSE	GAIN
ENSG00000184924	PTRHD1	TRUE	TRUE	1	5	0.00438596	0.0189394	0.0145534	0.482337	FALSE	GAIN
ENSG00000204856	FAM216A	TRUE	TRUE	1	5	0.00438596	0.0189394	0.0145534	0.482337	FALSE	GAIN
ENSG00000226752	CUTALP	TRUE	TRUE	1	5	0.00438596	0.0189394	0.0145534	0.482337	FALSE	GAIN
ENSG00000171509	RXFP1	TRUE	TRUE	1	5	0.00438596	0.0189394	0.0145534	0.482337	FALSE	GAIN
ENSG00000123684	LPGAT1	TRUE	TRUE	1	5	0.00438596	0.0189394	0.0145534	0.482337	FALSE	GAIN
ENSG00000263528	IKBKE	TRUE	TRUE	1	5	0.00438596	0.0189394	0.0145534	0.482337	FALSE	GAIN
ENSG00000170545	SMAGP	TRUE	TRUE	1	5	0.00438596	0.0189394	0.0145534	0.482337	FALSE	GAIN
ENSG00000215861	AC245297.1	TRUE	TRUE	1	5	0.00438596	0.0189394	0.0145534	0.482337	FALSE	GAIN
ENSG00000198162	MAN1A2	TRUE	TRUE	1	5	0.00438596	0.0189394	0.0145534	0.482337	FALSE	GAIN
ENSG00000122435	TRMT13	TRUE	TRUE	1	5	0.00438596	0.0189394	0.0145534	0.482337	FALSE	GAIN
ENSG00000122417	ODF2L	TRUE	TRUE	1	5	0.00438596	0.0189394	0.0145534	0.482337	FALSE	GAIN
ENSG00000130787	HIP1R	TRUE	TRUE	1	5	0.00438596	0.0189394	0.0145534	0.482337	FALSE	GAIN
ENSG00000156467	UQCRB	TRUE	TRUE	1	5	0.00438596	0.0189394	0.0145534	0.482337	FALSE	GAIN
ENSG00000118473	SGIP1	TRUE	TRUE	1	5	0.00438596	0.0189394	0.0145534	0.482337	FALSE	GAIN
ENSG00000198711	SSBP3-AS1	TRUE	TRUE	1	5	0.00438596	0.0189394	0.0145534	0.482337	FALSE	GAIN
ENSG00000182326	C1S	TRUE	TRUE	1	5	0.00438596	0.0189394	0.0145534	0.482337	FALSE	GAIN
ENSG00000138180	CEP55	TRUE	TRUE	1	5	0.00438596	0.0189394	0.0145534	0.482337	FALSE	GAIN
ENSG00000148296	SURF6	TRUE	TRUE	1	5	0.00438596	0.0189394	0.0145534	0.482337	FALSE	GAIN
ENSG00000183597	TANGO2	TRUE	TRUE	1	5	0.00438596	0.0189394	0.0145534	0.482337	FALSE	GAIN
ENSG00000001460	STPG1	TRUE	TRUE	1	5	0.00438596	0.0189394	0.0145534	0.482337	FALSE	GAIN
ENSG00000219481	NBPF1	TRUE	TRUE	1	5	0.00438596	0.0189394	0.0145534	0.482337	FALSE	GAIN
ENSG00000162585	FAAP20	TRUE	TRUE	1	5	0.00438596	0.0189394	0.0145534	0.482337	FALSE	GAIN
ENSG00000224051	CPTP	TRUE	TRUE	1	5	0.00438596	0.0189394	0.0145534	0.482337	FALSE	GAIN
ENSG00000188976	NOC2L	TRUE	TRUE	1	5	0.00438596	0.0189394	0.0145534	0.482337	FALSE	GAIN
ENSG00000264538	SUZ12P1	TRUE	TRUE	1	5	0.00438596	0.0189394	0.0145534	0.482337	FALSE	GAIN
ENSG00000258515	AL355075.2	TRUE	TRUE	1	5	0.00438596	0.0189394	0.0145534	0.482337	FALSE	GAIN
ENSG00000171246	NPTX1	TRUE	TRUE	78	94	0.342105	0.356061	0.0139553	0.466008	FALSE	GAIN
ENSG00000275888	AC132872.3	TRUE	TRUE	2	6	0.00877193	0.0227273	0.0139553	0.466008	FALSE	GAIN
ENSG00000169738	DCXR	TRUE	TRUE	2	6	0.00877193	0.0227273	0.0139553	0.466008	FALSE	GAIN
ENSG00000149600	COMMD7	TRUE	TRUE	2	6	0.00877193	0.0227273	0.0139553	0.466008	FALSE	GAIN
ENSG00000102743	SLC25A15	TRUE	TRUE	2	6	0.00877193	0.0227273	0.0139553	0.466008	FALSE	GAIN
ENSG00000111145	ELK3	TRUE	TRUE	2	6	0.00877193	0.0227273	0.0139553	0.466008	FALSE	GAIN
ENSG00000118596	SLC16A7	TRUE	TRUE	2	6	0.00877193	0.0227273	0.0139553	0.466008	FALSE	GAIN
ENSG00000105220	GPI	TRUE	TRUE	2	6	0.00877193	0.0227273	0.0139553	0.466008	FALSE	GAIN
ENSG00000142396	ERVK3-1	TRUE	TRUE	2	6	0.00877193	0.0227273	0.0139553	0.466008	FALSE	GAIN
ENSG00000172927	MYEOV	TRUE	TRUE	2	6	0.00877193	0.0227273	0.0139553	0.466008	FALSE	GAIN
ENSG00000167723	TRPV3	TRUE	TRUE	2	6	0.00877193	0.0227273	0.0139553	0.466008	FALSE	GAIN
ENSG00000092140	G2E3	TRUE	TRUE	2	6	0.00877193	0.0227273	0.0139553	0.466008	FALSE	GAIN
ENSG00000019186	CYP24A1	TRUE	TRUE	2	6	0.00877193	0.0227273	0.0139553	0.466008	FALSE	GAIN
ENSG00000132669	RIN2	TRUE	TRUE	2	6	0.00877193	0.0227273	0.0139553	0.466008	FALSE	GAIN
ENSG00000165698	SPACA9	TRUE	TRUE	2	6	0.00877193	0.0227273	0.0139553	0.466008	FALSE	GAIN
ENSG00000175575	PAAF1	TRUE	TRUE	2	6	0.00877193	0.0227273	0.0139553	0.466008	FALSE	GAIN
ENSG00000123124	WWP1	TRUE	TRUE	2	6	0.00877193	0.0227273	0.0139553	0.466008	FALSE	GAIN
ENSG00000227060	LINC00629	TRUE	TRUE	2	6	0.00877193	0.0227273	0.0139553	0.466008	FALSE	GAIN
ENSG00000169084	DHRSX	TRUE	TRUE	2	6	0.00877193	0.0227273	0.0139553	0.466008	FALSE	GAIN
ENSG00000133773	CCDC59	TRUE	TRUE	2	6	0.00877193	0.0227273	0.0139553	0.466008	FALSE	GAIN
ENSG00000272899	ATP6V1FNB	TRUE	TRUE	2	6	0.00877193	0.0227273	0.0139553	0.466008	FALSE	GAIN
ENSG00000128524	ATP6V1F	TRUE	TRUE	2	6	0.00877193	0.0227273	0.0139553	0.466008	FALSE	GAIN
ENSG00000100991	TRPC4AP	TRUE	TRUE	2	6	0.00877193	0.0227273	0.0139553	0.466008	FALSE	GAIN
ENSG00000148143	ZNF462	TRUE	TRUE	2	6	0.00877193	0.0227273	0.0139553	0.466008	FALSE	GAIN
ENSG00000131100	ATP6V1E1	TRUE	TRUE	2	6	0.00877193	0.0227273	0.0139553	0.466008	FALSE	GAIN
ENSG00000277152	AC110048.2	TRUE	TRUE	2	6	0.00877193	0.0227273	0.0139553	0.466008	FALSE	GAIN
ENSG00000106211	HSPB1	TRUE	TRUE	2	6	0.00877193	0.0227273	0.0139553	0.466008	FALSE	GAIN
ENSG00000182195	LDOC1	TRUE	TRUE	2	6	0.00877193	0.0227273	0.0139553	0.466008	FALSE	GAIN
ENSG00000139531	SUOX	TRUE	TRUE	2	6	0.00877193	0.0227273	0.0139553	0.466008	FALSE	GAIN
ENSG00000265778	AC018413.1	TRUE	TRUE	2	6	0.00877193	0.0227273	0.0139553	0.466008	FALSE	GAIN
ENSG00000120833	SOCS2	TRUE	TRUE	2	6	0.00877193	0.0227273	0.0139553	0.466008	FALSE	GAIN
ENSG00000123191	ATP7B	TRUE	TRUE	2	6	0.00877193	0.0227273	0.0139553	0.466008	FALSE	GAIN
ENSG00000138594	TMOD3	TRUE	TRUE	2	6	0.00877193	0.0227273	0.0139553	0.466008	FALSE	GAIN
ENSG00000001084	GCLC	TRUE	TRUE	2	6	0.00877193	0.0227273	0.0139553	0.466008	FALSE	GAIN
ENSG00000137161	CNPY3	TRUE	TRUE	2	6	0.00877193	0.0227273	0.0139553	0.466008	FALSE	GAIN
ENSG00000112561	TFEB	TRUE	TRUE	2	6	0.00877193	0.0227273	0.0139553	0.466008	FALSE	GAIN
ENSG00000185339	TCN2	TRUE	TRUE	2	6	0.00877193	0.0227273	0.0139553	0.466008	FALSE	GAIN
ENSG00000167393	PPP2R3B	TRUE	TRUE	2	6	0.00877193	0.0227273	0.0139553	0.466008	FALSE	GAIN
ENSG00000285219	HULC	TRUE	TRUE	2	6	0.00877193	0.0227273	0.0139553	0.466008	FALSE	GAIN
ENSG00000284874	AC000093.1	TRUE	TRUE	2	6	0.00877193	0.0227273	0.0139553	0.466008	FALSE	GAIN
ENSG00000156427	FGF18	TRUE	TRUE	2	6	0.00877193	0.0227273	0.0139553	0.466008	FALSE	GAIN
ENSG00000019582	CD74	TRUE	TRUE	2	6	0.00877193	0.0227273	0.0139553	0.466008	FALSE	GAIN
ENSG00000164105	SAP30	TRUE	TRUE	2	6	0.00877193	0.0227273	0.0139553	0.466008	FALSE	GAIN
ENSG00000255248	MIR100HG	TRUE	TRUE	2	6	0.00877193	0.0227273	0.0139553	0.466008	FALSE	GAIN
ENSG00000196616	ADH1B	TRUE	TRUE	2	6	0.00877193	0.0227273	0.0139553	0.466008	FALSE	GAIN
ENSG00000145247	OCIAD2	TRUE	TRUE	2	6	0.00877193	0.0227273	0.0139553	0.466008	FALSE	GAIN
ENSG00000280486	AC005329.3	TRUE	TRUE	2	6	0.00877193	0.0227273	0.0139553	0.466008	FALSE	GAIN
ENSG00000165219	GAPVD1	TRUE	TRUE	2	6	0.00877193	0.0227273	0.0139553	0.466008	FALSE	GAIN
ENSG00000106771	TMEM245	TRUE	TRUE	2	6	0.00877193	0.0227273	0.0139553	0.466008	FALSE	GAIN
ENSG00000099968	BCL2L13	TRUE	TRUE	2	6	0.00877193	0.0227273	0.0139553	0.466008	FALSE	GAIN
ENSG00000010810	FYN	TRUE	TRUE	2	6	0.00877193	0.0227273	0.0139553	0.466008	FALSE	GAIN
ENSG00000261786	AC006058.1	TRUE	TRUE	2	6	0.00877193	0.0227273	0.0139553	0.466008	FALSE	GAIN
ENSG00000163701	IL17RE	TRUE	TRUE	2	6	0.00877193	0.0227273	0.0139553	0.466008	FALSE	GAIN
ENSG00000271870	AC024060.2	TRUE	TRUE	2	6	0.00877193	0.0227273	0.0139553	0.466008	FALSE	GAIN
ENSG00000144468	RHBDD1	TRUE	TRUE	2	6	0.00877193	0.0227273	0.0139553	0.466008	FALSE	GAIN
ENSG00000118242	MREG	TRUE	TRUE	2	6	0.00877193	0.0227273	0.0139553	0.466008	FALSE	GAIN
ENSG00000144395	CCDC150	TRUE	TRUE	2	6	0.00877193	0.0227273	0.0139553	0.466008	FALSE	GAIN
ENSG00000003436	TFPI	TRUE	TRUE	2	6	0.00877193	0.0227273	0.0139553	0.466008	FALSE	GAIN
ENSG00000183111	ARHGEF37	TRUE	TRUE	2	6	0.00877193	0.0227273	0.0139553	0.466008	FALSE	GAIN
ENSG00000182263	FIGN	TRUE	TRUE	2	6	0.00877193	0.0227273	0.0139553	0.466008	FALSE	GAIN
ENSG00000124356	STAMBP	TRUE	TRUE	2	6	0.00877193	0.0227273	0.0139553	0.466008	FALSE	GAIN
ENSG00000111331	OAS3	TRUE	TRUE	2	6	0.00877193	0.0227273	0.0139553	0.466008	FALSE	GAIN
ENSG00000185753	CXorf38	TRUE	TRUE	2	6	0.00877193	0.0227273	0.0139553	0.466008	FALSE	GAIN
ENSG00000065882	TBC1D1	TRUE	TRUE	2	6	0.00877193	0.0227273	0.0139553	0.466008	FALSE	GAIN
ENSG00000164241	C5orf63	TRUE	TRUE	2	6	0.00877193	0.0227273	0.0139553	0.466008	FALSE	GAIN
ENSG00000153246	PLA2R1	TRUE	TRUE	2	6	0.00877193	0.0227273	0.0139553	0.466008	FALSE	GAIN
ENSG00000006283	CACNA1G	TRUE	TRUE	2	6	0.00877193	0.0227273	0.0139553	0.466008	FALSE	GAIN
ENSG00000215375	MYL5	TRUE	TRUE	2	6	0.00877193	0.0227273	0.0139553	0.466008	FALSE	GAIN
ENSG00000119673	ACOT2	TRUE	TRUE	2	6	0.00877193	0.0227273	0.0139553	0.466008	FALSE	GAIN
ENSG00000169083	AR	TRUE	TRUE	2	6	0.00877193	0.0227273	0.0139553	0.466008	FALSE	GAIN
ENSG00000105983	LMBR1	TRUE	TRUE	2	6	0.00877193	0.0227273	0.0139553	0.466008	FALSE	GAIN
ENSG00000171848	RRM2	TRUE	TRUE	2	6	0.00877193	0.0227273	0.0139553	0.466008	FALSE	GAIN
ENSG00000196505	GDAP2	TRUE	TRUE	2	6	0.00877193	0.0227273	0.0139553	0.466008	FALSE	GAIN
ENSG00000254602	AP000662.1	TRUE	TRUE	2	6	0.00877193	0.0227273	0.0139553	0.466008	FALSE	GAIN
ENSG00000041982	TNC	TRUE	TRUE	2	6	0.00877193	0.0227273	0.0139553	0.466008	FALSE	GAIN
ENSG00000169946	ZFPM2	TRUE	TRUE	2	6	0.00877193	0.0227273	0.0139553	0.466008	FALSE	GAIN
ENSG00000116754	SRSF11	TRUE	TRUE	2	6	0.00877193	0.0227273	0.0139553	0.466008	FALSE	GAIN
ENSG00000162607	USP1	TRUE	TRUE	2	6	0.00877193	0.0227273	0.0139553	0.466008	FALSE	GAIN
ENSG00000174348	PODN	TRUE	TRUE	2	6	0.00877193	0.0227273	0.0139553	0.466008	FALSE	GAIN
ENSG00000117399	CDC20	TRUE	TRUE	2	6	0.00877193	0.0227273	0.0139553	0.466008	FALSE	GAIN
ENSG00000168264	IRF2BP2	TRUE	TRUE	2	6	0.00877193	0.0227273	0.0139553	0.466008	FALSE	GAIN
ENSG00000158828	PINK1	TRUE	TRUE	2	6	0.00877193	0.0227273	0.0139553	0.466008	FALSE	GAIN
ENSG00000237938	AL450998.2	TRUE	TRUE	2	6	0.00877193	0.0227273	0.0139553	0.466008	FALSE	GAIN
ENSG00000142655	PEX14	TRUE	TRUE	2	6	0.00877193	0.0227273	0.0139553	0.466008	FALSE	GAIN
ENSG00000227896	AL731569.1	TRUE	TRUE	3	7	0.0131579	0.0265152	0.0133573	0.449678	FALSE	GAIN
ENSG00000134453	RBM17	TRUE	TRUE	3	7	0.0131579	0.0265152	0.0133573	0.449678	FALSE	GAIN
ENSG00000175482	POLD4	TRUE	TRUE	3	7	0.0131579	0.0265152	0.0133573	0.449678	FALSE	GAIN
ENSG00000156603	MED19	TRUE	TRUE	3	7	0.0131579	0.0265152	0.0133573	0.449678	FALSE	GAIN
ENSG00000286381	AL078622.1	TRUE	TRUE	3	7	0.0131579	0.0265152	0.0133573	0.449678	FALSE	GAIN
ENSG00000100941	PNN	TRUE	TRUE	3	7	0.0131579	0.0265152	0.0133573	0.449678	FALSE	GAIN
ENSG00000119630	PGF	TRUE	TRUE	3	7	0.0131579	0.0265152	0.0133573	0.449678	FALSE	GAIN
ENSG00000169871	TRIM56	TRUE	TRUE	3	7	0.0131579	0.0265152	0.0133573	0.449678	FALSE	GAIN
ENSG00000158296	SLC13A3	TRUE	TRUE	3	7	0.0131579	0.0265152	0.0133573	0.449678	FALSE	GAIN
ENSG00000204310	AGPAT1	TRUE	TRUE	3	7	0.0131579	0.0265152	0.0133573	0.449678	FALSE	GAIN
ENSG00000187837	H1-2	TRUE	TRUE	3	7	0.0131579	0.0265152	0.0133573	0.449678	FALSE	GAIN
ENSG00000223501	VPS52	TRUE	TRUE	3	7	0.0131579	0.0265152	0.0133573	0.449678	FALSE	GAIN
ENSG00000184708	EIF4ENIF1	TRUE	TRUE	3	7	0.0131579	0.0265152	0.0133573	0.449678	FALSE	GAIN
ENSG00000105372	RPS19	TRUE	TRUE	3	7	0.0131579	0.0265152	0.0133573	0.449678	FALSE	GAIN
ENSG00000058272	PPP1R12A	TRUE	TRUE	3	7	0.0131579	0.0265152	0.0133573	0.449678	FALSE	GAIN
ENSG00000171497	PPID	TRUE	TRUE	3	7	0.0131579	0.0265152	0.0133573	0.449678	FALSE	GAIN
ENSG00000053747	LAMA3	TRUE	TRUE	3	7	0.0131579	0.0265152	0.0133573	0.449678	FALSE	GAIN
ENSG00000213139	CRYGS	TRUE	TRUE	3	7	0.0131579	0.0265152	0.0133573	0.449678	FALSE	GAIN
ENSG00000169682	SPNS1	TRUE	TRUE	3	7	0.0131579	0.0265152	0.0133573	0.449678	FALSE	GAIN
ENSG00000213694	S1PR3	TRUE	TRUE	3	7	0.0131579	0.0265152	0.0133573	0.449678	FALSE	GAIN
ENSG00000157764	BRAF	TRUE	TRUE	3	7	0.0131579	0.0265152	0.0133573	0.449678	FALSE	GAIN
ENSG00000268521	VN1R83P	TRUE	TRUE	3	7	0.0131579	0.0265152	0.0133573	0.449678	FALSE	GAIN
ENSG00000074054	CLASP1	TRUE	TRUE	3	7	0.0131579	0.0265152	0.0133573	0.449678	FALSE	GAIN
ENSG00000064490	RFXANK	TRUE	TRUE	3	7	0.0131579	0.0265152	0.0133573	0.449678	FALSE	GAIN
ENSG00000178301	AQP11	TRUE	TRUE	3	7	0.0131579	0.0265152	0.0133573	0.449678	FALSE	GAIN
ENSG00000160172	FAM86C2P	TRUE	TRUE	3	7	0.0131579	0.0265152	0.0133573	0.449678	FALSE	GAIN
ENSG00000167900	TK1	TRUE	TRUE	3	7	0.0131579	0.0265152	0.0133573	0.449678	FALSE	GAIN
ENSG00000066382	MPPED2	TRUE	TRUE	3	7	0.0131579	0.0265152	0.0133573	0.449678	FALSE	GAIN
ENSG00000173275	ZNF449	TRUE	TRUE	3	7	0.0131579	0.0265152	0.0133573	0.449678	FALSE	GAIN
ENSG00000062370	ZNF112	TRUE	TRUE	162	191	0.710526	0.723485	0.0129585	0.438792	FALSE	GAIN
ENSG00000100650	SRSF5	TRUE	TRUE	4	8	0.0175439	0.030303	0.0127592	0.433349	FALSE	GAIN
ENSG00000206149	HERC2P9	TRUE	TRUE	4	8	0.0175439	0.030303	0.0127592	0.433349	FALSE	GAIN
ENSG00000100345	MYH9	TRUE	TRUE	4	8	0.0175439	0.030303	0.0127592	0.433349	FALSE	GAIN
ENSG00000256139	AC007637.1	TRUE	TRUE	4	8	0.0175439	0.030303	0.0127592	0.433349	FALSE	GAIN
ENSG00000130176	CNN1	TRUE	TRUE	4	8	0.0175439	0.030303	0.0127592	0.433349	FALSE	GAIN
ENSG00000197905	TEAD4	TRUE	TRUE	4	8	0.0175439	0.030303	0.0127592	0.433349	FALSE	GAIN
ENSG00000162241	SLC25A45	TRUE	TRUE	4	8	0.0175439	0.030303	0.0127592	0.433349	FALSE	GAIN
ENSG00000145191	EIF2B5	TRUE	TRUE	4	8	0.0175439	0.030303	0.0127592	0.433349	FALSE	GAIN
ENSG00000099284	MACROH2A2	TRUE	TRUE	4	8	0.0175439	0.030303	0.0127592	0.433349	FALSE	GAIN
ENSG00000163512	AZI2	TRUE	TRUE	4	8	0.0175439	0.030303	0.0127592	0.433349	FALSE	GAIN
ENSG00000064687	ABCA7	TRUE	TRUE	4	8	0.0175439	0.030303	0.0127592	0.433349	FALSE	GAIN
ENSG00000245573	BDNF-AS	TRUE	TRUE	4	8	0.0175439	0.030303	0.0127592	0.433349	FALSE	GAIN
ENSG00000172167	MTBP	TRUE	TRUE	4	8	0.0175439	0.030303	0.0127592	0.433349	FALSE	GAIN
ENSG00000060237	WNK1	TRUE	TRUE	4	8	0.0175439	0.030303	0.0127592	0.433349	FALSE	GAIN
ENSG00000234409	CCDC188	TRUE	TRUE	4	8	0.0175439	0.030303	0.0127592	0.433349	FALSE	GAIN
ENSG00000168765	GSTM4	TRUE	TRUE	4	8	0.0175439	0.030303	0.0127592	0.433349	FALSE	GAIN
ENSG00000117114	ADGRL2	TRUE	TRUE	4	8	0.0175439	0.030303	0.0127592	0.433349	FALSE	GAIN
ENSG00000066557	LRRC40	TRUE	TRUE	4	8	0.0175439	0.030303	0.0127592	0.433349	FALSE	GAIN
ENSG00000007080	CCDC124	TRUE	TRUE	4	8	0.0175439	0.030303	0.0127592	0.433349	FALSE	GAIN
ENSG00000134371	CDC73	TRUE	TRUE	4	8	0.0175439	0.030303	0.0127592	0.433349	FALSE	GAIN
ENSG00000176697	BDNF	TRUE	TRUE	4	8	0.0175439	0.030303	0.0127592	0.433349	FALSE	GAIN
ENSG00000146197	SCUBE3	TRUE	TRUE	4	8	0.0175439	0.030303	0.0127592	0.433349	FALSE	GAIN
ENSG00000124571	XPO5	TRUE	TRUE	4	8	0.0175439	0.030303	0.0127592	0.433349	FALSE	GAIN
ENSG00000181027	FKRP	TRUE	TRUE	5	9	0.0219298	0.0340909	0.0121611	0.41702	FALSE	GAIN
ENSG00000185513	L3MBTL1	TRUE	TRUE	5	9	0.0219298	0.0340909	0.0121611	0.41702	FALSE	GAIN
ENSG00000250397	AP006623.1	TRUE	TRUE	5	9	0.0219298	0.0340909	0.0121611	0.41702	FALSE	GAIN
ENSG00000166167	BTRC	TRUE	TRUE	5	9	0.0219298	0.0340909	0.0121611	0.41702	FALSE	GAIN
ENSG00000160072	ATAD3B	TRUE	TRUE	5	9	0.0219298	0.0340909	0.0121611	0.41702	FALSE	GAIN
ENSG00000253227	AC090192.2	TRUE	TRUE	6	10	0.0263158	0.0378788	0.011563	0.40069	FALSE	GAIN
ENSG00000186976	EFCAB6	TRUE	TRUE	6	10	0.0263158	0.0378788	0.011563	0.40069	FALSE	GAIN
ENSG00000184481	FOXO4	TRUE	TRUE	6	10	0.0263158	0.0378788	0.011563	0.40069	FALSE	GAIN
ENSG00000137288	UQCC2	TRUE	TRUE	6	10	0.0263158	0.0378788	0.011563	0.40069	FALSE	GAIN
ENSG00000143850	PLEKHA6	TRUE	TRUE	6	10	0.0263158	0.0378788	0.011563	0.40069	FALSE	GAIN
ENSG00000198242	RPL23A	FALSE	TRUE	0	3	0	0.0113636	0.0113636	0.395247	FALSE	GAIN
ENSG00000131037	EPS8L1	FALSE	TRUE	0	3	0	0.0113636	0.0113636	0.395247	FALSE	GAIN
ENSG00000172346	CSDC2	FALSE	TRUE	0	3	0	0.0113636	0.0113636	0.395247	FALSE	GAIN
ENSG00000177380	PPFIA3	FALSE	TRUE	0	3	0	0.0113636	0.0113636	0.395247	FALSE	GAIN
ENSG00000105698	USF2	FALSE	TRUE	0	3	0	0.0113636	0.0113636	0.395247	FALSE	GAIN
ENSG00000101115	SALL4	FALSE	TRUE	0	3	0	0.0113636	0.0113636	0.395247	FALSE	GAIN
ENSG00000088387	DOCK9	FALSE	TRUE	0	3	0	0.0113636	0.0113636	0.395247	FALSE	GAIN
ENSG00000063241	ISOC2	FALSE	TRUE	0	3	0	0.0113636	0.0113636	0.395247	FALSE	GAIN
ENSG00000149531	FRG1BP	FALSE	TRUE	0	3	0	0.0113636	0.0113636	0.395247	FALSE	GAIN
ENSG00000108799	EZH1	FALSE	TRUE	0	3	0	0.0113636	0.0113636	0.395247	FALSE	GAIN
ENSG00000118705	RPN2	FALSE	TRUE	0	3	0	0.0113636	0.0113636	0.395247	FALSE	GAIN
ENSG00000066735	KIF26A	FALSE	TRUE	0	3	0	0.0113636	0.0113636	0.395247	FALSE	GAIN
ENSG00000132600	PRMT7	FALSE	TRUE	0	3	0	0.0113636	0.0113636	0.395247	FALSE	GAIN
ENSG00000176422	SPRYD4	FALSE	TRUE	0	3	0	0.0113636	0.0113636	0.395247	FALSE	GAIN
ENSG00000119636	BBOF1	FALSE	TRUE	0	3	0	0.0113636	0.0113636	0.395247	FALSE	GAIN
ENSG00000074071	MRPS34	FALSE	TRUE	0	3	0	0.0113636	0.0113636	0.395247	FALSE	GAIN
ENSG00000241058	NSUN6	FALSE	TRUE	0	3	0	0.0113636	0.0113636	0.395247	FALSE	GAIN
ENSG00000175538	KCNE3	FALSE	TRUE	0	3	0	0.0113636	0.0113636	0.395247	FALSE	GAIN
ENSG00000205913	SRRM2-AS1	FALSE	TRUE	0	3	0	0.0113636	0.0113636	0.395247	FALSE	GAIN
ENSG00000104142	VPS18	FALSE	TRUE	0	3	0	0.0113636	0.0113636	0.395247	FALSE	GAIN
ENSG00000213713	PIGCP1	FALSE	TRUE	0	3	0	0.0113636	0.0113636	0.395247	FALSE	GAIN
ENSG00000177697	CD151	FALSE	TRUE	0	3	0	0.0113636	0.0113636	0.395247	FALSE	GAIN
ENSG00000135069	PSAT1	FALSE	TRUE	0	3	0	0.0113636	0.0113636	0.395247	FALSE	GAIN
ENSG00000236801	RPL24P8	FALSE	TRUE	0	3	0	0.0113636	0.0113636	0.395247	FALSE	GAIN
ENSG00000272842	AL391834.1	FALSE	TRUE	0	3	0	0.0113636	0.0113636	0.395247	FALSE	GAIN
ENSG00000196378	ZNF34	FALSE	TRUE	0	3	0	0.0113636	0.0113636	0.395247	FALSE	GAIN
ENSG00000136999	CCN3	FALSE	TRUE	0	3	0	0.0113636	0.0113636	0.395247	FALSE	GAIN
ENSG00000160551	TAOK1	FALSE	TRUE	0	3	0	0.0113636	0.0113636	0.395247	FALSE	GAIN
ENSG00000205078	SYCE1L	FALSE	TRUE	0	3	0	0.0113636	0.0113636	0.395247	FALSE	GAIN
ENSG00000277631	PGM5P3-AS1	FALSE	TRUE	0	3	0	0.0113636	0.0113636	0.395247	FALSE	GAIN
ENSG00000167635	ZNF146	FALSE	TRUE	0	3	0	0.0113636	0.0113636	0.395247	FALSE	GAIN
ENSG00000210196	MT-TP	FALSE	TRUE	0	3	0	0.0113636	0.0113636	0.395247	FALSE	GAIN
ENSG00000176024	ZNF613	FALSE	TRUE	0	3	0	0.0113636	0.0113636	0.395247	FALSE	GAIN
ENSG00000239672	NME1	FALSE	TRUE	0	3	0	0.0113636	0.0113636	0.395247	FALSE	GAIN
ENSG00000184232	OAF	FALSE	TRUE	0	3	0	0.0113636	0.0113636	0.395247	FALSE	GAIN
ENSG00000104691	UBXN8	FALSE	TRUE	0	3	0	0.0113636	0.0113636	0.395247	FALSE	GAIN
ENSG00000187735	TCEA1	FALSE	TRUE	0	3	0	0.0113636	0.0113636	0.395247	FALSE	GAIN
ENSG00000171100	MTM1	FALSE	TRUE	0	3	0	0.0113636	0.0113636	0.395247	FALSE	GAIN
ENSG00000155008	APOOL	FALSE	TRUE	0	3	0	0.0113636	0.0113636	0.395247	FALSE	GAIN
ENSG00000101849	TBL1X	FALSE	TRUE	0	3	0	0.0113636	0.0113636	0.395247	FALSE	GAIN
ENSG00000181666	ZNF875	FALSE	TRUE	0	3	0	0.0113636	0.0113636	0.395247	FALSE	GAIN
ENSG00000131067	GGT7	FALSE	TRUE	0	3	0	0.0113636	0.0113636	0.395247	FALSE	GAIN
ENSG00000180998	GPR137C	FALSE	TRUE	0	3	0	0.0113636	0.0113636	0.395247	FALSE	GAIN
ENSG00000205250	E2F4	FALSE	TRUE	0	3	0	0.0113636	0.0113636	0.395247	FALSE	GAIN
ENSG00000140474	ULK3	FALSE	TRUE	0	3	0	0.0113636	0.0113636	0.395247	FALSE	GAIN
ENSG00000182158	CREB3L2	FALSE	TRUE	0	3	0	0.0113636	0.0113636	0.395247	FALSE	GAIN
ENSG00000135245	HILPDA	FALSE	TRUE	0	3	0	0.0113636	0.0113636	0.395247	FALSE	GAIN
ENSG00000106348	IMPDH1	FALSE	TRUE	0	3	0	0.0113636	0.0113636	0.395247	FALSE	GAIN
ENSG00000101350	KIF3B	FALSE	TRUE	0	3	0	0.0113636	0.0113636	0.395247	FALSE	GAIN
ENSG00000125775	SDCBP2	FALSE	TRUE	0	3	0	0.0113636	0.0113636	0.395247	FALSE	GAIN
ENSG00000108774	RAB5C	FALSE	TRUE	0	3	0	0.0113636	0.0113636	0.395247	FALSE	GAIN
ENSG00000133884	DPF2	FALSE	TRUE	0	3	0	0.0113636	0.0113636	0.395247	FALSE	GAIN
ENSG00000136485	DCAF7	FALSE	TRUE	0	3	0	0.0113636	0.0113636	0.395247	FALSE	GAIN
ENSG00000166925	TSC22D4	FALSE	TRUE	0	3	0	0.0113636	0.0113636	0.395247	FALSE	GAIN
ENSG00000072310	SREBF1	FALSE	TRUE	0	3	0	0.0113636	0.0113636	0.395247	FALSE	GAIN
ENSG00000196313	POM121	FALSE	TRUE	0	3	0	0.0113636	0.0113636	0.395247	FALSE	GAIN
ENSG00000158270	COLEC12	FALSE	TRUE	0	3	0	0.0113636	0.0113636	0.395247	FALSE	GAIN
ENSG00000111788	AC009533.1	FALSE	TRUE	0	3	0	0.0113636	0.0113636	0.395247	FALSE	GAIN
ENSG00000106125	MINDY4	FALSE	TRUE	0	3	0	0.0113636	0.0113636	0.395247	FALSE	GAIN
ENSG00000120262	CCDC170	FALSE	TRUE	0	3	0	0.0113636	0.0113636	0.395247	FALSE	GAIN
ENSG00000166479	TMX3	FALSE	TRUE	0	3	0	0.0113636	0.0113636	0.395247	FALSE	GAIN
ENSG00000278918	AC080112.3	FALSE	TRUE	0	3	0	0.0113636	0.0113636	0.395247	FALSE	GAIN
ENSG00000226864	ATE1-AS1	FALSE	TRUE	0	3	0	0.0113636	0.0113636	0.395247	FALSE	GAIN
ENSG00000154721	JAM2	FALSE	TRUE	0	3	0	0.0113636	0.0113636	0.395247	FALSE	GAIN
ENSG00000134444	RELCH	FALSE	TRUE	0	3	0	0.0113636	0.0113636	0.395247	FALSE	GAIN
ENSG00000267543	AC015802.3	FALSE	TRUE	0	3	0	0.0113636	0.0113636	0.395247	FALSE	GAIN
ENSG00000221926	TRIM16	FALSE	TRUE	0	3	0	0.0113636	0.0113636	0.395247	FALSE	GAIN
ENSG00000184545	DUSP8	FALSE	TRUE	0	3	0	0.0113636	0.0113636	0.395247	FALSE	GAIN
ENSG00000157168	NRG1	FALSE	TRUE	0	3	0	0.0113636	0.0113636	0.395247	FALSE	GAIN
ENSG00000106266	SNX8	FALSE	TRUE	0	3	0	0.0113636	0.0113636	0.395247	FALSE	GAIN
ENSG00000149488	TMC2	FALSE	TRUE	0	3	0	0.0113636	0.0113636	0.395247	FALSE	GAIN
ENSG00000166333	ILK	FALSE	TRUE	0	3	0	0.0113636	0.0113636	0.395247	FALSE	GAIN
ENSG00000164897	TMUB1	FALSE	TRUE	0	3	0	0.0113636	0.0113636	0.395247	FALSE	GAIN
ENSG00000274925	ZKSCAN2-DT	FALSE	TRUE	0	3	0	0.0113636	0.0113636	0.395247	FALSE	GAIN
ENSG00000243978	RTL9	FALSE	TRUE	0	3	0	0.0113636	0.0113636	0.395247	FALSE	GAIN
ENSG00000272720	AL022322.1	FALSE	TRUE	0	3	0	0.0113636	0.0113636	0.395247	FALSE	GAIN
ENSG00000198300	PEG3	FALSE	TRUE	0	3	0	0.0113636	0.0113636	0.395247	FALSE	GAIN
ENSG00000130649	CYP2E1	FALSE	TRUE	0	3	0	0.0113636	0.0113636	0.395247	FALSE	GAIN
ENSG00000047230	CTPS2	FALSE	TRUE	0	3	0	0.0113636	0.0113636	0.395247	FALSE	GAIN
ENSG00000173214	MFSD4B	FALSE	TRUE	0	3	0	0.0113636	0.0113636	0.395247	FALSE	GAIN
ENSG00000146223	RPL7L1	FALSE	TRUE	0	3	0	0.0113636	0.0113636	0.395247	FALSE	GAIN
ENSG00000241837	ATP5PO	FALSE	TRUE	0	3	0	0.0113636	0.0113636	0.395247	FALSE	GAIN
ENSG00000197013	ZNF429	FALSE	TRUE	0	3	0	0.0113636	0.0113636	0.395247	FALSE	GAIN
ENSG00000116032	GRIN3B	FALSE	TRUE	0	3	0	0.0113636	0.0113636	0.395247	FALSE	GAIN
ENSG00000196557	CACNA1H	FALSE	TRUE	0	3	0	0.0113636	0.0113636	0.395247	FALSE	GAIN
ENSG00000133111	RFXAP	FALSE	TRUE	0	3	0	0.0113636	0.0113636	0.395247	FALSE	GAIN
ENSG00000136875	PRPF4	FALSE	TRUE	0	3	0	0.0113636	0.0113636	0.395247	FALSE	GAIN
ENSG00000197928	ZNF677	FALSE	TRUE	0	3	0	0.0113636	0.0113636	0.395247	FALSE	GAIN
ENSG00000137710	RDX	FALSE	TRUE	0	3	0	0.0113636	0.0113636	0.395247	FALSE	GAIN
ENSG00000137409	MTCH1	FALSE	TRUE	0	3	0	0.0113636	0.0113636	0.395247	FALSE	GAIN
ENSG00000156711	MAPK13	FALSE	TRUE	0	3	0	0.0113636	0.0113636	0.395247	FALSE	GAIN
ENSG00000105364	MRPL4	FALSE	TRUE	0	3	0	0.0113636	0.0113636	0.395247	FALSE	GAIN
ENSG00000095794	CREM	FALSE	TRUE	0	3	0	0.0113636	0.0113636	0.395247	FALSE	GAIN
ENSG00000204356	NELFE	FALSE	TRUE	0	3	0	0.0113636	0.0113636	0.395247	FALSE	GAIN
ENSG00000137312	FLOT1	FALSE	TRUE	0	3	0	0.0113636	0.0113636	0.395247	FALSE	GAIN
ENSG00000206341	HLA-H	FALSE	TRUE	0	3	0	0.0113636	0.0113636	0.395247	FALSE	GAIN
ENSG00000087116	ADAMTS2	FALSE	TRUE	0	3	0	0.0113636	0.0113636	0.395247	FALSE	GAIN
ENSG00000131725	WDR44	FALSE	TRUE	0	3	0	0.0113636	0.0113636	0.395247	FALSE	GAIN
ENSG00000124541	RRP36	FALSE	TRUE	0	3	0	0.0113636	0.0113636	0.395247	FALSE	GAIN
ENSG00000198028	ZNF560	FALSE	TRUE	0	3	0	0.0113636	0.0113636	0.395247	FALSE	GAIN
ENSG00000131051	RBM39	FALSE	TRUE	0	3	0	0.0113636	0.0113636	0.395247	FALSE	GAIN
ENSG00000108671	PSMD11	FALSE	TRUE	0	3	0	0.0113636	0.0113636	0.395247	FALSE	GAIN
ENSG00000185567	AHNAK2	FALSE	TRUE	0	3	0	0.0113636	0.0113636	0.395247	FALSE	GAIN
ENSG00000182180	MRPS16	FALSE	TRUE	0	3	0	0.0113636	0.0113636	0.395247	FALSE	GAIN
ENSG00000205531	NAP1L4	FALSE	TRUE	0	3	0	0.0113636	0.0113636	0.395247	FALSE	GAIN
ENSG00000147889	CDKN2A	FALSE	TRUE	0	3	0	0.0113636	0.0113636	0.395247	FALSE	GAIN
ENSG00000102393	GLA	FALSE	TRUE	0	3	0	0.0113636	0.0113636	0.395247	FALSE	GAIN
ENSG00000253537	PCDHGA7	FALSE	TRUE	0	3	0	0.0113636	0.0113636	0.395247	FALSE	GAIN
ENSG00000254245	PCDHGA3	FALSE	TRUE	0	3	0	0.0113636	0.0113636	0.395247	FALSE	GAIN
ENSG00000113119	TMCO6	FALSE	TRUE	0	3	0	0.0113636	0.0113636	0.395247	FALSE	GAIN
ENSG00000245146	MALINC1	FALSE	TRUE	0	3	0	0.0113636	0.0113636	0.395247	FALSE	GAIN
ENSG00000261578	AP003119.3	FALSE	TRUE	0	3	0	0.0113636	0.0113636	0.395247	FALSE	GAIN
ENSG00000185085	INTS5	FALSE	TRUE	0	3	0	0.0113636	0.0113636	0.395247	FALSE	GAIN
ENSG00000104412	EMC2	FALSE	TRUE	0	3	0	0.0113636	0.0113636	0.395247	FALSE	GAIN
ENSG00000204560	DHX16	FALSE	TRUE	0	3	0	0.0113636	0.0113636	0.395247	FALSE	GAIN
ENSG00000287271	AC011455.6	FALSE	TRUE	0	3	0	0.0113636	0.0113636	0.395247	FALSE	GAIN
ENSG00000176018	LYSMD3	FALSE	TRUE	0	3	0	0.0113636	0.0113636	0.395247	FALSE	GAIN
ENSG00000134480	CCNH	FALSE	TRUE	0	3	0	0.0113636	0.0113636	0.395247	FALSE	GAIN
ENSG00000145592	RPL37	FALSE	TRUE	0	3	0	0.0113636	0.0113636	0.395247	FALSE	GAIN
ENSG00000113594	LIFR	FALSE	TRUE	0	3	0	0.0113636	0.0113636	0.395247	FALSE	GAIN
ENSG00000242110	AMACR	FALSE	TRUE	0	3	0	0.0113636	0.0113636	0.395247	FALSE	GAIN
ENSG00000173545	ZNF622	FALSE	TRUE	0	3	0	0.0113636	0.0113636	0.395247	FALSE	GAIN
ENSG00000183570	PCBP3	FALSE	TRUE	0	3	0	0.0113636	0.0113636	0.395247	FALSE	GAIN
ENSG00000081913	PHLPP1	FALSE	TRUE	0	3	0	0.0113636	0.0113636	0.395247	FALSE	GAIN
ENSG00000154803	FLCN	FALSE	TRUE	0	3	0	0.0113636	0.0113636	0.395247	FALSE	GAIN
ENSG00000253710	ALG11	FALSE	TRUE	0	3	0	0.0113636	0.0113636	0.395247	FALSE	GAIN
ENSG00000152944	MED21	FALSE	TRUE	0	3	0	0.0113636	0.0113636	0.395247	FALSE	GAIN
ENSG00000155254	MARVELD1	FALSE	TRUE	0	3	0	0.0113636	0.0113636	0.395247	FALSE	GAIN
ENSG00000224745	AC063965.2	FALSE	TRUE	0	3	0	0.0113636	0.0113636	0.395247	FALSE	GAIN
ENSG00000166224	SGPL1	FALSE	TRUE	0	3	0	0.0113636	0.0113636	0.395247	FALSE	GAIN
ENSG00000235652	FBXO30-DT	FALSE	TRUE	0	3	0	0.0113636	0.0113636	0.395247	FALSE	GAIN
ENSG00000108107	RPL28	FALSE	TRUE	0	3	0	0.0113636	0.0113636	0.395247	FALSE	GAIN
ENSG00000141905	NFIC	FALSE	TRUE	0	3	0	0.0113636	0.0113636	0.395247	FALSE	GAIN
ENSG00000197599	CCDC154	FALSE	TRUE	0	3	0	0.0113636	0.0113636	0.395247	FALSE	GAIN
ENSG00000122779	TRIM24	FALSE	TRUE	0	3	0	0.0113636	0.0113636	0.395247	FALSE	GAIN
ENSG00000226803	ZNF451-AS1	FALSE	TRUE	0	3	0	0.0113636	0.0113636	0.395247	FALSE	GAIN
ENSG00000153922	CHD1	FALSE	TRUE	0	3	0	0.0113636	0.0113636	0.395247	FALSE	GAIN
ENSG00000153147	SMARCA5	FALSE	TRUE	0	3	0	0.0113636	0.0113636	0.395247	FALSE	GAIN
ENSG00000241468	ATP5MF	FALSE	TRUE	0	3	0	0.0113636	0.0113636	0.395247	FALSE	GAIN
ENSG00000225137	DYNC1I2P1	FALSE	TRUE	0	3	0	0.0113636	0.0113636	0.395247	FALSE	GAIN
ENSG00000163453	IGFBP7	FALSE	TRUE	0	3	0	0.0113636	0.0113636	0.395247	FALSE	GAIN
ENSG00000244687	UBE2V1	FALSE	TRUE	0	3	0	0.0113636	0.0113636	0.395247	FALSE	GAIN
ENSG00000154874	CCDC144B	FALSE	TRUE	0	3	0	0.0113636	0.0113636	0.395247	FALSE	GAIN
ENSG00000178878	APOLD1	FALSE	TRUE	0	3	0	0.0113636	0.0113636	0.395247	FALSE	GAIN
ENSG00000196453	ZNF777	FALSE	TRUE	0	3	0	0.0113636	0.0113636	0.395247	FALSE	GAIN
ENSG00000188818	ZDHHC11	FALSE	TRUE	0	3	0	0.0113636	0.0113636	0.395247	FALSE	GAIN
ENSG00000250317	SMIM20	FALSE	TRUE	0	3	0	0.0113636	0.0113636	0.395247	FALSE	GAIN
ENSG00000151552	QDPR	FALSE	TRUE	0	3	0	0.0113636	0.0113636	0.395247	FALSE	GAIN
ENSG00000260329	AC007541.1	FALSE	TRUE	0	3	0	0.0113636	0.0113636	0.395247	FALSE	GAIN
ENSG00000005175	RPAP3	FALSE	TRUE	0	3	0	0.0113636	0.0113636	0.395247	FALSE	GAIN
ENSG00000198964	SGMS1	FALSE	TRUE	0	3	0	0.0113636	0.0113636	0.395247	FALSE	GAIN
ENSG00000182150	ERCC6L2	FALSE	TRUE	0	3	0	0.0113636	0.0113636	0.395247	FALSE	GAIN
ENSG00000106299	WASL	FALSE	TRUE	0	3	0	0.0113636	0.0113636	0.395247	FALSE	GAIN
ENSG00000168924	LETM1	FALSE	TRUE	0	3	0	0.0113636	0.0113636	0.395247	FALSE	GAIN
ENSG00000182612	TSPAN10	FALSE	TRUE	0	3	0	0.0113636	0.0113636	0.395247	FALSE	GAIN
ENSG00000186765	FSCN2	FALSE	TRUE	0	3	0	0.0113636	0.0113636	0.395247	FALSE	GAIN
ENSG00000108821	COL1A1	FALSE	TRUE	0	3	0	0.0113636	0.0113636	0.395247	FALSE	GAIN
ENSG00000255769	GOLGA2P10	FALSE	TRUE	0	3	0	0.0113636	0.0113636	0.395247	FALSE	GAIN
ENSG00000001631	KRIT1	FALSE	TRUE	0	3	0	0.0113636	0.0113636	0.395247	FALSE	GAIN
ENSG00000261934	PCDHGA9	FALSE	TRUE	0	3	0	0.0113636	0.0113636	0.395247	FALSE	GAIN
ENSG00000278974	AC093909.6	FALSE	TRUE	0	3	0	0.0113636	0.0113636	0.395247	FALSE	GAIN
ENSG00000138795	LEF1	FALSE	TRUE	0	3	0	0.0113636	0.0113636	0.395247	FALSE	GAIN
ENSG00000272578	AP000347.1	FALSE	TRUE	0	3	0	0.0113636	0.0113636	0.395247	FALSE	GAIN
ENSG00000083807	SLC27A5	FALSE	TRUE	0	3	0	0.0113636	0.0113636	0.395247	FALSE	GAIN
ENSG00000275180	AC048341.2	FALSE	TRUE	0	3	0	0.0113636	0.0113636	0.395247	FALSE	GAIN
ENSG00000232600	TONSL-AS1	FALSE	TRUE	0	3	0	0.0113636	0.0113636	0.395247	FALSE	GAIN
ENSG00000176788	BASP1	FALSE	TRUE	0	3	0	0.0113636	0.0113636	0.395247	FALSE	GAIN
ENSG00000100796	PPP4R3A	FALSE	TRUE	0	3	0	0.0113636	0.0113636	0.395247	FALSE	GAIN
ENSG00000118096	IFT46	FALSE	TRUE	0	3	0	0.0113636	0.0113636	0.395247	FALSE	GAIN
ENSG00000185963	BICD2	FALSE	TRUE	0	3	0	0.0113636	0.0113636	0.395247	FALSE	GAIN
ENSG00000100056	ESS2	FALSE	TRUE	0	3	0	0.0113636	0.0113636	0.395247	FALSE	GAIN
ENSG00000134759	ELP2	FALSE	TRUE	0	3	0	0.0113636	0.0113636	0.395247	FALSE	GAIN
ENSG00000181026	AEN	FALSE	TRUE	0	3	0	0.0113636	0.0113636	0.395247	FALSE	GAIN
ENSG00000119699	TGFB3	FALSE	TRUE	0	3	0	0.0113636	0.0113636	0.395247	FALSE	GAIN
ENSG00000271270	TMCC1-AS1	FALSE	TRUE	0	3	0	0.0113636	0.0113636	0.395247	FALSE	GAIN
ENSG00000073111	MCM2	FALSE	TRUE	0	3	0	0.0113636	0.0113636	0.395247	FALSE	GAIN
ENSG00000163884	KLF15	FALSE	TRUE	0	3	0	0.0113636	0.0113636	0.395247	FALSE	GAIN
ENSG00000082701	GSK3B	FALSE	TRUE	0	3	0	0.0113636	0.0113636	0.395247	FALSE	GAIN
ENSG00000163608	NEPRO	FALSE	TRUE	0	3	0	0.0113636	0.0113636	0.395247	FALSE	GAIN
ENSG00000141994	DUS3L	FALSE	TRUE	0	3	0	0.0113636	0.0113636	0.395247	FALSE	GAIN
ENSG00000262049	AC139530.1	FALSE	TRUE	0	3	0	0.0113636	0.0113636	0.395247	FALSE	GAIN
ENSG00000119487	MAPKAP1	FALSE	TRUE	0	3	0	0.0113636	0.0113636	0.395247	FALSE	GAIN
ENSG00000185973	TMLHE	FALSE	TRUE	0	3	0	0.0113636	0.0113636	0.395247	FALSE	GAIN
ENSG00000113805	CNTN3	FALSE	TRUE	0	3	0	0.0113636	0.0113636	0.395247	FALSE	GAIN
ENSG00000010318	PHF7	FALSE	TRUE	0	3	0	0.0113636	0.0113636	0.395247	FALSE	GAIN
ENSG00000088538	DOCK3	FALSE	TRUE	0	3	0	0.0113636	0.0113636	0.395247	FALSE	GAIN
ENSG00000183763	TRAIP	FALSE	TRUE	0	3	0	0.0113636	0.0113636	0.395247	FALSE	GAIN
ENSG00000178038	ALS2CL	FALSE	TRUE	0	3	0	0.0113636	0.0113636	0.395247	FALSE	GAIN
ENSG00000182606	TRAK1	FALSE	TRUE	0	3	0	0.0113636	0.0113636	0.395247	FALSE	GAIN
ENSG00000163528	CHCHD4	FALSE	TRUE	0	3	0	0.0113636	0.0113636	0.395247	FALSE	GAIN
ENSG00000144559	TAMM41	FALSE	TRUE	0	3	0	0.0113636	0.0113636	0.395247	FALSE	GAIN
ENSG00000227110	LMCD1-AS1	FALSE	TRUE	0	3	0	0.0113636	0.0113636	0.395247	FALSE	GAIN
ENSG00000224957	LINC01266	FALSE	TRUE	0	3	0	0.0113636	0.0113636	0.395247	FALSE	GAIN
ENSG00000236432	MFF-DT	FALSE	TRUE	0	3	0	0.0113636	0.0113636	0.395247	FALSE	GAIN
ENSG00000081052	COL4A4	FALSE	TRUE	0	3	0	0.0113636	0.0113636	0.395247	FALSE	GAIN
ENSG00000198131	ZNF544	FALSE	TRUE	0	3	0	0.0113636	0.0113636	0.395247	FALSE	GAIN
ENSG00000089234	BRAP	FALSE	TRUE	0	3	0	0.0113636	0.0113636	0.395247	FALSE	GAIN
ENSG00000113721	PDGFRB	FALSE	TRUE	0	3	0	0.0113636	0.0113636	0.395247	FALSE	GAIN
ENSG00000175084	DES	FALSE	TRUE	0	3	0	0.0113636	0.0113636	0.395247	FALSE	GAIN
ENSG00000163516	ANKZF1	FALSE	TRUE	0	3	0	0.0113636	0.0113636	0.395247	FALSE	GAIN
ENSG00000226124	FTCDNL1	FALSE	TRUE	0	3	0	0.0113636	0.0113636	0.395247	FALSE	GAIN
ENSG00000267454	ZNF582-AS1	FALSE	TRUE	0	3	0	0.0113636	0.0113636	0.395247	FALSE	GAIN
ENSG00000132793	LPIN3	FALSE	TRUE	0	3	0	0.0113636	0.0113636	0.395247	FALSE	GAIN
ENSG00000184923	NUTM2A	FALSE	TRUE	0	3	0	0.0113636	0.0113636	0.395247	FALSE	GAIN
ENSG00000160695	VPS11	FALSE	TRUE	0	3	0	0.0113636	0.0113636	0.395247	FALSE	GAIN
ENSG00000185019	UBOX5	FALSE	TRUE	0	3	0	0.0113636	0.0113636	0.395247	FALSE	GAIN
ENSG00000184557	SOCS3	FALSE	TRUE	0	3	0	0.0113636	0.0113636	0.395247	FALSE	GAIN
ENSG00000083535	PIBF1	FALSE	TRUE	0	3	0	0.0113636	0.0113636	0.395247	FALSE	GAIN
ENSG00000166526	ZNF3	FALSE	TRUE	0	3	0	0.0113636	0.0113636	0.395247	FALSE	GAIN
ENSG00000170185	USP38	FALSE	TRUE	0	3	0	0.0113636	0.0113636	0.395247	FALSE	GAIN
ENSG00000185619	PCGF3	FALSE	TRUE	0	3	0	0.0113636	0.0113636	0.395247	FALSE	GAIN
ENSG00000064933	PMS1	FALSE	TRUE	0	3	0	0.0113636	0.0113636	0.395247	FALSE	GAIN
ENSG00000187479	C11orf96	FALSE	TRUE	0	3	0	0.0113636	0.0113636	0.395247	FALSE	GAIN
ENSG00000170144	HNRNPA3	FALSE	TRUE	0	3	0	0.0113636	0.0113636	0.395247	FALSE	GAIN
ENSG00000121989	ACVR2A	FALSE	TRUE	0	3	0	0.0113636	0.0113636	0.395247	FALSE	GAIN
ENSG00000176771	NCKAP5	FALSE	TRUE	0	3	0	0.0113636	0.0113636	0.395247	FALSE	GAIN
ENSG00000136720	HS6ST1	FALSE	TRUE	0	3	0	0.0113636	0.0113636	0.395247	FALSE	GAIN
ENSG00000144231	POLR2D	FALSE	TRUE	0	3	0	0.0113636	0.0113636	0.395247	FALSE	GAIN
ENSG00000115107	STEAP3	FALSE	TRUE	0	3	0	0.0113636	0.0113636	0.395247	FALSE	GAIN
ENSG00000279267	AL078621.1	FALSE	TRUE	0	3	0	0.0113636	0.0113636	0.395247	FALSE	GAIN
ENSG00000273295	AP000350.6	FALSE	TRUE	0	3	0	0.0113636	0.0113636	0.395247	FALSE	GAIN
ENSG00000123358	NR4A1	FALSE	TRUE	0	3	0	0.0113636	0.0113636	0.395247	FALSE	GAIN
ENSG00000165672	PRDX3	FALSE	TRUE	0	3	0	0.0113636	0.0113636	0.395247	FALSE	GAIN
ENSG00000232807	AL137186.2	FALSE	TRUE	0	3	0	0.0113636	0.0113636	0.395247	FALSE	GAIN
ENSG00000149403	GRIK4	FALSE	TRUE	0	3	0	0.0113636	0.0113636	0.395247	FALSE	GAIN
ENSG00000070081	NUCB2	FALSE	TRUE	0	3	0	0.0113636	0.0113636	0.395247	FALSE	GAIN
ENSG00000164402	SEPTIN8	FALSE	TRUE	0	3	0	0.0113636	0.0113636	0.395247	FALSE	GAIN
ENSG00000128039	SRD5A3	FALSE	TRUE	0	3	0	0.0113636	0.0113636	0.395247	FALSE	GAIN
ENSG00000230499	AC108463.2	FALSE	TRUE	0	3	0	0.0113636	0.0113636	0.395247	FALSE	GAIN
ENSG00000153201	RANBP2	FALSE	TRUE	0	3	0	0.0113636	0.0113636	0.395247	FALSE	GAIN
ENSG00000185532	PRKG1	FALSE	TRUE	0	3	0	0.0113636	0.0113636	0.395247	FALSE	GAIN
ENSG00000159216	RUNX1	FALSE	TRUE	0	3	0	0.0113636	0.0113636	0.395247	FALSE	GAIN
ENSG00000239382	ALKBH6	FALSE	TRUE	0	3	0	0.0113636	0.0113636	0.395247	FALSE	GAIN
ENSG00000099365	STX1B	FALSE	TRUE	0	3	0	0.0113636	0.0113636	0.395247	FALSE	GAIN
ENSG00000256223	ZNF10	FALSE	TRUE	0	3	0	0.0113636	0.0113636	0.395247	FALSE	GAIN
ENSG00000248593	DSTNP2	FALSE	TRUE	0	3	0	0.0113636	0.0113636	0.395247	FALSE	GAIN
ENSG00000137070	IL11RA	FALSE	TRUE	0	3	0	0.0113636	0.0113636	0.395247	FALSE	GAIN
ENSG00000273297	AC009275.1	FALSE	TRUE	0	3	0	0.0113636	0.0113636	0.395247	FALSE	GAIN
ENSG00000115548	KDM3A	FALSE	TRUE	0	3	0	0.0113636	0.0113636	0.395247	FALSE	GAIN
ENSG00000115364	MRPL19	FALSE	TRUE	0	3	0	0.0113636	0.0113636	0.395247	FALSE	GAIN
ENSG00000179528	LBX2	FALSE	TRUE	0	3	0	0.0113636	0.0113636	0.395247	FALSE	GAIN
ENSG00000237118	CYP2F2P	FALSE	TRUE	0	3	0	0.0113636	0.0113636	0.395247	FALSE	GAIN
ENSG00000130332	LSM7	FALSE	TRUE	0	3	0	0.0113636	0.0113636	0.395247	FALSE	GAIN
ENSG00000169925	BRD3	FALSE	TRUE	0	3	0	0.0113636	0.0113636	0.395247	FALSE	GAIN
ENSG00000028116	VRK2	FALSE	TRUE	0	3	0	0.0113636	0.0113636	0.395247	FALSE	GAIN
ENSG00000138032	PPM1B	FALSE	TRUE	0	3	0	0.0113636	0.0113636	0.395247	FALSE	GAIN
ENSG00000152683	SLC30A6	FALSE	TRUE	0	3	0	0.0113636	0.0113636	0.395247	FALSE	GAIN
ENSG00000115207	GTF3C2	FALSE	TRUE	0	3	0	0.0113636	0.0113636	0.395247	FALSE	GAIN
ENSG00000138080	EMILIN1	FALSE	TRUE	0	3	0	0.0113636	0.0113636	0.395247	FALSE	GAIN
ENSG00000143869	GDF7	FALSE	TRUE	0	3	0	0.0113636	0.0113636	0.395247	FALSE	GAIN
ENSG00000286747	AL627095.2	FALSE	TRUE	0	3	0	0.0113636	0.0113636	0.395247	FALSE	GAIN
ENSG00000086619	ERO1B	FALSE	TRUE	0	3	0	0.0113636	0.0113636	0.395247	FALSE	GAIN
ENSG00000077585	GPR137B	FALSE	TRUE	0	3	0	0.0113636	0.0113636	0.395247	FALSE	GAIN
ENSG00000182118	FAM89A	FALSE	TRUE	0	3	0	0.0113636	0.0113636	0.395247	FALSE	GAIN
ENSG00000143761	ARF1	FALSE	TRUE	0	3	0	0.0113636	0.0113636	0.395247	FALSE	GAIN
ENSG00000092098	RNF31	FALSE	TRUE	0	3	0	0.0113636	0.0113636	0.395247	FALSE	GAIN
ENSG00000078401	EDN1	FALSE	TRUE	0	3	0	0.0113636	0.0113636	0.395247	FALSE	GAIN
ENSG00000125611	CHCHD5	FALSE	TRUE	0	3	0	0.0113636	0.0113636	0.395247	FALSE	GAIN
ENSG00000143815	LBR	FALSE	TRUE	0	3	0	0.0113636	0.0113636	0.395247	FALSE	GAIN
ENSG00000259605	AC074212.1	FALSE	TRUE	0	3	0	0.0113636	0.0113636	0.395247	FALSE	GAIN
ENSG00000281183	NPTN-IT1	FALSE	TRUE	0	3	0	0.0113636	0.0113636	0.395247	FALSE	GAIN
ENSG00000157450	RNF111	FALSE	TRUE	0	3	0	0.0113636	0.0113636	0.395247	FALSE	GAIN
ENSG00000036530	CYP46A1	FALSE	TRUE	0	3	0	0.0113636	0.0113636	0.395247	FALSE	GAIN
ENSG00000247498	GPRC5D-AS1	FALSE	TRUE	0	3	0	0.0113636	0.0113636	0.395247	FALSE	GAIN
ENSG00000237149	ZNF503-AS2	FALSE	TRUE	0	3	0	0.0113636	0.0113636	0.395247	FALSE	GAIN
ENSG00000216937	CCDC7	FALSE	TRUE	0	3	0	0.0113636	0.0113636	0.395247	FALSE	GAIN
ENSG00000162129	CLPB	FALSE	TRUE	0	3	0	0.0113636	0.0113636	0.395247	FALSE	GAIN
ENSG00000235106	BRD3OS	FALSE	TRUE	0	3	0	0.0113636	0.0113636	0.395247	FALSE	GAIN
ENSG00000152082	MZT2B	FALSE	TRUE	0	3	0	0.0113636	0.0113636	0.395247	FALSE	GAIN
ENSG00000238078	LINC01352	FALSE	TRUE	0	3	0	0.0113636	0.0113636	0.395247	FALSE	GAIN
ENSG00000082482	KCNK2	FALSE	TRUE	0	3	0	0.0113636	0.0113636	0.395247	FALSE	GAIN
ENSG00000183765	CHEK2	FALSE	TRUE	0	3	0	0.0113636	0.0113636	0.395247	FALSE	GAIN
ENSG00000122386	ZNF205	FALSE	TRUE	0	3	0	0.0113636	0.0113636	0.395247	FALSE	GAIN
ENSG00000096060	FKBP5	FALSE	TRUE	0	3	0	0.0113636	0.0113636	0.395247	FALSE	GAIN
ENSG00000118094	TREH	FALSE	TRUE	0	3	0	0.0113636	0.0113636	0.395247	FALSE	GAIN
ENSG00000117691	NENF	FALSE	TRUE	0	3	0	0.0113636	0.0113636	0.395247	FALSE	GAIN
ENSG00000213672	NCKIPSD	FALSE	TRUE	0	3	0	0.0113636	0.0113636	0.395247	FALSE	GAIN
ENSG00000100029	PES1	FALSE	TRUE	0	3	0	0.0113636	0.0113636	0.395247	FALSE	GAIN
ENSG00000099942	CRKL	FALSE	TRUE	0	3	0	0.0113636	0.0113636	0.395247	FALSE	GAIN
ENSG00000166171	DPCD	FALSE	TRUE	0	3	0	0.0113636	0.0113636	0.395247	FALSE	GAIN
ENSG00000123836	PFKFB2	FALSE	TRUE	0	3	0	0.0113636	0.0113636	0.395247	FALSE	GAIN
ENSG00000116857	TMEM9	FALSE	TRUE	0	3	0	0.0113636	0.0113636	0.395247	FALSE	GAIN
ENSG00000105227	PRX	FALSE	TRUE	0	3	0	0.0113636	0.0113636	0.395247	FALSE	GAIN
ENSG00000132824	SERINC3	FALSE	TRUE	0	3	0	0.0113636	0.0113636	0.395247	FALSE	GAIN
ENSG00000154217	PITPNC1	FALSE	TRUE	0	3	0	0.0113636	0.0113636	0.395247	FALSE	GAIN
ENSG00000260290	AC092115.1	FALSE	TRUE	0	3	0	0.0113636	0.0113636	0.395247	FALSE	GAIN
ENSG00000129749	CHRNA10	FALSE	TRUE	0	3	0	0.0113636	0.0113636	0.395247	FALSE	GAIN
ENSG00000130560	UBAC1	FALSE	TRUE	0	3	0	0.0113636	0.0113636	0.395247	FALSE	GAIN
ENSG00000169228	RAB24	FALSE	TRUE	0	3	0	0.0113636	0.0113636	0.395247	FALSE	GAIN
ENSG00000164342	TLR3	FALSE	TRUE	0	3	0	0.0113636	0.0113636	0.395247	FALSE	GAIN
ENSG00000163930	BAP1	FALSE	TRUE	0	3	0	0.0113636	0.0113636	0.395247	FALSE	GAIN
ENSG00000143162	CREG1	FALSE	TRUE	0	3	0	0.0113636	0.0113636	0.395247	FALSE	GAIN
ENSG00000158796	DEDD	FALSE	TRUE	0	3	0	0.0113636	0.0113636	0.395247	FALSE	GAIN
ENSG00000152242	C18orf25	FALSE	TRUE	0	3	0	0.0113636	0.0113636	0.395247	FALSE	GAIN
ENSG00000088451	TGDS	FALSE	TRUE	0	3	0	0.0113636	0.0113636	0.395247	FALSE	GAIN
ENSG00000237004	ZNRF2P1	FALSE	TRUE	0	3	0	0.0113636	0.0113636	0.395247	FALSE	GAIN
ENSG00000057657	PRDM1	FALSE	TRUE	0	3	0	0.0113636	0.0113636	0.395247	FALSE	GAIN
ENSG00000158715	SLC45A3	FALSE	TRUE	0	3	0	0.0113636	0.0113636	0.395247	FALSE	GAIN
ENSG00000105723	GSK3A	FALSE	TRUE	0	3	0	0.0113636	0.0113636	0.395247	FALSE	GAIN
ENSG00000136404	TM6SF1	FALSE	TRUE	0	3	0	0.0113636	0.0113636	0.395247	FALSE	GAIN
ENSG00000166946	CCNDBP1	FALSE	TRUE	0	3	0	0.0113636	0.0113636	0.395247	FALSE	GAIN
ENSG00000287261	AL139243.1	FALSE	TRUE	0	3	0	0.0113636	0.0113636	0.395247	FALSE	GAIN
ENSG00000134809	TIMM10	FALSE	TRUE	0	3	0	0.0113636	0.0113636	0.395247	FALSE	GAIN
ENSG00000164902	PHAX	FALSE	TRUE	0	3	0	0.0113636	0.0113636	0.395247	FALSE	GAIN
ENSG00000241399	CD302	FALSE	TRUE	0	3	0	0.0113636	0.0113636	0.395247	FALSE	GAIN
ENSG00000196154	S100A4	FALSE	TRUE	0	3	0	0.0113636	0.0113636	0.395247	FALSE	GAIN
ENSG00000143631	FLG	FALSE	TRUE	0	3	0	0.0113636	0.0113636	0.395247	FALSE	GAIN
ENSG00000119684	MLH3	FALSE	TRUE	0	3	0	0.0113636	0.0113636	0.395247	FALSE	GAIN
ENSG00000120697	ALG5	FALSE	TRUE	0	3	0	0.0113636	0.0113636	0.395247	FALSE	GAIN
ENSG00000268403	AC132192.2	FALSE	TRUE	0	3	0	0.0113636	0.0113636	0.395247	FALSE	GAIN
ENSG00000213563	C8orf82	FALSE	TRUE	0	3	0	0.0113636	0.0113636	0.395247	FALSE	GAIN
ENSG00000181690	PLAG1	FALSE	TRUE	0	3	0	0.0113636	0.0113636	0.395247	FALSE	GAIN
ENSG00000182916	TCEAL7	FALSE	TRUE	0	3	0	0.0113636	0.0113636	0.395247	FALSE	GAIN
ENSG00000173011	TADA2B	FALSE	TRUE	0	3	0	0.0113636	0.0113636	0.395247	FALSE	GAIN
ENSG00000243547	HNRNPKP4	FALSE	TRUE	0	3	0	0.0113636	0.0113636	0.395247	FALSE	GAIN
ENSG00000143409	MINDY1	FALSE	TRUE	0	3	0	0.0113636	0.0113636	0.395247	FALSE	GAIN
ENSG00000261221	ZNF865	FALSE	TRUE	0	3	0	0.0113636	0.0113636	0.395247	FALSE	GAIN
ENSG00000166398	GARRE1	FALSE	TRUE	0	3	0	0.0113636	0.0113636	0.395247	FALSE	GAIN
ENSG00000167105	TMEM92	FALSE	TRUE	0	3	0	0.0113636	0.0113636	0.395247	FALSE	GAIN
ENSG00000165669	FAM204A	FALSE	TRUE	0	3	0	0.0113636	0.0113636	0.395247	FALSE	GAIN
ENSG00000156374	PCGF6	FALSE	TRUE	0	3	0	0.0113636	0.0113636	0.395247	FALSE	GAIN
ENSG00000287077	AL157893.2	FALSE	TRUE	0	3	0	0.0113636	0.0113636	0.395247	FALSE	GAIN
ENSG00000172671	ZFAND4	FALSE	TRUE	0	3	0	0.0113636	0.0113636	0.395247	FALSE	GAIN
ENSG00000237649	KIFC1	FALSE	TRUE	0	3	0	0.0113636	0.0113636	0.395247	FALSE	GAIN
ENSG00000161204	ABCF3	FALSE	TRUE	0	3	0	0.0113636	0.0113636	0.395247	FALSE	GAIN
ENSG00000163848	ZNF148	FALSE	TRUE	0	3	0	0.0113636	0.0113636	0.395247	FALSE	GAIN
ENSG00000163093	BBS5	FALSE	TRUE	0	3	0	0.0113636	0.0113636	0.395247	FALSE	GAIN
ENSG00000169826	CSGALNACT2	FALSE	TRUE	0	3	0	0.0113636	0.0113636	0.395247	FALSE	GAIN
ENSG00000137393	RNF144B	FALSE	TRUE	0	3	0	0.0113636	0.0113636	0.395247	FALSE	GAIN
ENSG00000047849	MAP4	FALSE	TRUE	0	3	0	0.0113636	0.0113636	0.395247	FALSE	GAIN
ENSG00000105767	CADM4	FALSE	TRUE	0	3	0	0.0113636	0.0113636	0.395247	FALSE	GAIN
ENSG00000178093	TSSK6	FALSE	TRUE	0	3	0	0.0113636	0.0113636	0.395247	FALSE	GAIN
ENSG00000141499	WRAP53	FALSE	TRUE	0	3	0	0.0113636	0.0113636	0.395247	FALSE	GAIN
ENSG00000102780	DGKH	FALSE	TRUE	0	3	0	0.0113636	0.0113636	0.395247	FALSE	GAIN
ENSG00000151657	KIN	FALSE	TRUE	0	3	0	0.0113636	0.0113636	0.395247	FALSE	GAIN
ENSG00000110063	DCPS	FALSE	TRUE	0	3	0	0.0113636	0.0113636	0.395247	FALSE	GAIN
ENSG00000164761	TNFRSF11B	FALSE	TRUE	0	3	0	0.0113636	0.0113636	0.395247	FALSE	GAIN
ENSG00000118420	UBE3D	FALSE	TRUE	0	3	0	0.0113636	0.0113636	0.395247	FALSE	GAIN
ENSG00000164086	DUSP7	FALSE	TRUE	0	3	0	0.0113636	0.0113636	0.395247	FALSE	GAIN
ENSG00000122085	MTERF4	FALSE	TRUE	0	3	0	0.0113636	0.0113636	0.395247	FALSE	GAIN
ENSG00000196141	SPATS2L	FALSE	TRUE	0	3	0	0.0113636	0.0113636	0.395247	FALSE	GAIN
ENSG00000230606	AC092683.1	FALSE	TRUE	0	3	0	0.0113636	0.0113636	0.395247	FALSE	GAIN
ENSG00000116984	MTR	FALSE	TRUE	0	3	0	0.0113636	0.0113636	0.395247	FALSE	GAIN
ENSG00000124098	FAM210B	FALSE	TRUE	0	3	0	0.0113636	0.0113636	0.395247	FALSE	GAIN
ENSG00000261136	AC023908.3	FALSE	TRUE	0	3	0	0.0113636	0.0113636	0.395247	FALSE	GAIN
ENSG00000120318	ARAP3	FALSE	TRUE	0	3	0	0.0113636	0.0113636	0.395247	FALSE	GAIN
ENSG00000155366	RHOC	FALSE	TRUE	0	3	0	0.0113636	0.0113636	0.395247	FALSE	GAIN
ENSG00000116473	RAP1A	FALSE	TRUE	0	3	0	0.0113636	0.0113636	0.395247	FALSE	GAIN
ENSG00000116459	ATP5PB	FALSE	TRUE	0	3	0	0.0113636	0.0113636	0.395247	FALSE	GAIN
ENSG00000224081	SLC44A3-AS1	FALSE	TRUE	0	3	0	0.0113636	0.0113636	0.395247	FALSE	GAIN
ENSG00000153936	HS2ST1	FALSE	TRUE	0	3	0	0.0113636	0.0113636	0.395247	FALSE	GAIN
ENSG00000183291	SELENOF	FALSE	TRUE	0	3	0	0.0113636	0.0113636	0.395247	FALSE	GAIN
ENSG00000117174	ZNHIT6	FALSE	TRUE	0	3	0	0.0113636	0.0113636	0.395247	FALSE	GAIN
ENSG00000153904	DDAH1	FALSE	TRUE	0	3	0	0.0113636	0.0113636	0.395247	FALSE	GAIN
ENSG00000162385	MAGOH	FALSE	TRUE	0	3	0	0.0113636	0.0113636	0.395247	FALSE	GAIN
ENSG00000085832	EPS15	FALSE	TRUE	0	3	0	0.0113636	0.0113636	0.395247	FALSE	GAIN
ENSG00000123091	RNF11	FALSE	TRUE	0	3	0	0.0113636	0.0113636	0.395247	FALSE	GAIN
ENSG00000185104	FAF1	FALSE	TRUE	0	3	0	0.0113636	0.0113636	0.395247	FALSE	GAIN
ENSG00000162415	ZSWIM5	FALSE	TRUE	0	3	0	0.0113636	0.0113636	0.395247	FALSE	GAIN
ENSG00000066135	KDM4A	FALSE	TRUE	0	3	0	0.0113636	0.0113636	0.395247	FALSE	GAIN
ENSG00000118620	ZNF430	FALSE	TRUE	0	3	0	0.0113636	0.0113636	0.395247	FALSE	GAIN
ENSG00000170471	RALGAPB	FALSE	TRUE	0	3	0	0.0113636	0.0113636	0.395247	FALSE	GAIN
ENSG00000287737	AC132872.5	FALSE	TRUE	0	3	0	0.0113636	0.0113636	0.395247	FALSE	GAIN
ENSG00000176148	TCP11L1	FALSE	TRUE	0	3	0	0.0113636	0.0113636	0.395247	FALSE	GAIN
ENSG00000182890	GLUD2	FALSE	TRUE	0	3	0	0.0113636	0.0113636	0.395247	FALSE	GAIN
ENSG00000130150	MOSPD2	FALSE	TRUE	0	3	0	0.0113636	0.0113636	0.395247	FALSE	GAIN
ENSG00000273247	AC097376.3	FALSE	TRUE	0	3	0	0.0113636	0.0113636	0.395247	FALSE	GAIN
ENSG00000109475	RPL34	FALSE	TRUE	0	3	0	0.0113636	0.0113636	0.395247	FALSE	GAIN
ENSG00000115232	ITGA4	FALSE	TRUE	0	3	0	0.0113636	0.0113636	0.395247	FALSE	GAIN
ENSG00000152904	GGPS1	FALSE	TRUE	0	3	0	0.0113636	0.0113636	0.395247	FALSE	GAIN
ENSG00000159164	SV2A	FALSE	TRUE	0	3	0	0.0113636	0.0113636	0.395247	FALSE	GAIN
ENSG00000198258	UBL5	FALSE	TRUE	0	3	0	0.0113636	0.0113636	0.395247	FALSE	GAIN
ENSG00000186399	GOLGA8R	FALSE	TRUE	0	3	0	0.0113636	0.0113636	0.395247	FALSE	GAIN
ENSG00000165782	PIP4P1	FALSE	TRUE	0	3	0	0.0113636	0.0113636	0.395247	FALSE	GAIN
ENSG00000230555	AL450326.1	FALSE	TRUE	0	3	0	0.0113636	0.0113636	0.395247	FALSE	GAIN
[truncated: 12,926 more rows]
[truncated: 1 more columns]

## Sheet: S6
Supplementary Table S6. The differential gene co-expression analysis to reveal the functional relationship between gene pairs across the case and control groups. The p-values were adjusted using the Benjamini-Hochberg method (Padj<0.05). The columns represent Gene Name_1 = First gene, Gene Symbol_1 = Symbol of the first gene, Gene Name_2 = Second gene, Gene Symbol_2 = Symbol of the second gene, C…
Gene Name_1	Gene Symbol_1	Gene Name_2	Gene Symbol_2	Case_cor	Case_pVal	Control_cor	Control_pVal	zScoreDiff	pValDiff	pValDiff_adj	Classes	DEG/TF_Gene1	DEG/TF_Gene2
ENSG00000144524	COPS7B	ENSG00000071243	ING3	0.704404	0.184129	-0.999998	4.28e-09	-7.70666	1.29e-14	1.53e-06	0/-
ENSG00000146858	ZC3HAV1L	ENSG00000117868	ESYT2	-0.999967	2.31e-07	0.953443	0.0119746	7.3697	1.71e-13	8.4e-06	-/+
ENSG00000143149	ALDH9A1	ENSG00000147140	NONO	-0.99996	3.08e-07	0.959174	0.00984136	7.34083	2.12e-13	8.4e-06	-/+
ENSG00000106443	PHF14	ENSG00000176225	RTTN	-0.999994	1.74e-08	0.626423	0.258184	7.09827	1.26e-12	3.4e-05	-/0
ENSG00000207870	MIR221	ENSG00000135046	ANXA1	-0.999861	1.96e-06	0.979791	0.00343819	7.08101	1.43e-12	3.4e-05	-/+
ENSG00000188177	ZC3H6	ENSG00000196419	XRCC6	-0.999794	3.56e-06	0.984695	0.00226765	7.02183	2.19e-12	4.33e-05	-/+	DEG
ENSG00000262209	PCDHGB3	ENSG00000231170	AC002451.1	-0.999621	8.86e-06	0.99148	0.0009429	6.93205	4.15e-12	6.84e-05	-/+
ENSG00000020426	MNAT1	ENSG00000125995	ROMO1	0.983768	0.00247654	-0.99976	4.46e-06	-6.91712	4.61e-12	6.84e-05	+/-
ENSG00000106443	PHF14	ENSG00000198794	SCAMP5	-0.999936	6.16e-07	0.936771	0.0189035	6.88494	5.78e-12	7.63e-05	-/+
ENSG00000170248	PDCD6IP	ENSG00000113742	CPEB4	-0.999987	5.5e-08	0.70355	0.1849	6.85392	7.19e-12	8.51e-05	-/0
ENSG00000277459	AP001527.2	ENSG00000277829	AL031651.2	-0.999975	1.51e-07	0.832844	0.0799493	6.84062	7.89e-12	8.51e-05	-/0
ENSG00000128573	FOXP2	ENSG00000158483	FAM86C1P	0.493173	0.398547	-0.999993	2.28e-08	-6.81286	9.57e-12	9.47e-05	0/-
ENSG00000205763	RP9P	ENSG00000275854	AC084824.4	-0.999735	5.18e-06	0.980428	0.00327735	6.77307	1.26e-11	0.000115	-/+
ENSG00000228242	AC093495.1	ENSG00000104969	SGTA	-0.999863	1.92e-06	0.961641	0.00896644	6.76212	1.36e-11	0.000115	-/+
ENSG00000143633	C1orf131	ENSG00000101955	SRPX	0.837451	0.0767235	-0.999969	2.06e-07	-6.75258	1.45e-11	0.000115	0/-
ENSG00000167930	FAM234A	ENSG00000100106	TRIOBP	-0.999443	1.58e-05	0.9956	0.000350089	6.73987	1.59e-11	0.000118	-/+
ENSG00000114316	USP4	ENSG00000145901	TNIP1	0.937478	0.0185893	-0.999903	1.14e-06	-6.68489	2.31e-11	0.000161	+/-
ENSG00000182158	CREB3L2	ENSG00000184232	OAF	-0.99994	5.57e-07	0.893445	0.0410798	6.64642	3e-11	0.000189	-/+
ENSG00000116815	CD58	ENSG00000139645	ANKRD52	-0.999857	2.06e-06	0.953917	0.0117929	6.64522	3.03e-11	0.000189	-/+
ENSG00000040199	PHLPP2	ENSG00000181029	TRAPPC5	0.333483	0.583404	-0.999993	2.27e-08	-6.62095	3.57e-11	0.00021	0/-
ENSG00000056277	ZNF280C	ENSG00000196756	SNHG17	0.869279	0.0556094	-0.999949	4.41e-07	-6.61534	3.71e-11	0.00021	0/-
ENSG00000160055	TMEM234	ENSG00000238279	BX470102.1	-0.999251	2.46e-05	0.995785	0.000328259	6.59119	4.36e-11	0.000226	-/+
ENSG00000100625	SIX4	ENSG00000160410	SHKBP1	-0.16109	0.795785	-0.999997	5.51e-09	-6.58416	4.57e-11	0.000226	0/-
ENSG00000233325	MIPEPP3	ENSG00000159256	MORC3	0.983104	0.00262972	-0.999551	1.14e-05	-6.58363	4.59e-11	0.000226	+/-
ENSG00000014919	COX15	ENSG00000213928	IRF9	-0.999978	1.24e-07	0.70138	0.186867	6.57864	4.75e-11	0.000226	-/0
ENSG00000135801	TAF5L	ENSG00000101294	HM13	-0.999933	6.62e-07	0.879233	0.0494572	6.52256	6.91e-11	0.000316	-/+
ENSG00000109686	SH3D19	ENSG00000129596	CDO1	-0.999188	2.78e-05	0.989244	0.00133691	6.51421	7.31e-11	0.000321	-/+
ENSG00000185591	SP1	ENSG00000037042	TUBG2	0.916938	0.0283759	-0.999896	1.28e-06	-6.49979	8.04e-11	0.000341	+/-
ENSG00000134371	CDC73	ENSG00000119632	IFI27L2	0.938374	0.0181937	-0.999852	2.16e-06	-6.48012	9.16e-11	0.000365	+/-
ENSG00000117475	BLZF1	ENSG00000115204	MPV17	0.986952	0.00178556	-0.999283	2.31e-05	-6.47932	9.21e-11	0.000365	+/-
ENSG00000117069	ST6GALNAC5	ENSG00000131844	MCCC2	0.975791	0.00450533	-0.999599	9.63e-06	-6.45867	1.06e-10	0.000405	+/-
ENSG00000286389	AL731702.1	ENSG00000071889	FAM3A	-0.999877	1.64e-06	0.921315	0.0261803	6.44471	1.16e-10	0.00043	-/+
ENSG00000132718	SYT11	ENSG00000105204	DYRK1B	0.99039	0.00112922	-0.998983	3.89e-05	-6.43865	1.21e-10	0.000434	+/-
ENSG00000134369	NAV1	ENSG00000119514	GALNT12	-0.999081	3.34e-05	0.988774	0.00142546	6.43122	1.27e-10	0.000442	-/+
ENSG00000222046	DCDC2B	ENSG00000269439	AC010618.3	-0.998954	4.06e-05	0.99247	0.000783535	6.42429	1.32e-10	0.000449	-/+
ENSG00000133606	MKRN1	ENSG00000140416	TPM1	0.9909	0.0010407	-0.998942	4.13e-05	-6.41885	1.37e-10	0.000453	+/-
ENSG00000130052	STARD8	ENSG00000091157	WDR7	-0.999878	1.61e-06	0.91452	0.0296131	6.40818	1.47e-10	0.000469	-/+
ENSG00000090621	PABPC4	ENSG00000107036	RIC1	0.817322	0.0911151	-0.999946	4.81e-07	-6.40539	1.5e-10	0.000469	0/-
ENSG00000149357	LAMTOR1	ENSG00000178982	EIF3K	-0.999246	2.48e-05	0.98465	0.00227761	6.37276	1.86e-10	0.00056	-/+
ENSG00000286156	AC026273.1	ENSG00000141447	OSBPL1A	-0.998834	4.78e-05	0.993668	0.000604293	6.37023	1.89e-10	0.00056	-/+
ENSG00000279088	AC022400.6	ENSG00000183668	PSG9	-0.999606	9.37e-06	0.96989	0.0062435	6.35712	2.06e-10	0.000583	-/+
ENSG00000066322	ELOVL1	ENSG00000181722	ZBTB20	0.957282	0.0105306	-0.999724	5.5e-06	-6.35677	2.06e-10	0.000583	+/-		DEG
ENSG00000074319	TSG101	ENSG00000140830	TXNL4B	0.989657	0.00126071	-0.998817	4.88e-05	-6.34579	2.21e-10	0.000611	+/-
ENSG00000237126	AC073254.1	ENSG00000178921	PFAS	0.987917	0.00159149	-0.998976	3.93e-05	-6.33987	2.3e-10	0.000621	+/-
ENSG00000198925	ATG9A	ENSG00000015532	XYLT2	0.878627	0.0498251	-0.999902	1.17e-06	-6.33019	2.45e-10	0.000646	+/-
ENSG00000050555	LAMC3	ENSG00000136014	USP44	-0.998703	5.61e-05	0.996111	0.000290908	6.31678	2.67e-10	0.000689	-/+
ENSG00000161016	RPL8	ENSG00000186174	BCL9L	-0.999144	3e-05	0.984751	0.00225518	6.31254	2.75e-10	0.000694	-/+
ENSG00000196141	SPATS2L	ENSG00000087152	ATXN7L3	-0.999741	5e-06	0.949719	0.0134319	6.30506	2.88e-10	0.000697	-/+
ENSG00000173706	HEG1	ENSG00000123094	RASSF8	-0.99998	1.05e-07	0.491219	0.400713	6.30219	2.93e-10	0.000697	-/0
ENSG00000123575	FAM199X	ENSG00000137720	C11orf1	0.985349	0.00212412	-0.99909	3.29e-05	-6.30207	2.94e-10	0.000697	+/-
ENSG00000205903	ZNF316	ENSG00000122862	SRGN	-0.999967	2.32e-07	0.651599	0.233529	6.27801	3.43e-10	0.000792	-/0
ENSG00000143126	CELSR2	ENSG00000099998	GGT5	-0.998594	6.33e-05	0.992259	0.000816706	6.27628	3.47e-10	0.000792	-/+
ENSG00000134917	ADAMTS8	ENSG00000198795	ZNF521	0.945655	0.0150836	-0.999743	4.94e-06	-6.26928	3.63e-10	0.000813	+/-
ENSG00000288586	AL357874.3	ENSG00000109919	MTCH2	-0.999791	3.63e-06	0.933279	0.0204801	6.26609	3.7e-10	0.000814	-/+
ENSG00000076043	REXO2	ENSG00000068903	SIRT2	-0.999962	2.78e-07	0.669139	0.216759	6.24864	4.14e-10	0.000894	-/0
ENSG00000163328	GPR155	ENSG00000182512	GLRX5	0.99016	0.00117001	-0.998453	7.3e-05	-6.22856	4.71e-10	0.000998	+/-
ENSG00000091527	CDV3	ENSG00000211448	DIO2	-0.998433	7.45e-05	0.991434	0.000950427	6.22207	4.91e-10	0.00102	-/+
ENSG00000226803	ZNF451-AS1	ENSG00000179476	C14orf28	-0.999924	7.95e-07	0.810512	0.0961523	6.21759	5.05e-10	0.00103	-/0
ENSG00000179715	PCED1B	ENSG00000256806	C17orf100	-0.999495	1.36e-05	0.96787	0.00688021	6.19899	5.68e-10	0.00114	-/+
ENSG00000093183	SEC22C	ENSG00000161544	CYGB	0.972355	0.00549481	-0.999405	1.74e-05	-6.19385	5.87e-10	0.00115	+/-
ENSG00000167470	MIDN	ENSG00000172081	MOB3A	0.988293	0.00151785	-0.998577	6.44e-05	-6.19119	5.97e-10	0.00115	+/-
ENSG00000181929	PRKAG1	ENSG00000185344	ATP6V0A2	0.940759	0.0171542	-0.999724	5.49e-06	-6.18952	6.03e-10	0.00115	+/-
ENSG00000137074	APTX	ENSG00000205643	CDPF1	-0.999052	3.5e-05	0.982364	0.00280414	6.18803	6.09e-10	0.00115	-/+
ENSG00000197279	ZNF165	ENSG00000180525	PRR26	0.960679	0.00930464	-0.999571	1.07e-05	-6.1785	6.47e-10	0.0012	+/-
ENSG00000176978	DPP7	ENSG00000204604	ZNF468	-0.998269	8.64e-05	0.998993	3.84e-05	6.17234	6.73e-10	0.00122	-/+
ENSG00000254602	AP000662.1	ENSG00000165389	SPTSSA	0.929734	0.0221218	-0.99976	4.46e-06	-6.17059	6.8e-10	0.00122	+/-
ENSG00000285867	BX470102.2	ENSG00000244462	RBM12	-0.999804	3.29e-06	0.912659	0.0305765	6.1585	7.34e-10	0.00129	-/+
ENSG00000080345	RIF1	ENSG00000197102	DYNC1H1	-0.999992	2.49e-08	-0.0857309	0.890978	6.1576	7.39e-10	0.00129	-/0
ENSG00000253304	TMEM200B	ENSG00000256683	ZNF350	0.990276	0.00114941	-0.998175	9.36e-05	-6.14588	7.95e-10	0.00137	+/-
ENSG00000272622	AC010735.2	ENSG00000103599	IQCH	0.900134	0.0373118	-0.999822	2.84e-06	-6.13759	8.38e-10	0.00142	+/-
ENSG00000198865	CCDC152	ENSG00000274964	AC026356.1	0.8649	0.0583869	-0.999869	1.79e-06	-6.13038	8.77e-10	0.00147	0/-
ENSG00000286340	AL356776.2	ENSG00000235437	LINC01278	0.907551	0.0332713	-0.999799	3.41e-06	-6.11679	9.55e-10	0.00157	+/-
ENSG00000158747	NBL1	ENSG00000245281	AC124242.1	0.829441	0.0823589	-0.999895	1.3e-06	-6.1127	9.8e-10	0.00159	0/-
ENSG00000237940	LINC01238	ENSG00000136146	MED4	0.980451	0.00327145	-0.998989	3.86e-05	-6.10368	1.04e-09	0.00166	+/-
ENSG00000086475	SEPHS1	ENSG00000065057	NTHL1	0.872105	0.0538398	-0.999853	2.15e-06	-6.09959	1.06e-09	0.00167	0/-
ENSG00000214544	GTF2IRD2P1	ENSG00000111581	NUP107	0.950066	0.0132939	-0.999606	9.4e-06	-6.09817	1.07e-09	0.00167	+/-
ENSG00000144036	EXOC6B	ENSG00000278156	TSC22D1-AS1	-0.999941	5.47e-07	0.707855	0.181016	6.09659	1.08e-09	0.00167	-/0
ENSG00000160783	PMF1	ENSG00000135821	GLUL	-0.999952	3.93e-07	0.646857	0.238122	6.09355	1.1e-09	0.00168	-/0
ENSG00000055332	EIF2AK2	ENSG00000166136	NDUFB8	0.980092	0.00336171	-0.998977	3.93e-05	-6.08853	1.14e-09	0.00171	+/-
ENSG00000116396	KCNC4	ENSG00000073969	NSF	0.992566	0.000768616	-0.997921	0.000113774	-6.08059	1.2e-09	0.00178	+/-
ENSG00000179387	ELMOD2	ENSG00000100852	ARHGAP5	-0.999316	2.15e-05	0.969713	0.00629835	6.07798	1.22e-09	0.00178	-/+
ENSG00000065413	ANKRD44	ENSG00000255561	FDXACB1	-0.999985	7.1e-08	0.168164	0.7869	6.06404	1.33e-09	0.00192	-/0
ENSG00000177822	TENM3-AS1	ENSG00000147459	DOCK5	-0.999933	6.63e-07	0.720818	0.169467	6.05881	1.37e-09	0.00195	-/0
ENSG00000170485	NPAS2	ENSG00000110911	SLC11A2	-0.99807	0.000101727	0.98871	0.00143769	6.05693	1.39e-09	0.00195	-/+
ENSG00000114268	PFKFB4	ENSG00000197283	SYNGAP1	-0.999662	7.45e-06	0.936834	0.0188756	6.05456	1.41e-09	0.00195	-/+
ENSG00000168386	FILIP1L	ENSG00000249264	EEF1A1P9	0.5727	0.312912	-0.999959	3.11e-07	-6.05374	1.42e-09	0.00195	0/-	DEG
ENSG00000173473	SMARCC1	ENSG00000154237	LRRK1	-0.999191	2.76e-05	0.973035	0.00529396	6.05242	1.43e-09	0.00195	-/+
ENSG00000232046	LINC01798	ENSG00000126351	THRA	-0.999456	1.52e-05	0.959786	0.00962201	6.04797	1.47e-09	0.00198	-/+
ENSG00000233330	AL078581.2	ENSG00000024422	EHD2	0.900014	0.0373783	-0.999786	3.75e-06	-6.04435	1.5e-09	0.00199	+/-
ENSG00000187049	TMEM216	ENSG00000182405	PGBD4	0.852446	0.0665131	-0.999858	2.02e-06	-6.04311	1.51e-09	0.00199	0/-
ENSG00000196652	ZKSCAN5	ENSG00000175274	TP53I11	0.996699	0.000227546	-0.997713	0.000131268	-6.03285	1.61e-09	0.00209	+/-
ENSG00000167323	STIM1	ENSG00000183287	CCBE1	-0.398303	0.506613	-0.999995	1.32e-08	-6.03232	1.62e-09	0.00209	0/-
ENSG00000204713	TRIM27	ENSG00000259343	TMC3-AS1	-0.999886	1.45e-06	0.812612	0.0945901	6.02266	1.72e-09	0.00214	-/0
ENSG00000203965	EFCAB7	ENSG00000116120	FARSB	0.986003	0.00198377	-0.998327	8.21e-05	-6.02029	1.74e-09	0.00214	+/-
ENSG00000115042	FAHD2A	ENSG00000087365	SF3B2	0.911944	0.0309494	-0.999742	4.96e-06	-6.0177	1.77e-09	0.00214	+/-
ENSG00000115091	ACTR3	ENSG00000214353	VAC14-AS1	0.842933	0.0729383	-0.999861	1.97e-06	-6.01713	1.78e-09	0.00214	0/-
ENSG00000160145	KALRN	ENSG00000198382	UVRAG	-0.999088	3.31e-05	0.97429	0.0049294	6.01671	1.78e-09	0.00214	-/+
ENSG00000137871	ZNF280D	ENSG00000127445	PIN1	-0.999973	1.66e-07	0.383166	0.524354	6.01563	1.79e-09	0.00214	-/0
ENSG00000162572	SCNN1D	ENSG00000133812	SBF2	0.895091	0.040142	-0.999785	3.79e-06	-6.01504	1.8e-09	0.00214	+/-
ENSG00000143409	MINDY1	ENSG00000184517	ZFP1	-0.999601	9.56e-06	0.941958	0.0166389	6.01499	1.8e-09	0.00214	-/+
ENSG00000111335	OAS2	ENSG00000149596	JPH2	0.988893	0.00140288	-0.997835	0.000120884	-6.00757	1.88e-09	0.00221	+/-
ENSG00000033178	UBA6	ENSG00000112658	SRF	-0.998887	4.46e-05	0.978365	0.00380755	6.00452	1.92e-09	0.00223	-/+
ENSG00000140650	PMM2	ENSG00000175938	ORAI3	0.50945	0.380615	-0.999962	2.77e-07	-6.00209	1.95e-09	0.00223	0/-
ENSG00000198830	HMGN2	ENSG00000102103	PQBP1	-0.997566	0.000144055	0.991719	0.000903497	6.00183	1.95e-09	0.00223	-/+
ENSG00000151458	ANKRD50	ENSG00000141522	ARHGDIA	0.740634	0.152244	-0.999917	9e-07	-5.9995	1.98e-09	0.00224	0/-
ENSG00000271344	AC018638.6	ENSG00000051128	HOMER3	-0.999888	1.41e-06	0.796573	0.106716	5.98643	2.14e-09	0.0024	-/0
ENSG00000114779	ABHD14B	ENSG00000105996	HOXA2	-0.998109	9.87e-05	0.986692	0.00183927	5.98446	2.17e-09	0.00241	-/+		TF
ENSG00000138413	IDH1	ENSG00000277954	AC092376.2	-0.999914	9.59e-07	0.738699	0.153903	5.974	2.31e-09	0.00255	-/0
ENSG00000013288	MAN2B2	ENSG00000103037	SETD6	-0.999783	3.85e-06	0.886883	0.0448863	5.97032	2.37e-09	0.00257	-/+
ENSG00000116260	QSOX1	ENSG00000129071	MBD4	0.959967	0.00955738	-0.999361	1.94e-05	-5.96968	2.38e-09	0.00257	+/-
ENSG00000163607	GTPBP8	ENSG00000137171	KLC4	0.989959	0.001206	-0.997391	0.000159916	-5.96489	2.45e-09	0.00262	+/-
ENSG00000187210	GCNT1	ENSG00000166451	CENPN	-0.999993	2.2e-08	-0.319207	0.600585	5.9539	2.62e-09	0.00278	-/0
ENSG00000269973	AC010969.2	ENSG00000122566	HNRNPA2B1	0.939104	0.0178735	-0.999563	1.1e-05	-5.94505	2.76e-09	0.0029	+/-
ENSG00000198830	HMGN2	ENSG00000145919	BOD1	-0.999021	3.68e-05	0.972222	0.00553442	5.94191	2.82e-09	0.00293	-/+
ENSG00000109790	KLHL5	ENSG00000171552	BCL2L1	0.508833	0.381291	-0.999957	3.42e-07	-5.93122	3.01e-09	0.0031	0/-
ENSG00000147257	GPC3	ENSG00000278771	RN7SL3	-0.999101	3.24e-05	0.968894	0.00655477	5.92718	3.08e-09	0.00314	-/+
ENSG00000233461	AL445524.1	ENSG00000183426	NPIPA1	-0.999968	2.21e-07	0.388832	0.517698	5.92636	3.1e-09	0.00314	-/0
ENSG00000158856	DMTN	ENSG00000173064	HECTD4	0.791904	0.110328	-0.999877	1.64e-06	-5.92438	3.13e-09	0.00315	0/-		DEG
ENSG00000168386	FILIP1L	ENSG00000171858	RPS21	0.971286	0.0058157	-0.999014	3.72e-05	-5.9217	3.19e-09	0.00318	+/-	DEG
ENSG00000198892	SHISA4	ENSG00000064490	RFXANK	-0.99957	1.07e-05	0.935121	0.0196437	5.92022	3.22e-09	0.00318	-/+
ENSG00000154783	FGD5	ENSG00000103888	CEMIP	-0.999356	1.96e-05	0.955562	0.0111699	5.91253	3.37e-09	0.0033	-/+
ENSG00000094880	CDC23	ENSG00000154065	ANKRD29	0.707968	0.180915	-0.999914	9.54e-07	-5.91158	3.39e-09	0.0033	0/-
ENSG00000277476	AC005332.5	ENSG00000025293	PHF20	-0.0607378	0.922714	-0.999987	5.69e-08	-5.90727	3.48e-09	0.00335	0/-
ENSG00000145623	OSMR	ENSG00000105204	DYRK1B	0.987143	0.00174671	-0.997712	0.000131342	-5.90628	3.5e-09	0.00335	+/-
ENSG00000079150	FKBP7	ENSG00000100167	SEPTIN3	0.925348	0.0242085	-0.999616	9.05e-06	-5.90345	3.56e-09	0.00338	+/-
ENSG00000207864	MIR27B	ENSG00000166579	NDEL1	-0.999649	7.89e-06	0.917826	0.0279258	5.89926	3.65e-09	0.00344	-/+
ENSG00000163536	SERPINI1	ENSG00000111731	C2CD5	-0.999025	3.66e-05	0.969277	0.00643441	5.89295	3.79e-09	0.00353	-/+
ENSG00000181873	IBA57	ENSG00000160256	FAM207A	0.788172	0.113242	-0.999871	1.75e-06	-5.89244	3.81e-09	0.00353	0/-
ENSG00000166562	SEC11C	ENSG00000267575	AC006504.5	-0.999928	7.34e-07	0.649657	0.235406	5.89047	3.85e-09	0.00353	-/0
ENSG00000156453	PCDH1	ENSG00000172590	MRPL52	0.979208	0.00358767	-0.998543	6.68e-05	-5.8898	3.87e-09	0.00353	+/-
ENSG00000187049	TMEM216	ENSG00000171160	MORN4	-0.996941	0.00020298	0.991251	0.000980991	5.88733	3.92e-09	0.00356	-/+
ENSG00000123684	LPGAT1	ENSG00000188130	MAPK12	-0.999943	5.1e-07	0.569961	0.315775	5.88458	3.99e-09	0.00356	-/0
ENSG00000151576	QTRT2	ENSG00000107562	CXCL12	0.984202	0.00237796	-0.998058	0.000102735	-5.88455	3.99e-09	0.00356	+/-
ENSG00000123352	SPATS2	ENSG00000012983	MAP4K5	0.904231	0.0350615	-0.999691	6.52e-06	-5.88263	4.04e-09	0.00358	+/-
ENSG00000244300	GATA2-AS1	ENSG00000104964	TLE5	0.989575	0.00127582	-0.996979	0.000199256	-5.87258	4.29e-09	0.00377	+/-
ENSG00000116793	PHTF1	ENSG00000171169	NAIF1	-0.998707	5.58e-05	0.975303	0.00464189	5.86237	4.56e-09	0.00396	-/+
ENSG00000211451	GNRHR2	ENSG00000139644	TMBIM6	0.773661	0.124781	-0.999873	1.72e-06	-5.86144	4.59e-09	0.00396	0/-
ENSG00000196391	ZNF774	ENSG00000269001	AC092070.2	-0.999905	1.11e-06	0.707832	0.181038	5.86085	4.61e-09	0.00396	-/0
ENSG00000107185	RGP1	ENSG00000073060	SCARB1	0.724395	0.166319	-0.999898	1.24e-06	-5.85826	4.68e-09	0.00397	0/-
ENSG00000260219	CD2BP2-DT	ENSG00000125827	TMX4	0.992145	0.00083468	-0.996755	0.000221824	-5.85768	4.69e-09	0.00397	+/-
ENSG00000105991	HOXA1	ENSG00000253719	ATXN7L3B	0.959007	0.00990162	-0.999218	2.62e-05	-5.8567	4.72e-09	0.00397	+/-
ENSG00000048991	R3HDM1	ENSG00000147027	TMEM47	0.989263	0.00133344	-0.996966	0.000200493	-5.8557	4.75e-09	0.00397	+/-
ENSG00000167397	VKORC1	ENSG00000130203	APOE	-0.999958	3.24e-07	0.431756	0.467863	5.85077	4.89e-09	0.00406	-/0
ENSG00000058085	LAMC2	ENSG00000074935	TUBE1	0.947629	0.0142733	-0.999374	1.88e-05	-5.8429	5.13e-09	0.00423	+/-
ENSG00000165272	AQP3	ENSG00000140694	PARN	0.913723	0.0300246	-0.999625	8.7e-06	-5.84089	5.19e-09	0.00425	+/-
ENSG00000143479	DYRK3	ENSG00000155629	PIK3AP1	0.959107	0.00986572	-0.999186	2.78e-05	-5.83809	5.28e-09	0.00429	+/-
ENSG00000245025	AC107959.1	ENSG00000154001	PPP2R5E	-0.999087	3.31e-05	0.963333	0.008382	5.83585	5.35e-09	0.00432	-/+
ENSG00000152380	FAM151B	ENSG00000106799	TGFBR1	-0.998965	4e-05	0.967477	0.00700632	5.8343	5.4e-09	0.00433	-/+
ENSG00000162849	KIF26B	ENSG00000091140	DLD	-0.999002	3.78e-05	0.966005	0.00748567	5.83021	5.54e-09	0.0044	-/+
ENSG00000121769	FABP3	ENSG00000140598	EFL1	0.328254	0.589686	-0.999966	2.4e-07	-5.8297	5.55e-09	0.0044	0/-
ENSG00000143842	SOX13	ENSG00000189056	RELN	-0.998227	8.96e-05	0.980594	0.00323565	5.82635	5.67e-09	0.00446	-/+
ENSG00000105928	GSDME	ENSG00000119685	TTLL5	0.989738	0.0012459	-0.996619	0.000235877	-5.82419	5.74e-09	0.00448	+/-
ENSG00000105926	MPP6	ENSG00000167676	PLIN4	0.778246	0.121099	-0.99986	2e-06	-5.82293	5.78e-09	0.00449	0/-
ENSG00000162378	ZYG11B	ENSG00000155868	MED7	-0.999576	1.05e-05	0.920372	0.0266488	5.8203	5.87e-09	0.00453	-/+
ENSG00000152127	MGAT5	ENSG00000124766	SOX4	0.968453	0.00669423	-0.998898	4.39e-05	-5.81835	5.94e-09	0.00455	+/-
ENSG00000248712	CCDC153	ENSG00000007202	KIAA0100	0.838907	0.0757121	-0.999798	3.45e-06	-5.81721	5.98e-09	0.00455	0/-
ENSG00000130988	RGN	ENSG00000151849	CENPJ	-0.999488	1.39e-05	0.932694	0.0207482	5.81376	6.11e-09	0.00462	-/+
ENSG00000143374	TARS2	ENSG00000145777	TSLP	0.98352	0.00253336	-0.997852	0.000119502	-5.81278	6.14e-09	0.00462	+/-
ENSG00000177453	NIM1K	ENSG00000113621	TXNDC15	0.889677	0.0432528	-0.999693	6.46e-06	-5.8112	6.2e-09	0.00462	+/-
ENSG00000116095	PLEKHA3	ENSG00000031003	FAM13B	-0.999725	5.48e-06	0.877513	0.0505037	5.81065	6.22e-09	0.00462	-/0
ENSG00000179348	GATA2	ENSG00000028310	BRD9	0.955112	0.0113391	-0.999216	2.63e-05	-5.80907	6.28e-09	0.00462	+/-
ENSG00000065135	GNAI3	ENSG00000235944	ZNF815P	-0.999545	1.17e-05	0.923749	0.0249844	5.8079	6.33e-09	0.00462	-/+
ENSG00000146410	MTFR2	ENSG00000130032	PRRG3	-0.996481	0.000250425	0.989795	0.00123568	5.80697	6.36e-09	0.00462	-/+
ENSG00000271913	AL035530.2	ENSG00000261799	AC007406.5	-0.996404	0.000258689	0.998438	7.41e-05	5.80633	6.39e-09	0.00462	-/+
ENSG00000223345	H2BP1	ENSG00000215417	MIR17HG	-0.998042	0.000104012	0.981594	0.00298921	5.80338	6.5e-09	0.00468	-/+
ENSG00000144736	SHQ1	ENSG00000166448	TMEM130	-0.999406	1.74e-05	0.939931	0.0175131	5.79831	6.7e-09	0.00479	-/+
ENSG00000204642	HLA-F	ENSG00000123297	TSFM	-0.998896	4.4e-05	0.967063	0.00714016	5.79563	6.81e-09	0.00484	-/+
ENSG00000106348	IMPDH1	ENSG00000279412	AC020763.3	0.352991	0.560074	-0.999961	2.97e-07	-5.78587	7.21e-09	0.0051	0/-
ENSG00000104205	SGK3	ENSG00000103037	SETD6	-0.999677	6.97e-06	0.889296	0.0434741	5.78367	7.31e-09	0.00514	-/+
ENSG00000092969	TGFB2	ENSG00000179397	CATSPERE	-0.999357	1.96e-05	0.94216	0.0165527	5.77791	7.56e-09	0.00517	-/+
ENSG00000179387	ELMOD2	ENSG00000157343	ARMC12	0.663887	0.221744	-0.999905	1.11e-06	-5.77621	7.64e-09	0.00517	0/-
ENSG00000223546	LINC00630	ENSG00000238113	LINC01410	0.996942	0.000202917	-0.996169	0.00028447	-5.77459	7.71e-09	0.00517	+/-
ENSG00000061676	NCKAP1	ENSG00000145041	DCAF1	-0.998223	8.99e-05	0.978514	0.00376855	5.77401	7.74e-09	0.00517	-/+
ENSG00000107562	CXCL12	ENSG00000064205	CCN5	0.906128	0.0340352	-0.999608	9.32e-06	-5.77392	7.74e-09	0.00517	+/-
ENSG00000167986	DDB1	ENSG00000134490	TMEM241	0.992534	0.000773554	-0.99616	0.000285459	-5.77343	7.77e-09	0.00517	+/-
ENSG00000010295	IFFO1	ENSG00000185088	RPS27L	-0.998308	8.35e-05	0.97737	0.00407267	5.77228	7.82e-09	0.00517	-/+
ENSG00000173517	PEAK1	ENSG00000238120	LINC01589	-0.999822	2.84e-06	0.802941	0.101848	5.7713	7.87e-09	0.00517	-/0
ENSG00000093217	XYLB	ENSG00000064042	LIMCH1	-0.99965	7.87e-06	0.894943	0.0402259	5.77094	7.88e-09	0.00517	-/+
ENSG00000245849	RAD51-AS1	ENSG00000124216	SNAI1	0.99358	0.000616879	-0.996139	0.000287789	-5.77072	7.89e-09	0.00517	+/-
ENSG00000170915	PAQR8	ENSG00000089022	MAPKAPK5	0.990985	0.00102614	-0.996134	0.000288402	-5.77001	7.93e-09	0.00517	+/-
ENSG00000109220	CHIC2	ENSG00000111846	GCNT2	-0.9999	1.21e-06	0.675264	0.210985	5.76981	7.94e-09	0.00517	-/0
ENSG00000197111	PCBP2	ENSG00000073712	FERMT2	0.984978	0.00220525	-0.997428	0.000156542	-5.76934	7.96e-09	0.00517	+/-
ENSG00000286707	AC010896.1	ENSG00000257178	AC103702.1	0.967448	0.00701557	-0.998823	4.85e-05	-5.7693	7.96e-09	0.00517	+/-		DEG
ENSG00000165671	NSD1	ENSG00000130714	POMT1	0.934444	0.0199495	-0.99942	1.68e-05	-5.76475	8.18e-09	0.00528	+/-
ENSG00000143437	ARNT	ENSG00000166167	BTRC	-0.997456	0.000153949	0.984559	0.00229791	5.76106	8.36e-09	0.00536	-/+	TF
ENSG00000143228	NUF2	ENSG00000184347	SLIT3	0.926936	0.0234461	-0.999476	1.44e-05	-5.75984	8.42e-09	0.00537	+/-
ENSG00000114784	EIF1B	ENSG00000272720	AL022322.1	0.30143	0.622102	-0.999963	2.71e-07	-5.75845	8.49e-09	0.00537	0/-
ENSG00000124688	MAD2L1BP	ENSG00000168140	VASN	-0.999918	8.85e-07	0.607378	0.277268	5.75802	8.51e-09	0.00537	-/0
ENSG00000230454	U73166.1	ENSG00000175115	PACS1	0.883677	0.0467849	-0.999676	6.99e-06	-5.75658	8.58e-09	0.00537	+/-
ENSG00000228929	RPS13P2	ENSG00000120709	FAM53C	-0.999489	1.39e-05	0.924569	0.0245857	5.75569	8.63e-09	0.00537	-/+
ENSG00000119820	YIPF4	ENSG00000172264	MACROD2	-0.998658	5.9e-05	0.970594	0.00602655	5.75548	8.64e-09	0.00537	-/+
ENSG00000162804	SNED1	ENSG00000173421	IHO1	0.946222	0.0148492	-0.999273	2.35e-05	-5.75411	8.71e-09	0.00539	+/-
ENSG00000158423	RIBC1	ENSG00000177990	DPY19L2	0.991197	0.000990191	-0.995969	0.000307033	-5.74909	8.97e-09	0.00551	+/-
ENSG00000180336	MEIOC	ENSG00000264278	ZNF236-DT	-0.999424	1.66e-05	0.931883	0.0211218	5.74841	9.01e-09	0.00551	-/+
ENSG00000070193	FGF10	ENSG00000182512	GLRX5	-0.995955	0.000308666	0.993732	0.000595072	5.74732	9.07e-09	0.00552	-/+
ENSG00000136982	DSCC1	ENSG00000204147	ASAH2B	-0.999179	2.82e-05	0.951419	0.0127596	5.74548	9.17e-09	0.00555	-/+
ENSG00000280374	AC019080.5	ENSG00000113441	LNPEP	0.812048	0.0950091	-0.999802	3.34e-06	-5.74405	9.24e-09	0.00556	0/-
ENSG00000197892	KIF13B	ENSG00000134955	SLC37A2	0.604634	0.280047	-0.999917	9.12e-07	-5.7436	9.27e-09	0.00556	0/-
ENSG00000084693	AGBL5	ENSG00000183160	TMEM119	-0.997861	0.000118756	0.980836	0.00317555	5.73875	9.54e-09	0.00569	-/+
ENSG00000135838	NPL	ENSG00000164045	CDC25A	-0.997266	0.000171489	0.984779	0.00224913	5.73226	9.91e-09	0.00588	-/+
ENSG00000109775	UFSP2	ENSG00000137513	NARS2	-0.999658	7.6e-06	0.884072	0.0465496	5.7305	1e-08	0.00592	-/+
ENSG00000068878	PSME4	ENSG00000137171	KLC4	0.371652	0.537929	-0.999954	3.76e-07	-5.72898	1.01e-08	0.00593	0/-
ENSG00000172817	CYP7B1	ENSG00000103544	VPS35L	-0.995797	0.000326944	0.993976	0.000560735	5.72809	1.02e-08	0.00593	-/+
ENSG00000072163	LIMS2	ENSG00000178385	PLEKHM3	0.989046	0.00137392	-0.996159	0.000285629	-5.72745	1.02e-08	0.00593	+/-
ENSG00000273382	AL356488.3	ENSG00000102349	KLF8	0.769633	0.128043	-0.999837	2.5e-06	-5.72676	1.02e-08	0.00593	0/-
ENSG00000197776	KLHDC1	ENSG00000138629	UBL7	-0.999558	1.12e-05	0.908202	0.0329239	5.72526	1.03e-08	0.00595	-/+
ENSG00000204178	MACO1	ENSG00000080839	RBL1	-0.999303	2.21e-05	0.940458	0.0172843	5.72263	1.05e-08	0.00596	-/+
ENSG00000048991	R3HDM1	ENSG00000111696	NT5DC3	0.979259	0.00357446	-0.99796	0.000110585	-5.72262	1.05e-08	0.00596	+/-
ENSG00000233871	DLG5-AS1	ENSG00000161281	COX7A1	-0.995744	0.00033311	0.990369	0.00113293	5.72185	1.05e-08	0.00596	-/+
ENSG00000141562	NARF	ENSG00000006015	REX1BD	-0.995731	0.000334588	0.99026	0.00115223	5.72037	1.06e-08	0.00596	-/+
ENSG00000139973	SYT16	ENSG00000064666	CNN2	-0.995848	0.00032097	0.989718	0.00124955	5.7203	1.06e-08	0.00596	-/+
ENSG00000148291	SURF2	ENSG00000258636	AL121821.2	0.992388	0.000796369	-0.995727	0.000335027	-5.71993	1.07e-08	0.00596	+/-
ENSG00000137124	ALDH1B1	ENSG00000167555	ZNF528	0.957517	0.010444	-0.999008	3.75e-05	-5.71945	1.07e-08	0.00596	+/-
ENSG00000155760	FZD7	ENSG00000262089	AC040977.1	0.356506	0.555889	-0.999954	3.7e-07	-5.71704	1.08e-08	0.00598	0/-
ENSG00000102390	PBDC1	ENSG00000173295	FAM86B3P	0.976774	0.00423417	-0.998155	9.51e-05	-5.71562	1.09e-08	0.00598	+/-
ENSG00000012174	MBTPS2	ENSG00000125817	CENPB	-0.999042	3.56e-05	0.955657	0.0111344	5.71515	1.1e-08	0.00598	-/+
ENSG00000213399	RPS2P17	ENSG00000013392	RWDD2A	0.408664	0.494542	-0.999948	4.47e-07	-5.715	1.1e-08	0.00598	0/-
ENSG00000140945	CDH13	ENSG00000108691	CCL2	-0.999841	2.4e-06	0.758335	0.137325	5.71322	1.11e-08	0.00598	-/0
ENSG00000142583	SLC2A5	ENSG00000127948	POR	0.0799929	0.898259	-0.999974	1.57e-07	-5.71082	1.12e-08	0.00598	0/-
ENSG00000138363	ATIC	ENSG00000126970	ZC4H2	0.938861	0.0179799	-0.999305	2.2e-05	-5.71081	1.12e-08	0.00598	+/-
ENSG00000270872	SRGAP2D	ENSG00000108352	RAPGEFL1	0.900748	0.0369718	-0.99958	1.03e-05	-5.71011	1.13e-08	0.00598	+/-
ENSG00000100425	BRD1	ENSG00000154640	BTG3	-0.999874	1.7e-06	0.703324	0.185105	5.70873	1.14e-08	0.00598	-/0
ENSG00000152256	PDK1	ENSG00000135164	DMTF1	-0.999929	7.21e-07	0.526766	0.361758	5.70713	1.15e-08	0.00598	-/0
ENSG00000277462	ZNF670	ENSG00000108826	MRPL27	0.943432	0.0160131	-0.999241	2.51e-05	-5.70678	1.15e-08	0.00598	+/-
ENSG00000119685	TTLL5	ENSG00000267534	S1PR2	-0.995603	0.000349829	0.998662	5.87e-05	5.70549	1.16e-08	0.00598	-/+
ENSG00000067533	RRP15	ENSG00000229116	AL137026.1	0.681181	0.205449	-0.999883	1.52e-06	-5.70496	1.16e-08	0.00598	0/-
ENSG00000157216	SSBP3	ENSG00000135069	PSAT1	-0.999523	1.25e-05	0.911138	0.0313715	5.70475	1.17e-08	0.00598	-/+
ENSG00000177606	JUN	ENSG00000073792	IGF2BP2	0.96267	0.00860927	-0.998834	4.78e-05	-5.70447	1.17e-08	0.00598	+/-
ENSG00000102218	RP2	ENSG00000128928	IVD	0.974915	0.00475134	-0.998254	8.75e-05	-5.70442	1.17e-08	0.00598	+/-
ENSG00000174307	PHLDA3	ENSG00000111817	DSE	0.918418	0.0276275	-0.999478	1.43e-05	-5.70419	1.17e-08	0.00598	+/-
ENSG00000154511	DIPK1A	ENSG00000197724	PHF2	-0.999954	3.76e-07	0.349876	0.563788	5.70379	1.17e-08	0.00598	-/0
ENSG00000094975	SUCO	ENSG00000124216	SNAI1	-0.999867	1.84e-06	0.713083	0.176332	5.70352	1.17e-08	0.00598	-/0
ENSG00000169116	PARM1	ENSG00000272983	AL117339.3	-0.999732	5.27e-06	0.846691	0.0703782	5.70311	1.18e-08	0.00598	-/0
ENSG00000143919	CAMKMT	ENSG00000064012	CASP8	-0.999928	7.39e-07	0.52887	0.359483	5.70208	1.18e-08	0.00598	-/0
ENSG00000204160	ZDHHC18	ENSG00000279089	AC005839.1	0.996132	0.000288566	-0.995566	0.000354138	-5.70139	1.19e-08	0.00598	+/-
ENSG00000010030	ETV7	ENSG00000122644	ARL4A	-0.997487	0.000151131	0.982403	0.00279465	5.70134	1.19e-08	0.00598	-/+	TF
ENSG00000067715	SYT1	ENSG00000151320	AKAP6	0.977704	0.00398308	-0.998006	0.000106882	-5.69743	1.22e-08	0.00607	+/-
ENSG00000134590	RTL8C	ENSG00000011405	PIK3C2A	0.943212	0.0161059	-0.99923	2.56e-05	-5.69732	1.22e-08	0.00607	+/-
ENSG00000114861	FOXP1	ENSG00000231924	PSG1	0.951813	0.0126054	-0.999087	3.31e-05	-5.69657	1.22e-08	0.00607	+/-
ENSG00000163939	PBRM1	ENSG00000196262	PPIA	0.968643	0.00663414	-0.998576	6.45e-05	-5.69309	1.25e-08	0.00617	+/-
ENSG00000213928	IRF9	ENSG00000242071	RPL7AP6	-0.995459	0.000367111	0.998339	8.13e-05	5.68937	1.28e-08	0.00627	-/+
ENSG00000185187	SIGIRR	ENSG00000148824	MTG1	0.990562	0.00109909	-0.995453	0.000367779	-5.68876	1.28e-08	0.00627	+/-
ENSG00000168036	CTNNB1	ENSG00000170558	CDH2	0.986065	0.0019705	-0.996737	0.000223613	-5.68811	1.28e-08	0.00627	+/-
ENSG00000233967	AL359715.1	ENSG00000263934	SNORD3A	0.662171	0.22338	-0.999887	1.44e-06	-5.68767	1.29e-08	0.00627	0/-
ENSG00000119772	DNMT3A	ENSG00000182512	GLRX5	-0.996583	0.00023965	0.986631	0.00185188	5.68584	1.3e-08	0.00628	-/+
ENSG00000119703	ZC2HC1C	ENSG00000100345	MYH9	0.990106	0.00117957	-0.995413	0.000372653	-5.68436	1.31e-08	0.00628	+/-
ENSG00000043514	TRIT1	ENSG00000241644	INMT	-0.996381	0.000261185	0.987324	0.00170998	5.68388	1.32e-08	0.00628	-/+
ENSG00000105825	TFPI2	ENSG00000102678	FGF9	-0.995405	0.000373653	0.990176	0.00116719	5.68346	1.32e-08	0.00628	-/+
ENSG00000157191	NECAP2	ENSG00000151689	INPP1	-0.999832	2.61e-06	0.757733	0.137824	5.68314	1.32e-08	0.00628	-/0
ENSG00000111110	PPM1H	ENSG00000111696	NT5DC3	0.827536	0.0837174	-0.999754	4.62e-06	-5.6827	1.33e-08	0.00628	0/-
ENSG00000132254	ARFIP2	ENSG00000004975	DVL2	-0.995396	0.000374708	0.994771	0.000453528	5.68252	1.33e-08	0.00628	-/+
ENSG00000145337	PYURF	ENSG00000103429	BFAR	0.519982	0.369118	-0.999926	7.58e-07	-5.68144	1.34e-08	0.00628	0/-
ENSG00000151718	WWC2	ENSG00000146858	ZC3HAV1L	-0.995383	0.000376374	0.99928	2.32e-05	5.68104	1.34e-08	0.00628	-/+
ENSG00000142686	C1orf216	ENSG00000176946	THAP4	0.848459	0.0691833	-0.999716	5.76e-06	-5.67971	1.35e-08	0.0063	0/-
ENSG00000092148	HECTD1	ENSG00000198231	DDX42	-0.999024	3.66e-05	0.953156	0.0120849	5.67772	1.37e-08	0.0063	-/+
ENSG00000138621	PPCDC	ENSG00000213742	ZNF337-AS1	-0.997404	0.000158697	0.982141	0.00285728	5.67757	1.37e-08	0.0063	-/+		DEG
ENSG00000111276	CDKN1B	ENSG00000214548	MEG3	0.771499	0.126529	-0.999818	2.94e-06	-5.67737	1.37e-08	0.0063	0/-
ENSG00000175946	KLHL38	ENSG00000182667	NTM	0.988574	0.00146355	-0.99593	0.000311532	-5.67724	1.37e-08	0.0063	+/-
ENSG00000142686	C1orf216	ENSG00000092853	CLSPN	0.972823	0.00535611	-0.998293	8.46e-05	-5.67516	1.39e-08	0.00632	+/-
ENSG00000162894	FCMR	ENSG00000187860	CCDC157	-0.998153	9.53e-05	0.974828	0.00477594	5.67447	1.39e-08	0.00632	-/+
ENSG00000105997	HOXA3	ENSG00000165323	FAT3	-0.998433	7.44e-05	0.970386	0.00609029	5.6744	1.39e-08	0.00632	-/+	TF
ENSG00000159399	HK2	ENSG00000136141	LRCH1	0.968066	0.00681754	-0.998548	6.64e-05	-5.67405	1.39e-08	0.00632	+/-
ENSG00000140374	ETFA	ENSG00000090238	YPEL3	-0.996718	0.000225548	0.985729	0.00204211	5.67323	1.4e-08	0.00633	-/+
ENSG00000198846	TOX	ENSG00000142186	SCYL1	0.987613	0.00165182	-0.99621	0.000279924	-5.67236	1.41e-08	0.00634	+/-	TF
ENSG00000111845	PAK1IP1	ENSG00000072110	ACTN1	-0.999418	1.69e-05	0.921461	0.0261085	5.66919	1.43e-08	0.00638	-/+
ENSG00000080007	DDX43	ENSG00000109099	PMP22	-0.998013	0.000106297	0.97632	0.00435882	5.6688	1.44e-08	0.00638	-/+
ENSG00000198835	GJC2	ENSG00000168646	AXIN2	0.591408	0.293544	-0.999907	1.08e-06	-5.66827	1.44e-08	0.00638	0/-
ENSG00000204839	MROH6	ENSG00000170962	PDGFD	0.996785	0.000218767	-0.99526	0.000391446	-5.66791	1.45e-08	0.00638	+/-
ENSG00000138246	DNAJC13	ENSG00000109794	FAM149A	-0.99941	1.72e-05	0.92222	0.0257336	5.66783	1.45e-08	0.00638	-/+
ENSG00000151748	SAV1	ENSG00000258955	LINC00519	-0.999332	2.07e-05	0.930841	0.021605	5.66639	1.46e-08	0.00639	-/+
ENSG00000151892	GFRA1	ENSG00000136478	TEX2	-0.999535	1.2e-05	0.901962	0.0363021	5.66627	1.46e-08	0.00639	-/+
ENSG00000233461	AL445524.1	ENSG00000137221	TJAP1	-0.999012	3.73e-05	0.952485	0.012344	5.66396	1.48e-08	0.00641	-/+
ENSG00000113758	DBN1	ENSG00000107798	LIPA	0.552393	0.334288	-0.999917	9.16e-07	-5.66379	1.48e-08	0.00641	0/-
ENSG00000174738	NR1D2	ENSG00000129055	ANAPC13	-0.999682	6.81e-06	0.859346	0.0619698	5.66376	1.48e-08	0.00641	-/0
ENSG00000156787	TBC1D31	ENSG00000140350	ANP32A	-0.995216	0.000396974	0.993146	0.00068047	5.66323	1.49e-08	0.00641	-/+
ENSG00000169914	OTUD3	ENSG00000165288	BRWD3	0.985042	0.0021912	-0.9968	0.000217241	-5.66207	1.5e-08	0.00642	+/-
ENSG00000227946	AC007383.1	ENSG00000223478	AL441992.1	-0.997738	0.00012908	0.978882	0.00367236	5.66188	1.5e-08	0.00642	-/+
ENSG00000179403	VWA1	ENSG00000285938	AC072022.2	0.938199	0.0182709	-0.999241	2.51e-05	-5.66122	1.5e-08	0.00642	+/-
ENSG00000187257	RSBN1L	ENSG00000269019	HOMER3-AS1	0.983527	0.00253175	-0.997075	0.000189789	-5.65857	1.53e-08	0.00648	+/-
ENSG00000197024	ZNF398	ENSG00000053702	NRIP2	0.990343	0.00113761	-0.99517	0.000402646	-5.65848	1.53e-08	0.00648	+/-
ENSG00000213397	HAUS7	ENSG00000085644	ZNF213	0.992804	0.000731932	-0.995164	0.000403418	-5.65784	1.53e-08	0.00648	+/-
ENSG00000060971	ACAA1	ENSG00000102452	NALCN	0.294755	0.630213	-0.999955	3.65e-07	-5.65264	1.58e-08	0.00663	0/-
ENSG00000157077	ZFYVE9	ENSG00000128262	POM121L9P	-0.995104	0.000410934	0.99372	0.000596809	5.65167	1.59e-08	0.00663	-/+
ENSG00000164023	SGMS2	ENSG00000126970	ZC4H2	0.994459	0.000494711	-0.995101	0.000411378	-5.65131	1.59e-08	0.00663	+/-
ENSG00000103591	AAGAB	ENSG00000167815	PRDX2	0.996176	0.000283663	-0.995095	0.000412094	-5.65073	1.6e-08	0.00663	+/-
ENSG00000128595	CALU	ENSG00000147100	SLC16A2	-0.999924	7.98e-07	0.510191	0.379804	5.65069	1.6e-08	0.00663	-/0
ENSG00000157107	FCHO2	ENSG00000165219	GAPVD1	-0.999749	4.77e-06	0.820211	0.0890033	5.64917	1.61e-08	0.00665	-/0
ENSG00000119318	RAD23B	ENSG00000154832	CXXC1	-0.999961	2.98e-07	0.228193	0.711997	5.64893	1.61e-08	0.00665	-/0
ENSG00000170485	NPAS2	ENSG00000102103	PQBP1	0.983898	0.00244681	-0.996942	0.000202871	-5.6478	1.63e-08	0.00665	+/-
ENSG00000166448	TMEM130	ENSG00000064102	INTS13	-0.999854	2.11e-06	0.708481	0.180454	5.64758	1.63e-08	0.00665	-/0
ENSG00000175946	KLHL38	ENSG00000251602	AL928654.1	0.680137	0.206423	-0.999869	1.79e-06	-5.64704	1.63e-08	0.00665	0/-
ENSG00000125611	CHCHD5	ENSG00000198824	CHAMP1	0.990411	0.00112548	-0.995055	0.00041713	-5.64667	1.64e-08	0.00665	+/-
ENSG00000083720	OXCT1	ENSG00000182512	GLRX5	0.98999	0.00120047	-0.995049	0.000417819	-5.6456	1.65e-08	0.00667	+/-
ENSG00000138735	PDE5A	ENSG00000198876	DCAF12	-0.999534	1.21e-05	0.898196	0.0383916	5.64485	1.65e-08	0.00668	-/+
ENSG00000147872	PLIN2	ENSG00000239900	ADSL	0.855081	0.0647664	-0.999678	6.94e-06	-5.64171	1.68e-08	0.00678	0/-
ENSG00000233276	GPX1	ENSG00000183723	CMTM4	0.950944	0.0129466	-0.998997	3.81e-05	-5.64039	1.7e-08	0.00681	+/-
ENSG00000105982	RNF32	ENSG00000130881	LRP3	0.940263	0.0173688	-0.999179	2.82e-05	-5.63925	1.71e-08	0.00683	+/-
ENSG00000132326	PER2	ENSG00000070814	TCOF1	-0.994975	0.000427242	0.990705	0.00107417	5.63866	1.71e-08	0.00683	-/+
ENSG00000163159	VPS72	ENSG00000198498	TMA16	0.937202	0.018712	-0.999214	2.64e-05	-5.63535	1.75e-08	0.00694	+/-
ENSG00000180611	MB21D2	ENSG00000154265	ABCA5	0.985598	0.00207023	-0.996479	0.000250723	-5.63329	1.77e-08	0.00697	+/-
ENSG00000112983	BRD8	ENSG00000118894	EEF2KMT	0.806629	0.0990611	-0.999761	4.44e-06	-5.63268	1.77e-08	0.00697	0/-
ENSG00000133739	LRRCC1	ENSG00000110048	OSBP	-0.998487	7.06e-05	0.966698	0.00725864	5.63228	1.78e-08	0.00697	-/+
ENSG00000170315	UBB	ENSG00000101040	ZMYND8	-0.99491	0.000435573	0.996147	0.000286893	5.6322	1.78e-08	0.00697	-/+
ENSG00000171865	RNASEH1	ENSG00000232098	AC012313.1	0.909471	0.0322501	-0.999458	1.52e-05	-5.6306	1.8e-08	0.00701	+/-
ENSG00000203799	CCDC162P	ENSG00000135205	CCDC146	-0.99981	3.14e-06	0.761188	0.134963	5.62973	1.8e-08	0.00702	-/0
ENSG00000204713	TRIM27	ENSG00000128283	CDC42EP1	-0.999172	2.86e-05	0.939647	0.0176363	5.62941	1.81e-08	0.00702	-/+
ENSG00000229852	AC019205.1	ENSG00000146700	SSC4D	0.946465	0.0147492	-0.99906	3.46e-05	-5.62797	1.82e-08	0.00704	+/-
ENSG00000185215	TNFAIP2	ENSG00000065717	TLE2	0.83741	0.0767517	-0.999708	6e-06	-5.6275	1.83e-08	0.00704	0/-
ENSG00000169398	PTK2	ENSG00000100528	CNIH1	-0.996967	0.000200397	0.983062	0.0026396	5.62636	1.84e-08	0.00704	-/+
ENSG00000240694	PNMA2	ENSG00000100360	IFT27	0.883928	0.0466352	-0.999579	1.04e-05	-5.62608	1.84e-08	0.00704	+/-
ENSG00000002586	CD99	ENSG00000167617	CDC42EP5	-0.9996	9.6e-06	0.878092	0.0501508	5.62595	1.84e-08	0.00704	-/0
ENSG00000164620	RELL2	ENSG00000106483	SFRP4	-0.9981	9.94e-05	0.972948	0.00531951	5.6237	1.87e-08	0.00709	-/+
ENSG00000204172	AGAP9	ENSG00000167552	TUBA1A	-0.998735	5.4e-05	0.959626	0.00967926	5.62361	1.87e-08	0.00709	-/+		DEG
ENSG00000261799	AC007406.5	ENSG00000158545	ZC3H18	0.939822	0.0175603	-0.999153	2.96e-05	-5.61982	1.91e-08	0.00723	+/-
ENSG00000163798	SLC4A1AP	ENSG00000066468	FGFR2	-0.99477	0.000453719	0.992763	0.000738178	5.61856	1.93e-08	0.00724	-/+
ENSG00000181826	RELL1	ENSG00000111540	RAB5B	0.590539	0.294436	-0.999898	1.24e-06	-5.61845	1.93e-08	0.00724	0/-
ENSG00000233885	YEATS2-AS1	ENSG00000288018	AP003120.1	-0.997972	0.000109626	0.974308	0.00492434	5.61723	1.94e-08	0.00725	-/+
ENSG00000152270	PDE3B	ENSG00000119703	ZC2HC1C	-0.994753	0.000455924	0.991287	0.00097495	5.61694	1.94e-08	0.00725	-/+
ENSG00000275880	AL139385.1	ENSG00000154258	ABCA9	-0.997342	0.000164441	0.980318	0.00330477	5.61665	1.95e-08	0.00725	-/+
ENSG00000159479	MED8	ENSG00000173421	IHO1	-0.994677	0.000465785	0.991009	0.00102204	5.60978	2.03e-08	0.00752	-/+
ENSG00000163359	COL6A3	ENSG00000169758	TMEM266	0.362605	0.548644	-0.999943	5.22e-07	-5.60902	2.03e-08	0.00753	0/-
ENSG00000255310	AF131215.5	ENSG00000078804	TP53INP2	0.974949	0.00474156	-0.997873	0.000117748	-5.60618	2.07e-08	0.00761	+/-
ENSG00000091986	CCDC80	ENSG00000183723	CMTM4	-0.997673	0.000134703	0.977073	0.00415281	5.60612	2.07e-08	0.00761	-/+
ENSG00000102362	SYTL4	ENSG00000065320	NTN1	0.984405	0.00233244	-0.996553	0.000242784	-5.60393	2.1e-08	0.00766	+/-
ENSG00000178425	NT5DC1	ENSG00000004779	NDUFAB1	0.988278	0.00152075	-0.995407	0.000373456	-5.60378	2.1e-08	0.00766	+/-
ENSG00000236200	KDM4A-AS1	ENSG00000167978	SRRM2	-0.999387	1.82e-05	0.915014	0.0293588	5.60238	2.11e-08	0.0077	-/+
ENSG00000230953	AC099677.1	ENSG00000101247	NDUFAF5	-0.998405	7.64e-05	0.966371	0.00736563	5.60095	2.13e-08	0.00773	-/+
ENSG00000111731	C2CD5	ENSG00000278156	TSC22D1-AS1	0.994403	0.000502293	-0.994579	0.00047869	-5.60064	2.14e-08	0.00773	+/-
ENSG00000116711	PLA2G4A	ENSG00000025772	TOMM34	-0.994802	0.000449474	0.98954	0.00128226	5.59908	2.15e-08	0.00777	-/+
ENSG00000127415	IDUA	ENSG00000237234	Z99289.1	-0.995355	0.000379787	0.988288	0.00151889	5.59857	2.16e-08	0.00777	-/+
ENSG00000235944	ZNF815P	ENSG00000136840	ST6GALNAC4	0.94934	0.0135833	-0.998944	4.12e-05	-5.59796	2.17e-08	0.00777	+/-
ENSG00000099800	TIMM13	ENSG00000175691	ZNF77	-0.99942	1.67e-05	0.909483	0.0322434	5.59752	2.17e-08	0.00777	-/+
ENSG00000145147	SLIT2	ENSG00000164620	RELL2	-0.998495	7.01e-05	0.964045	0.00813981	5.59579	2.2e-08	0.00777	-/+
ENSG00000204569	PPP1R10	ENSG00000258366	RTEL1	0.983938	0.00243782	-0.996594	0.000238448	-5.59507	2.21e-08	0.00777	+/-
ENSG00000134247	PTGFRN	ENSG00000169083	AR	-0.999685	6.7e-06	0.838592	0.0759303	5.59494	2.21e-08	0.00777	-/0
ENSG00000241288	LINC02614	ENSG00000107745	MICU1	0.992551	0.000770862	-0.994516	0.00048714	-5.59479	2.21e-08	0.00777	+/-
ENSG00000071553	ATP6AP1	ENSG00000247934	AC022364.1	-0.999984	7.88e-08	-0.259385	0.673482	5.59405	2.22e-08	0.00777	-/0
ENSG00000145945	FAM50B	ENSG00000173156	RHOD	0.981596	0.00298892	-0.997024	0.000194798	-5.59395	2.22e-08	0.00777	+/-
ENSG00000213139	CRYGS	ENSG00000151790	TDO2	-0.999498	1.35e-05	0.895514	0.0399018	5.5936	2.22e-08	0.00777	-/+
ENSG00000015133	CCDC88C	ENSG00000037757	MRI1	-0.999799	3.41e-06	0.757274	0.138206	5.5934	2.23e-08	0.00777	-/0	DEG
ENSG00000171121	KCNMB3	ENSG00000277778	PGM5P2	0.784689	0.115981	-0.99977	4.19e-06	-5.59265	2.24e-08	0.00777	0/-
ENSG00000023572	GLRX2	ENSG00000152270	PDE3B	0.829982	0.0819747	-0.999701	6.2e-06	-5.59252	2.24e-08	0.00777	0/-
ENSG00000286313	AL360178.1	ENSG00000128340	RAC2	-0.999323	2.12e-05	0.920754	0.0264589	5.589	2.28e-08	0.00791	-/+
ENSG00000082701	GSK3B	ENSG00000104447	TRPS1	-0.999776	4.03e-06	0.77778	0.121472	5.58797	2.3e-08	0.00793	-/0		TF
ENSG00000135617	PRADC1	ENSG00000176142	TMEM39A	-0.99443	0.000498599	0.993817	0.000583038	5.58701	2.31e-08	0.00793	-/+
ENSG00000184292	TACSTD2	ENSG00000140575	IQGAP1	-0.997326	0.00016591	0.979247	0.00357764	5.58691	2.31e-08	0.00793	-/+
ENSG00000020577	SAMD4A	ENSG00000275183	LENG9	0.873025	0.0532674	-0.999583	1.02e-05	-5.58361	2.36e-08	0.00806	0/-
ENSG00000205133	TRIQK	ENSG00000184185	KCNJ12	0.986399	0.00190027	-0.995877	0.00031765	-5.58304	2.36e-08	0.00806	+/-
ENSG00000163866	SMIM12	ENSG00000166167	BTRC	0.977324	0.00408499	-0.997531	0.000147188	-5.58209	2.38e-08	0.00808	+/-
ENSG00000163702	IL17RC	ENSG00000197894	ADH5	-0.999711	5.91e-06	0.82138	0.0881532	5.58161	2.38e-08	0.00808	-/0
ENSG00000124784	RIOK1	ENSG00000010404	IDS	-0.998905	4.35e-05	0.949469	0.0135316	5.58132	2.39e-08	0.00808	-/+
ENSG00000239264	TXNDC5	ENSG00000111348	ARHGDIB	-0.997255	0.000172601	0.979481	0.00351742	5.57944	2.41e-08	0.0081	-/+
ENSG00000138375	SMARCAL1	ENSG00000099940	SNAP29	-0.994544	0.000483335	0.989631	0.00126558	5.57918	2.42e-08	0.0081	-/+
ENSG00000165617	DACT1	ENSG00000229891	LINC01315	0.97356	0.0051405	-0.997873	0.000117688	-5.579	2.42e-08	0.0081	+/-
ENSG00000083168	KAT6A	ENSG00000168591	TMUB2	0.337098	0.579066	-0.999942	5.24e-07	-5.57877	2.42e-08	0.0081	0/-
ENSG00000142627	EPHA2	ENSG00000118777	ABCG2	-0.994303	0.000515675	0.990561	0.00109931	5.57575	2.46e-08	0.00819	-/+
ENSG00000261338	AC021016.1	ENSG00000136859	ANGPTL2	0.979976	0.00339108	-0.997164	0.000181209	-5.57553	2.47e-08	0.00819	+/-
ENSG00000196456	ZNF775	ENSG00000049759	NEDD4L	0.36417	0.546788	-0.999938	5.81e-07	-5.57537	2.47e-08	0.00819	0/-
ENSG00000109618	SEPSECS	ENSG00000141034	GID4	-0.997689	0.000133309	0.975452	0.00459983	5.57502	2.47e-08	0.00819	-/+
ENSG00000001460	STPG1	ENSG00000160563	MED27	0.993977	0.000560645	-0.994286	0.000518055	-5.57421	2.49e-08	0.0082	+/-
ENSG00000158864	NDUFS2	ENSG00000133816	MICAL2	0.949784	0.013406	-0.998875	4.53e-05	-5.57091	2.53e-08	0.00831	+/-
ENSG00000068724	TTC7A	ENSG00000037241	RPL26L1	-0.999786	3.75e-06	0.761128	0.135012	5.57086	2.53e-08	0.00831	-/0
ENSG00000023734	STRAP	ENSG00000170677	SOCS6	-0.999559	1.11e-05	0.876341	0.0512212	5.56897	2.56e-08	0.00838	-/0
ENSG00000153310	CYRIB	ENSG00000286190	AC055839.2	0.899374	0.0377342	-0.99945	1.55e-05	-5.56859	2.57e-08	0.00838	+/-
ENSG00000115875	SRSF7	ENSG00000160216	AGPAT3	-0.994212	0.000528084	0.993307	0.000656585	5.5678	2.58e-08	0.00838	-/+
ENSG00000165948	IFI27L1	ENSG00000128989	ARPP19	0.991387	0.000958311	-0.994209	0.000528515	-5.56752	2.58e-08	0.00838	+/-
ENSG00000213638	ADAT3	ENSG00000279198	AC008894.3	0.958397	0.0101225	-0.998625	6.12e-05	-5.56683	2.59e-08	0.00839	+/-
ENSG00000115970	THADA	ENSG00000172661	WASHC2C	-0.998958	4.04e-05	0.945415	0.015183	5.56635	2.6e-08	0.00839	-/+
ENSG00000224687	RASAL2-AS1	ENSG00000167552	TUBA1A	0.997378	0.000161151	-0.994191	0.000531031	-5.56593	2.61e-08	0.00839	+/-		DEG
ENSG00000172456	FGGY	ENSG00000167721	TSR1	0.803883	0.101134	-0.99973	5.34e-06	-5.56389	2.64e-08	0.00845	0/-
ENSG00000164845	FAM86FP	ENSG00000139160	ETFBKMT	0.98103	0.00312752	-0.996935	0.000203629	-5.56387	2.64e-08	0.00845	+/-
ENSG00000196378	ZNF34	ENSG00000142444	TIMM29	-0.999969	2.1e-07	0.0302752	0.961458	5.56283	2.65e-08	0.00845	-/0
ENSG00000287901	AL137026.3	ENSG00000105204	DYRK1B	-0.999744	4.92e-06	0.793718	0.10892	5.5627	2.66e-08	0.00845	-/0
ENSG00000118217	ATF6	ENSG00000119242	CCDC92	0.868501	0.0560995	-0.999581	1.03e-05	-5.56227	2.66e-08	0.00845	0/-
ENSG00000180611	MB21D2	ENSG00000204599	TRIM39	-0.994136	0.000538564	0.990188	0.00116493	5.56122	2.68e-08	0.00848	-/+
ENSG00000143797	MBOAT2	ENSG00000198612	COPS8	0.98734	0.00170667	-0.995363	0.000378725	-5.56036	2.69e-08	0.0085	+/-
ENSG00000074416	MGLL	ENSG00000068885	IFT80	0.994346	0.000509927	-0.994116	0.000541325	-5.55951	2.71e-08	0.00852	+/-
ENSG00000151611	MMAA	ENSG00000100335	MIEF1	-0.998326	8.22e-05	0.965164	0.00776419	5.55879	2.72e-08	0.00853	-/+
ENSG00000248429	FAM198B-AS1	ENSG00000175573	C11orf68	-0.47899	0.414328	-0.99999	4.07e-08	-5.55811	2.73e-08	0.00854	0/-
ENSG00000163638	ADAMTS9	ENSG00000149269	PAK1	-0.997406	0.000158525	0.977294	0.00409328	5.55664	2.75e-08	0.00857	-/+
ENSG00000257122	RRN3P3	ENSG00000196388	INCA1	-0.999759	4.5e-06	0.779874	0.1198	5.55645	2.75e-08	0.00857	-/0
ENSG00000077713	SLC25A43	ENSG00000148331	ASB6	-0.994076	0.000546785	0.99136	0.000962894	5.55616	2.76e-08	0.00857	-/+
ENSG00000054967	RELT	ENSG00000033627	ATP6V0A1	-0.997742	0.000128785	0.973898	0.00504226	5.55546	2.77e-08	0.00858	-/+
ENSG00000144036	EXOC6B	ENSG00000128342	LIF	-0.99974	5.03e-06	0.793264	0.109272	5.55438	2.79e-08	0.00861	-/0
ENSG00000171408	PDE7B	ENSG00000177192	PUS1	0.814602	0.0931172	-0.999707	6.04e-06	-5.55387	2.79e-08	0.00862	0/-
ENSG00000143196	DPT	ENSG00000136014	USP44	-0.999181	2.81e-05	0.929238	0.0223547	5.55268	2.81e-08	0.00865	-/+
ENSG00000116584	ARHGEF2	ENSG00000236204	LINC01376	-0.999909	1.03e-06	0.500634	0.390303	5.55159	2.83e-08	0.00869	-/0
ENSG00000138413	IDH1	ENSG00000067167	TRAM1	0.98251	0.00276928	-0.996586	0.000239301	-5.55095	2.84e-08	0.00869	+/-
ENSG00000093167	LRRFIP2	ENSG00000269918	AF131215.6	0.952021	0.0125243	-0.998768	5.19e-05	-5.54888	2.88e-08	0.00878	+/-
ENSG00000174348	PODN	ENSG00000265778	AC018413.1	-0.99397	0.000561548	0.998079	0.000101052	5.54724	2.9e-08	0.00882	-/+
ENSG00000107821	KAZALD1	ENSG00000260578	AC110597.1	0.945057	0.0153318	-0.998924	4.23e-05	-5.54714	2.9e-08	0.00882	+/-	DEG
ENSG00000161217	PCYT1A	ENSG00000160214	RRP1	-0.993954	0.000563775	0.994617	0.000473751	5.54592	2.92e-08	0.00886	-/+
ENSG00000257337	AC068888.1	ENSG00000166233	ARIH1	0.963866	0.00820038	-0.998342	8.11e-05	-5.54482	2.94e-08	0.00889	+/-
ENSG00000256713	PGA5	ENSG00000077942	FBLN1	0.973848	0.00505688	-0.99769	0.00013326	-5.54308	2.97e-08	0.00896	+/-
ENSG00000169490	TM2D2	ENSG00000165698	SPACA9	-0.999083	3.33e-05	0.935189	0.0196129	5.54164	3e-08	0.00899	-/+
ENSG00000189184	PCDH18	ENSG00000107738	VSIR	0.979596	0.00348797	-0.997022	0.000195005	-5.54152	3e-08	0.00899	+/-
ENSG00000061918	GUCY1B1	ENSG00000132561	MATN2	0.871657	0.054119	-0.999551	1.14e-05	-5.5404	3.02e-08	0.00903	0/-
ENSG00000171219	CDC42BPG	ENSG00000267270	PARD6G-AS1	-0.999406	1.74e-05	0.901072	0.0367924	5.53879	3.05e-08	0.00908	-/+
ENSG00000172053	QARS1	ENSG00000147872	PLIN2	-0.995134	0.000407199	0.987381	0.0016984	5.53776	3.06e-08	0.00908	-/+
ENSG00000175376	EIF1AD	ENSG00000142192	APP	-0.993851	0.000578311	0.997072	0.000190141	5.5374	3.07e-08	0.00908	-/+
ENSG00000106123	EPHB6	ENSG00000119927	GPAM	0.822153	0.0875921	-0.999682	6.79e-06	-5.53735	3.07e-08	0.00908	0/-
ENSG00000171132	PRKCE	ENSG00000020577	SAMD4A	0.814202	0.0934129	-0.999697	6.32e-06	-5.53711	3.08e-08	0.00908	0/-
ENSG00000180008	SOCS4	ENSG00000155330	C16orf87	-0.993798	0.000585719	0.994285	0.000518121	5.53314	3.15e-08	0.00926	-/+
ENSG00000110395	CBL	ENSG00000166165	CKB	0.959416	0.00975443	-0.998491	7.04e-05	-5.53285	3.15e-08	0.00926	+/-
ENSG00000165487	MICU2	ENSG00000114374	USP9Y	-0.999942	5.25e-07	0.295013	0.6299	5.5316	3.17e-08	0.00929	-/0
ENSG00000178222	RNF212	ENSG00000174282	ZBTB4	-0.999705	6.09e-06	0.807731	0.0982329	5.53101	3.18e-08	0.00929	-/0
ENSG00000166261	ZNF202	ENSG00000125170	DOK4	0.914458	0.0296448	-0.999298	2.23e-05	-5.53094	3.19e-08	0.00929	+/-
ENSG00000145996	CDKAL1	ENSG00000258102	MAP1LC3B2	0.782889	0.117403	-0.999742	4.98e-06	-5.53018	3.2e-08	0.00931	0/-
ENSG00000074416	MGLL	ENSG00000138639	ARHGAP24	0.989989	0.00120068	-0.993748	0.00059288	-5.5285	3.23e-08	0.00933	+/-
ENSG00000164125	GASK1B	ENSG00000188227	ZNF793	0.929175	0.0223845	-0.999141	3.02e-05	-5.52832	3.23e-08	0.00933	+/-
ENSG00000162931	TRIM17	ENSG00000152284	TCF7L1	0.851991	0.0668158	-0.999605	9.42e-06	-5.5283	3.23e-08	0.00933	0/-
ENSG00000175309	PHYKPL	ENSG00000165949	IFI27	-0.99919	2.77e-05	0.924971	0.0243908	5.52802	3.24e-08	0.00933	-/+
ENSG00000117318	ID3	ENSG00000287733	AC083862.2	-0.996783	0.00021891	0.980524	0.00325332	5.5264	3.27e-08	0.00938	-/+	DEG
ENSG00000100379	KCTD17	ENSG00000100216	TOMM22	-0.996382	0.000261107	0.982663	0.00273309	5.52626	3.27e-08	0.00938	-/+
ENSG00000142731	PLK4	ENSG00000101773	RBBP8	0.984684	0.00227006	-0.995891	0.000315932	-5.52506	3.29e-08	0.00942	+/-
ENSG00000239828	AC063944.1	ENSG00000198879	SFMBT2	-0.998658	5.9e-05	0.953668	0.0118883	5.52395	3.31e-08	0.00946	-/+
ENSG00000141526	SLC16A3	ENSG00000100412	ACO2	0.945979	0.0149496	-0.99885	4.68e-05	-5.52232	3.35e-08	0.00949	+/-
ENSG00000027075	PRKCH	ENSG00000125730	C3	-0.999204	2.7e-05	0.92288	0.0254094	5.52215	3.35e-08	0.00949	-/+
ENSG00000114648	KLHL18	ENSG00000254531	FLJ20021	0.929575	0.0221963	-0.999125	3.11e-05	-5.52199	3.35e-08	0.00949	+/-
ENSG00000236841	AC007750.1	ENSG00000165501	LRR1	-0.995271	0.000390046	0.986594	0.00185953	5.5217	3.36e-08	0.00949	-/+
ENSG00000162813	BPNT1	ENSG00000169129	AFAP1L2	0.992266	0.000815576	-0.993629	0.000609872	-5.51962	3.4e-08	0.00958	+/-
ENSG00000215068	AC025171.2	ENSG00000183479	TREX2	-0.999774	4.08e-06	0.750906	0.143532	5.51928	3.4e-08	0.00958	-/0
ENSG00000138785	INTS12	ENSG00000234456	MAGI2-AS3	0.917653	0.0280133	-0.99925	2.47e-05	-5.5179	3.43e-08	0.00963	+/-
ENSG00000118526	TCF21	ENSG00000020256	ZFP64	-0.996602	0.000237679	0.981221	0.0030805	5.51733	3.44e-08	0.00964	-/+	TF
ENSG00000125611	CHCHD5	ENSG00000128791	TWSG1	-0.99953	1.22e-05	0.871579	0.0541677	5.51693	3.45e-08	0.00964	-/0
ENSG00000038945	MSR1	ENSG00000141252	VPS53	0.967282	0.00706936	-0.998055	0.000102961	-5.5155	3.48e-08	0.00969	+/-
ENSG00000177000	MTHFR	ENSG00000253320	AZIN1-AS1	-0.998925	4.23e-05	0.941486	0.0168411	5.51506	3.49e-08	0.0097	-/+
ENSG00000153310	CYRIB	ENSG00000140750	ARHGAP17	0.877114	0.0507478	-0.999503	1.33e-05	-5.51325	3.52e-08	0.00976	0/-
ENSG00000237276	ANO7L1	ENSG00000035403	VCL	0.915338	0.0291925	-0.999264	2.4e-05	-5.51279	3.53e-08	0.00976	+/-
ENSG00000134183	GNAT2	ENSG00000134375	TIMM17A	0.97472	0.0048067	-0.997458	0.000153753	-5.51251	3.54e-08	0.00976	+/-
ENSG00000272482	AC254633.1	ENSG00000157399	ARSL	-0.99829	8.49e-05	0.962599	0.00863376	5.51196	3.55e-08	0.00976	-/+
ENSG00000224531	SMIM13	ENSG00000259275	AC087477.2	0.994725	0.000459574	-0.99353	0.000624158	-5.51188	3.55e-08	0.00976	+/-
ENSG00000163803	PLB1	ENSG00000163739	CXCL1	-0.9967	0.000227455	0.980415	0.00328042	5.51082	3.57e-08	0.00979	-/+
ENSG00000114316	USP4	ENSG00000103266	STUB1	0.913272	0.0302578	-0.999278	2.33e-05	-5.51025	3.58e-08	0.0098	+/-
ENSG00000288065	AC007881.4	ENSG00000175931	UBE2O	-0.996319	0.000267895	0.982345	0.00280848	5.50851	3.62e-08	0.00988	-/+
ENSG00000163832	ELP6	ENSG00000237004	ZNRF2P1	0.938609	0.0180905	-0.998958	4.04e-05	-5.50583	3.67e-08	0.00998	+/-
ENSG00000178764	ZHX2	ENSG00000101365	IDH3B	0.99403	0.000553267	-0.99345	0.000635696	-5.50575	3.68e-08	0.00998	+/-
ENSG00000233452	STXBP5-AS1	ENSG00000134627	PIWIL4	-0.999466	1.48e-05	0.883457	0.0469162	5.50486	3.69e-08	0.00998	-/+
ENSG00000163171	CDC42EP3	ENSG00000166575	TMEM135	0.97295	0.00531895	-0.997588	0.000142156	-5.50439	3.7e-08	0.00998	+/-
ENSG00000113739	STC2	ENSG00000001036	FUCA2	-0.999488	1.39e-05	0.878496	0.0499048	5.50437	3.7e-08	0.00998	-/+
ENSG00000280173	AC104447.1	ENSG00000232119	MCTS1	0.995059	0.000416656	-0.993424	0.000639512	-5.50374	3.72e-08	0.00998	+/-
ENSG00000177453	NIM1K	ENSG00000139370	SLC15A4	0.889043	0.0436215	-0.999435	1.61e-05	-5.5034	3.73e-08	0.00998	+/-
ENSG00000133874	RNF122	ENSG00000148400	NOTCH1	-0.999079	3.35e-05	0.930472	0.0217767	5.5033	3.73e-08	0.00998	-/+
ENSG00000255823	MTRNR2L8	ENSG00000151413	NUBPL	0.985366	0.0021204	-0.995504	0.000361637	-5.50285	3.74e-08	0.00998	+/-
[truncated: 2,975 more rows]

## Sheet: S7
Supplementary Table S7. Pathway over-representation analysis. The spreadsheet tab is divided into the pathways enriched by a) Differentially expressed genes and transcription factors (Pathway_DEG_TF), b) Differentially connected genes (Pathway_DK), and c) Differentially co-expressed genes (Pathway_DGCA). The pathways with the GroupPValue<0.05 were considered significant.
[truncated: 575 more rows]

[truncated: 1 more sheets: S8]
